# Supplementary material for: Key processes required for the different stages of fungal carnivory by a nematode-trapping fungus
Source: PLoS Biol. 2023 Nov 21;21(11):e3002400. doi: 10.1371/journal.pbio.3002400 (PMC10662756; doi:10.1371/journal.pbio.3002400)
Supplement: S1 Data — (XLSX) [file pbio.3002400.s001.xlsx]

## Sheet: Fig 1B
Sample	PC1	PC2
T727-00hr.rep_1	-189167	-121414
T727-00hr.rep_2	-131078	-105838
T727-00hr.rep_3	-170498	-112880
T727-02hr.rep_1	-234044.9	-70266.1
T727-02hr.rep_2	-202093.6	-74795.1
T727-02hr.rep_3	-226107.8	-84967.3
T727-04hr.rep_1	-145559.9	-21477.4
T727-04hr.rep_2	-188683.9	-52070
T727-04hr.rep_3	-170656.0	-62331.4
T727-10hr.rep_1	-215896.0	155298
T727-10hr.rep_2	-165835.3	183861
T727-10hr.rep_3	-178551.3	190953
T727-24hr.rep_1	350100.2	105922
T727-24hr.rep_2	272991.6	168090
T727-24hr.rep_3	140079.5	190628
T727-48hr.rep_1	634040	-113392
T727-48hr.rep_2	358684	-105547
T727-48hr.rep_3	462277.2	-69772.9

## Sheet: Fig 1E
cluster	target_id	beta_02hr	beta_04hr	beta_10hr	beta_24hr	beta_48hr		norm_tpm_00hr.rep_1	norm_tpm_00hr.rep_2	norm_tpm_00hr.rep_3	norm_tpm_02hr.rep_1	norm_tpm_02hr.rep_2	norm_tpm_02hr.rep_3	norm_tpm_04hr.rep_1	norm_tpm_04hr.rep_2	norm_tpm_04hr.rep_3	norm_tpm_10hr.rep_1	norm_tpm_10hr.rep_2	norm_tpm_10hr.rep_3	norm_tpm_24hr.rep_1	norm_tpm_24hr.rep_2	norm_tpm_24hr.rep_3	norm_tpm_48hr.rep_1	norm_tpm_48hr.rep_2	norm_tpm_48hr.rep_3
C0	EYR41_000001-T1	-0.179803	0.789598	0.931045	-0.467168	-1.06822		0.34085	0.403669	0.282561	0.105329	0.497986	0.390364	1.42615	0.627752	0.477943	0.767495	0.890385	0.86706	0.155432	0.306355	0.185779	0.148965	0.0886646	0.0989834
C0	EYR41_000002-T1	3.15634	4.07617	5.14816	3.33056	1.85106		0.482618	0.783637	2.44041	37.231	22.002	15.901	83.2978	62.6291	40.6019	142.375	177.572	214.146	22.5274	30.3992	33.2615	8.27284	6.91413	4.8866
C0	EYR41_000003-T1	3.40492	3.93803	4.50408	3.56687	2.41365		2.17891	1.68572	2.81514	108.008	60.7986	41.3532	134.85	123.529	83.8726	168.731	200.262	216.07	65.1266	78.4764	89.2937	27.2585	23.5814	22.8333
C0	EYR41_000007-T1	-0.00712283	0.434286	-0.386046	-1.38661	-1.12403		16.0744	8.56949	10.7985	18.9786	7.60729	9.16907	14.4167	20.2843	17.6564	7.15866	6.95653	8.63947	3.39829	2.32496	2.6692	4.26738	3.61905	3.16042
C0	EYR41_000025-T1	1.53924	1.9494	1.39387	-0.327577	-0.252268		1.67438	1.32686	1.06927	10.3473	6.01294	3.74238	10.3513	11.4774	7.03428	3.6183	6.90372	5.86804	0.91803	0.909435	1.0002	0.826089	1.17601	1.09796
C0	EYR41_000055-T1	5.45659	5.65766	6.31858	5.89522	5.28949		1.16182	1.11132	0.511465	309.215	216.079	156.839	361.26	275.498	198.699	454.552	533.981	616.499	323.612	354.651	352.967	203.709	166.884	213.482
C0	EYR41_000074-T1	0.0984374	0.146273	1.13606	0.0769746	-0.0189223		8.59845	12.0633	8.55771	14.634	8.87683	8.57438	10.3626	10.4603	12.4281	29.747	29.6718	27.4086	9.088	10.4554	11.3519	7.8307	10.0694	10.3198
C0	EYR41_000076-T1	1.29331	1.3533	1.9694	1.24418	0.724541		36.9605	61.4676	55.7789	332.267	117.162	139.581	177.731	219.553	180.951	319.782	361.239	354.911	141.117	183.389	189.913	110.371	98.6583	101.992
C0	EYR41_000082-T1	1.32512	3.95875	4.28581	1.63439	0.307395		3.28887	1.98239	1.2126	7.77168	7.4487	6.97227	160.121	108.506	65.9118	131.548	149.438	149.344	6.46082	8.20838	19.946	1.61593	4.28275	2.84638
C0	EYR41_000086-T1	1.31749	1.21294	0.843244	0.679236	0.553617		283.53	357.434	241.58	1164.96	1287.26	1002.7	838.712	840.428	1131.4	735.951	688.517	532.579	602.858	600.974	486.907	600.032	454.055	443.174
C0	EYR41_000095-T1	1.17992	1.03804	1.38876	0.258533	0.251427		19.5678	18.5039	13.8748	54.0064	53.4116	55.6608	44.1601	48.8976	50.5777	70.159	65.5715	64.2381	22.8503	19.9302	22.9073	22.6835	20.1842	22.7414
C0	EYR41_000096-T1	0.122783	0.657695	-0.0160259	-1.56376	-1.15519		15.4186	24.4025	18.8237	17.7406	20.527	25.8073	42.1989	39.9482	28.8333	15.8353	18.7358	20.854	4.48339	3.87962	3.46833	6.52618	4.96239	6.59215
C0	EYR41_000098-T1	1.50897	0.0683618	2.92332	0.539159	-1.53273		46.4678	23.0049	21.7372	137.287	127.836	114.859	37.2451	29.7011	25.3694	548.196	517.76	472.38	37.5222	46.0265	65.6656	5.77093	6.41613	6.09353
C0	EYR41_000103-T1	1.15633	1.24693	1.39586	0.828601	0.270116		6.8564	10.5113	11.3813	43.359	26.5384	20.5456	27.266	38.624	30.0101	31.8203	38.7209	42.7444	17.5758	21.7624	23.9128	11.1069	12.7977	12.9432
C0	EYR41_000128-T1	1.15674	0.599547	0.908431	-0.260544	-0.377413		47.1429	81.1877	110.459	194.279	252.444	248.094	130.179	137.693	130.462	185.822	167.835	195.88	42.7266	68.6503	61.0166	44.6415	44.8435	67.1052
C0	EYR41_000134-T1	2.54703	3.09412	2.64745	1.37393	-0.752395		0.983903	1.1506	2.91262	48.8557	10.4855	14.4592	32.4143	35.3131	34.6448	16.4521	21.2458	30.2465	3.47544	6.43513	9.75444	0.445302	0.484789	1.30514
C0	EYR41_000143-T1	1.40597	1.19828	1.57278	0.683638	0.50757		429.289	633.243	422.13	2120.75	2150.24	1836.18	1529.51	1470.65	1738.26	2657.91	2260.56	1956.6	840.656	1062.84	935.264	859.881	803.563	731.361
C0	EYR41_000151-T1	0.503289	0.248668	1.17274	-0.0624533	-0.0555663		8.01329	10.3201	6.92814	15.0839	13.757	11.7724	9.96388	11.7171	10.252	27.1832	26.9663	23.5408	7.68119	7.38669	8.13176	7.85097	7.69197	7.77248
C0	EYR41_000155-T1	1.44051	1.32351	0.131683	-0.289487	-1.16558		37.3801	45.5649	5.83119	136.899	281.574	34.9637	151.056	168.095	22.2663	36.9531	59.3321	5.61807	16.43	47.3905	4.65838	21.5128	10.5258	0
C0	EYR41_000182-T1	1.3938	4.26803	0.280327	-0.696019	-0.900435		8.70978	0.987032	4.21332	24.7885	5.89864	15.4594	127.015	332.491	310.696	5.29249	2.91783	5.15271	1.47116	0.89438	3.12395	1.52364	1.57565	0.95188
C0	EYR41_000197-T1	4.899	5.96944	6.43366	3.76231	0.416921		0.56119	0.848382	1.73973	147.74	149.267	92.7891	535.878	389.282	253.351	507.395	622.503	638.793	34.7222	32.7943	61.2594	1.83796	1.37049	1.16646
C0	EYR41_000229-T1	0.741773	1.02437	0.40374	0.117038	0.206143		85.5192	52.4443	56.4259	203.158	87.2977	117.195	159.162	208.992	158.788	87.2196	93.711	89.7978	74.0599	71.1867	62.9732	97.6102	73.7818	64.7324
C0	EYR41_000242-T1	0.943829	1.03284	0.914154	0.0537937	-0.052199		29.5631	50.2367	48.7778	121.919	91.6816	99.0825	93.6498	101	156.903	107.043	88.0051	112.423	43.5121	44.1095	41.2702	36.6975	30.0057	55.3734
C0	EYR41_000244-T1	4.50946	5.08195	3.93849	2.79906	0.21825		2.25414	0.995062	0.783801	202.185	94.3261	70.3981	160.423	238.822	201.984	61.4035	54.1153	73.5857	10.8179	13.7609	54.7725	1.91643	1.55333	1.14351
C0	EYR41_000250-T1	1.02318	1.59733	1.33679	0.296332	0.12315		105.154	118.999	98.5864	313.575	295.806	264.595	581.971	558.257	440.264	391.68	402.061	393.4	137.682	126.071	165.02	89.3515	156.523	124.321
C0	EYR41_000256-T1	2.40308	1.23848	-0.69733	-2.00577	-1.847		1.4334	1.00757	0.740861	16.4487	12.4757	7.02672	6.49519	3.19539	2.16103	0	2.83644	1.65501	0.434277	0.190988	0	0.814549	0.170676	0
C0	EYR41_000268-T1	1.4147	1.61952	1.42696	0.555724	0.44054		407.651	589.496	620.317	2090.88	2211.67	2016.37	2348.19	2505.07	3004.1	2192.21	1967.13	2352.16	741.403	921.343	1074.02	843.973	752.592	867.009
C0	EYR41_000302-T1	0.714389	-0.388593	0.0537689	-0.701114	-1.01335		2.37691	2.17911	10.2459	7.44147	5.88209	9.75973	2.88552	2.88203	1.94625	3.76466	4.12011	3.61632	1.93352	1.74989	1.83269	1.60718	1.6976	0.88483
C0	EYR41_000304-T1	-0.154796	2.45755	-0.129177	1.16287	1.10199		0.116986	0.255496	0.2658	0	0.37315	0.41674	2.61373	3.90775	2.16696	0	0.492331	0.353239	0.452725	0.835957	1.04461	0.806988	0.838554	0.505582
C0	EYR41_000313-T1	1.13999	1.31332	0.965412	0.284831	0.357158		37.5422	44.5955	35.2275	144.376	107.007	113.206	107.424	117.134	230.506	106.471	88.8083	99.2047	52.4785	49.5131	50.5058	66.4377	40.3266	64.6075
C0	EYR41_000324-T1	1.28345	1.36207	0.849644	-0.530699	-0.137272		4.89309	7.68543	7.90181	41.84	20.6888	14.9378	17.4701	23.2514	41.7276	17.5546	12.443	16.1979	4.14578	3.36175	4.0493	6.00725	3.96345	8.05967
C0	EYR41_000329-T1	1.1374	2.96515	0.246219	-0.87413	-2.09189		11.6696	0.302792	4.05859	15.856	4.79089	5.95703	34.9798	48.476	67.3274	3.05127	2.55268	4.01059	0.983669	0.50258	1.97885	0.295208	0.485518	0.122045
C0	EYR41_000340-T1	1.0418	0.445575	0.877404	-0.130512	-0.424969		73.5809	128.074	185.036	354.734	317.367	325.401	171.004	149.081	249.807	306.488	255.793	281.955	95.7918	119.332	98.2687	71.7194	58.9008	112.369
C0	EYR41_000370-T1	0.846605	0.896091	1.13855	0.0549803	0.175682		4.64669	6.7726	5.60573	15.6678	12.1113	11.0202	13.297	10.4076	18.3011	18.8874	15.8388	16.381	5.76257	5.95289	5.82002	6.30305	5.52911	8.35379
C0	EYR41_000375-T1	0.373981	0.182685	1.18175	-0.25815	-0.315748		2.99445	8.11773	5.9263	10.2535	7.29367	5.56826	4.51206	5.77909	9.44501	18.6918	15.4186	15.5449	3.87729	4.44417	3.73167	3.79066	3.01221	4.72969
C0	EYR41_000394-T1	1.0284	1.19395	-0.471016	-1.35761	-1.21985		2.38415	2.29584	1.29723	4.184	6.26933	5.6432	6.37273	6.0439	6.5594	1.03859	1.03366	1.43047	0.608555	0.366737	0.424345	0.628374	0.607891	0.401122
C0	EYR41_000395-T1	2.10237	2.09789	1.67933	0.885248	0.786944		174.946	201.602	199.974	1509.88	1566.52	1472.86	1319.19	1369.09	1953.8	1016.42	933.37	1075.32	385.743	457.617	530.064	437.833	381.337	440.778
C0	EYR41_000396-T1	-0.722323	0.0767866	0.643386	-0.927244	-1.10379		6.49222	4.97296	5.33569	2.27159	2.81172	2.86246	7.50054	6.65529	4.26252	11.2377	10.1896	9.33568	2.31125	2.01204	2.18711	2.11818	1.87973	1.50393
C0	EYR41_000401-T1	2.36185	1.63885	2.07453	1.11454	0.60873		961.761	526.448	436.888	8345.28	7388.9	3947.21	2908.21	3161.95	3144.01	5665.65	4785.53	3756.92	1666.23	1709.61	2093.48	1199.66	1166.5	957.135
C0	EYR41_000410-T1	0.781931	1.10097	0.671317	0.5052	0.401546		14.4063	13.9945	12.9663	22.3451	35.4046	31.3016	37.9804	31.4465	55.5672	24.0838	25.3574	30.1719	21.1493	20.9177	25.2151	20.2947	19.4772	21.7697
C0	EYR41_000419-T1	1.02714	0.824093	0.774182	-0.0656316	-0.347971		34.2475	55.9546	74.3695	144.006	137.3	140.225	86.1893	99.7036	183.3	117.412	96.2027	125.686	37.7371	51.5874	56.4717	34.3215	27.4658	54.5907
C0	EYR41_000436-T1	1.00961	0.758504	0.396083	0.169795	-0.482162		29.8975	36.0681	38.1083	61.6954	101.186	121.569	71.7876	65.4467	77.6182	59.4385	40.1704	53.7444	29.6479	46.67	45.6204	18.2074	16.6714	31.3901
C0	EYR41_000438-T1	0.564493	0.859298	1.18811	0.428445	0.524389		66.1594	57.6211	58.4362	137.918	101.878	91.81	161.208	166.274	101.88	213.124	204.535	162.658	91.3866	88.1797	93.8344	106.408	105.745	93.8228
C0	EYR41_000469-T1	0.98832	0.639752	1.0202	0.213984	0.106566		58.9106	79.0884	67.5419	208.458	158.547	170.011	116.405	89.6103	196.569	195.972	165.763	189.105	82.8775	87.8504	78.1009	76.7693	61.8524	89.0066
C0	EYR41_000470-T1	1.14589	2.3413	3.11734	1.04281	0.0933193		2.61303	2.57272	3.23486	10.8428	7.82205	7.42404	35.9046	30.5352	21.4621	54.9834	60.0734	77.8041	6.13556	8.05712	9.66676	2.9993	2.49898	3.82808
C0	EYR41_000515-T1	0.562016	-0.993997	0.171229	-1.13939	-1.09742		18.5762	13.7752	130.551	55.5455	33.6477	90.0334	12.0443	12.5785	10.8702	39.5971	35.6899	35.6281	10.9869	10.0063	9.5537	10.9894	11.4523	9.55281
C0	EYR41_000537-T1	0.998093	1.62372	1.11679	-1.02201	-1.16613		140.838	163.436	114.833	295.519	384.067	425.179	792.956	742.326	554.317	362.251	416.216	460.655	41.7579	44.3998	62.6715	50.5279	33.8875	45.5703
C0	EYR41_000539-T1	1.21899	1.11151	0.795214	0.693056	0.00588761		7.69314	16.7464	11.8071	33.5601	42.2851	38.9461	35.5043	33.7989	34.9662	19.4496	27.0379	28.2767	18.322	27.8976	23.0311	9.49192	12.0749	13.105
C0	EYR41_000580-T1	1.2921	0.652897	0.056868	0.224074	0.216064		12.5098	14.2055	13.0369	42.7904	41.7921	55.6185	25.2503	23.3749	25.0288	13.5396	11.7469	16.6916	16.7824	14.2043	17.4109	16.3189	15.8339	17.108
C0	EYR41_000581-T1	1.3978	1.31873	1.52677	-0.122944	0.0890954		1.33854	3.38383	3.5163	11.3461	10.8887	8.12755	10.0085	6.41553	12.7675	13.409	9.99444	11.071	2.49962	2.00903	2.07484	2.76184	2.21506	3.34959
C0	EYR41_000582-T1	0.41517	0.660089	1.05821	-0.402331	-0.0742946		12.7774	25.1784	22.9168	41.241	23.8054	23.2859	35.1997	34.028	40.6815	60.712	49.1054	56.6628	11.4905	14.5603	12.0859	19.2632	13.7677	21.9927
C0	EYR41_000595-T1	0.801433	1.03907	0.997934	0.611044	0.524751		10.1252	15.3761	12.1838	27.1476	26.5521	26.6203	29.4854	27.5693	49.7108	35.0582	29.823	33.8389	21.5928	22.8061	22.7433	18.8583	19.7461	24.2175
C0	EYR41_000597-T1	0.457148	0.167852	0.114915	-0.207847	-1.63002		8.71147	11.927	17.8701	24.1425	17.9098	15.9203	14.0509	14.6231	14.7837	13.4593	12.9949	13.3742	9.98739	9.73779	9.92608	3.08134	1.76319	2.46254
C0	EYR41_000599-T1	1.14196	0.885155	1.80912	0.147544	-0.923007		1.99407	3.16519	2.08492	7.23128	8.49678	6.24574	5.76838	5.57962	5.78993	12.9247	15.4743	13.5532	2.9398	2.35039	2.87954	0.849069	0.775617	1.18552
C0	EYR41_000651-T1	0.5662	1.04987	1.47608	0.514768	0.271033		5.5575	7.65119	6.21541	17.1314	9.96391	7.94869	22.0999	18.9523	14.5308	27.3633	27.4668	26.517	11.0509	10.3835	10.4646	7.0782	9.82375	8.32076
C0	EYR41_000656-T1	1.00619	0.0177126	-0.0809215	-1.0203	-0.852188		10.2188	7.76189	5.9881	19.2112	19.9959	26.5003	10.3459	11.2375	3.84176	6.44555	7.56903	6.67828	4.67006	2.59967	1.47426	1.9085	5.87018	2.9183
C0	EYR41_000657-T1	1.28363	0.651156	1.70805	0.173734	0.0750078		21.3451	14.9352	16.7237	56.1057	62.6578	66.7533	36.5602	31.9262	31.5601	91.2687	94.1281	93.9169	17.1232	21.8319	23.1737	17.7471	16.2788	22.4285
C0	EYR41_000659-T1	0.860243	1.36784	0.776447	0.142671	0.207457		62.3534	34.445	28.4377	59.3843	98.2575	127.539	176.682	171.077	117.395	72.5534	90.1961	87.5803	44.6664	40.4704	49.3741	56.8705	48.3425	40.3774
C0	EYR41_000668-T1	1.57206	1.64623	1.51408	0.588426	0.551275		192.358	251.341	232.624	1063.38	1102.73	976.734	1122.62	1045.36	1259.63	1037.55	913.931	1029.74	332.414	407.114	457.595	393.43	368.037	397.57
C0	EYR41_000672-T1	0.559799	0.972124	1.23694	0.547902	-0.318496		31.0332	43.2865	43.2952	90.2201	57.8494	54.9613	112.161	103.667	88.2653	117.909	125.678	147.135	48.2765	77.7866	76.1844	23.3413	26.4983	35.2565
C0	EYR41_000699-T1	0.153571	0.557431	1.03709	-0.0538619	0.0010027		146.166	172.289	103.101	176.887	197.016	164.141	340.308	234.658	163.792	450.253	390.272	319.812	156.496	131.026	110.47	181.767	138.728	102.132
C0	EYR41_000717-T1	0.729983	0.0102367	1.3884	-0.215544	-0.40097		14.0493	29.8702	28.08	57.7473	44.4129	38.0968	14.8545	17.4928	45.1511	98.2958	82.6826	84.9157	16.4743	21.0108	17.0533	14.3116	10.5493	22.7671
C0	EYR41_000719-T1	-0.154005	0.991372	0.115357	-1.55798	-1.1157		53.7747	30.7073	33.9141	31.9949	25.7176	39.2503	100.648	104.982	95.5606	36.5783	40.4855	51.9286	5.80296	8.82341	9.33137	11.3075	13.8501	12.7001
C0	EYR41_000735-T1	0.982844	0.977796	1.35265	-0.0867847	-0.551619		18.7329	46.5005	48.795	117.083	78.9093	79.662	67.1918	85.3556	130.128	138.422	116.5	142.56	29.1389	33.8326	31.1129	18.8046	13.8894	30.441
C0	EYR41_000781-T1	1.46156	1.45343	1.90579	0.396212	-0.192114		133.92	108.157	72.602	436.275	396.266	461.752	414.42	430.274	450.397	578.483	695.61	727.149	141.4	124.355	185.01	67.7875	102.095	88.3436
C0	EYR41_000791-T1	0.88899	1.24159	0.765129	0.130181	0.0418122		61.2654	94.6992	92.3218	243.544	164.434	184.113	213.293	228.191	451.73	173.57	143.985	189.864	92.9233	85.1354	94.226	94.8167	58.9783	111.379
C0	EYR41_000793-T1	1.84859	1.70324	0.865882	-0.916802	-0.755075		44.4272	20.8414	15.8668	294.55	121.927	97.99	121.345	175.11	112.141	53.7643	60.331	54.7728	13.6663	8.65795	7.62295	14.0592	10.7205	9.79659
C0	EYR41_000807-T1	0.270058	0.981728	0.185155	-1.48721	-1.47436		1.59283	2.23275	2.00741	1.43318	2.90055	3.59255	5.25812	6.79301	3.7557	2.20358	2.15129	2.41103	0.293316	0.377481	0.595608	0.485165	0.394231	0.370228
C0	EYR41_000829-T1	1.46556	0.8447	0.805861	-0.236418	-0.473767		29.7045	45.027	58.6647	181.621	175.947	179.52	94.0291	98.4408	99.9616	97.8988	84.4331	102.588	31.8043	29.9341	37.8391	24.4939	23.4464	33.7862
C0	EYR41_000838-T1	1.03084	0.96626	0.992838	0.50897	0.612935		20.4436	27.713	30.2428	75.3917	68.0171	66.2057	48.8825	59.4994	98.4489	73.1615	59.7448	73.0237	38.2445	42.6557	44.9531	50.9466	38.2185	54.7494
C0	EYR41_000853-T1	0.0968317	0.829128	0.980185	-1.21547	-1.294		8.86548	11.8057	7.83478	7.43424	10.0334	13.637	23.8816	23.9148	16.7838	23.2906	23.9406	25.3369	2.99533	2.35189	2.85323	2.75706	2.26144	2.58067
C0	EYR41_000874-T1	0.585034	1.00218	0.644996	0.364207	0.275766		265.13	301.922	344.842	457.617	540.555	588.944	844.132	808.988	765.687	510.361	562.784	641.181	418.952	377.246	484.17	383.671	363.751	464.873
C0	EYR41_000887-T1	1.0381	0.699552	0.870706	-0.180853	-0.352249		17.3852	24.5277	24.1849	68.1819	56.2341	54.3937	33.6005	32.9291	69.7237	49.431	47.4758	56.9499	16.6148	19.7237	16.8924	12.955	13.6677	19.9133
C0	EYR41_000895-T1	0.784641	1.19734	0.936595	0.695991	0.31083		54.4812	52.7842	43.4365	79.0897	116.601	128.129	170.988	161.289	151.544	115.846	119.05	141.892	90.1608	88.3017	117.762	61.1938	66.8323	76.5404
C0	EYR41_000923-T1	0.00958442	0.304818	1.15405	-0.312737	-0.206426		7.22722	10.4812	11.1331	10.1904	9.07243	8.62525	9.68976	10.0293	20.6958	30.296	28.3477	28.8851	5.73206	7.97748	6.82457	7.10322	6.98142	8.91293
C0	EYR41_000933-T1	0.368406	0.113958	1.18669	-0.177256	-0.295172		7.43432	12.0199	10.7193	13.4925	15.3046	13.0307	8.7063	7.07321	21.2113	36.5405	29.0496	28.8634	7.28826	9.47135	7.80595	7.05213	5.84276	9.30019
C0	EYR41_000943-T1	0.75025	0.467758	1.07961	-0.203095	-0.0156803		42.5632	69.4155	51.6334	131.805	116.347	88.3505	71.8813	62.5368	135.371	179.779	130.919	148.406	51.4079	42.2184	36.8955	54.2846	39.256	66.2406
C0	EYR41_000962-T1	1.66981	2.20222	2.30113	0.047927	-0.193639		38.0266	28.3339	17.8738	104.386	171.074	155.433	315.356	269.514	165.402	246.886	288.624	235.726	26.9294	26.6331	29.1479	27.7667	21.0681	18.3556
C0	EYR41_000963-T1	0.835004	0.323962	1.23028	-0.155171	-0.426547		8.4034	21.0687	17.4932	45.6794	27.6361	27.8115	15.96	14.7719	33.3639	54.6241	44.3407	46.9393	9.97177	15.0382	12.3484	8.22699	6.6098	15.3846
C0	EYR41_000987-T1	1.37198	1.09881	1.21882	0.55957	0.591462		680.03	865.754	803.967	3027.76	3245.24	2625.66	2232.97	1976.91	2745.17	2719	2452.94	2348.22	1157.62	1375.97	1473.93	1429.62	1354.08	1424.36
C0	EYR41_000992-T1	0.237136	-0.24257	1.38835	-0.0448058	-0.564112		3.08074	6.33735	6.3467	7.89233	6.32953	4.75649	4.4807	3.95395	3.335	18.2791	20.4095	19.1747	4.01318	5.28083	4.96119	2.22635	3.11329	3.17257
C0	EYR41_000998-T1	2.11023	1.62523	2.58656	0.745235	0.452798		2883.89	2264.45	1418.34	15952	16269.7	20286.7	11355.8	10054.6	9576.06	26415.2	27857.4	25694.3	3849.2	4151.01	5033.56	3190.24	3277.33	3382.43
C0	EYR41_001019-T1	1.16311	1.36113	1.20097	0.146253	0.252284		195.332	279.552	197.576	737.89	685.503	646.442	956.446	902.719	714.642	677.532	737.127	720.371	220.67	238.017	304.403	181.951	411.289	299.176
C0	EYR41_001030-T1	0.766488	0.573622	1.05149	0.141746	-0.0955141		15.5551	21.7343	18.6531	42.7941	37.6403	36.6288	33.5847	33.6364	30.7427	50.0269	53.002	49.9408	22.5839	21.3685	19.3602	18.4514	15.7467	15.7899
C0	EYR41_001035-T1	0.846352	0.241723	-0.339789	-2.35112	-2.99443		112.152	21.9712	18.5737	85.0829	74.0733	85.4903	44.2381	57.4008	36.0707	27.944	22.4744	23.7925	2.52082	3.48364	4.23482	1.84232	1.91918	1.51968
C0	EYR41_001042-T1	-2.34031	0.158082	0.49123	-0.686057	-0.579898		0.32092	0.260073	0.498416	0	0	0	0.512433	0.49018	0.264014	0.726472	0.481887	0.541338	0.106404	0.171046	0.196108	0.117235	0.249505	0.184608
C0	EYR41_001060-T1	1.30403	1.25042	1.26729	-0.715883	-0.85804		8.01531	14.017	11.2475	31.1739	42.6624	44.8295	38.0728	38.728	35.3505	30.8916	40.3131	44.5571	5.71754	3.55112	6.58117	6.49045	4.78295	3.06925
C0	EYR41_001072-T1	0.143255	0.0240545	1.04502	0.105016	-0.141782		5.00677	9.98538	7.03544	11.3826	7.4695	5.96427	5.21325	6.41129	11.1312	21.1954	18.9361	18.0969	7.50243	8.29089	7.50599	5.34948	6.12646	6.79284
C0	EYR41_001080-T1	1.32599	0.604165	0.956056	0.388697	-0.406522		4.60538	2.21746	1.67446	16.3002	7.2321	7.3486	3.55014	3.27465	8.74412	6.95021	5.05518	8.09613	2.87835	3.95004	4.65216	1.74045	1.79593	1.55011
C0	EYR41_001112-T1	1.31745	1.1237	0.44862	-0.229159	-0.750113		49.9634	55.6989	72.8606	198.54	242.158	203.425	175.658	180.73	179.543	90.3166	87.191	89.7953	38.439	48.1717	52.6416	26.973	26.4732	29.0725
C0	EYR41_001143-T1	1.80453	1.84065	1.47596	0.669188	0.50084		1112.37	1442.43	963.356	8116.99	8181.82	6309.75	6956.13	7235.39	6804.78	5802.48	5321.33	3721.26	2090.57	2559.4	2062.15	2375.81	1896.16	1443.99
C0	EYR41_001144-T1	1.8804	1.82795	1.60339	0.655403	0.523752		822.427	1257.4	1022.55	6644.39	7021.14	6355.57	5827.79	5819.5	6720.03	5213.55	4968.98	4384.62	1655.51	2060.97	2065.04	1751.49	1625.06	1772.36
C0	EYR41_001148-T1	1.26998	1.27931	0.743587	0.648769	0.656528		19.3421	23.0528	21.9986	74.3516	72.4091	75.1487	58.1202	62.3783	117.984	43.1546	40.9825	49.5395	40.9702	38.2972	40.8822	44.1826	36.3578	45.1188
C0	EYR41_001154-T1	1.02868	1.40227	1.29989	0.133669	0.474174		12.9574	25.8601	22.6809	54.7143	61.1064	45.4575	68.8512	68.7692	101.7	77.3575	66.7761	67.6491	27.3068	19.7077	19.8555	33.7441	25.7227	35.6806
C0	EYR41_001166-T1	0.718548	0.614768	1.02141	-0.138955	-0.278575		39.509	44.871	48.9912	93.0577	86.4085	84.2569	83.127	73.2384	83.7612	104.106	123.137	136.008	30.8627	41.379	41.8147	27.2991	34.1636	39.6433
C0	EYR41_001174-T1	0.948967	0.420912	1.23262	0.471634	0.241877		44.1229	58.9656	49.1158	137.888	139.28	107.524	59.2173	67.1465	111.812	195.596	155.583	151.738	80.3078	77.5427	81.7705	69.3073	62.1113	59.4484
C0	EYR41_001191-T1	0.800874	1.53409	1.85858	0.714248	0.50637		0.671173	1.35055	1.22465	1.30031	2.19336	4.15644	4.69586	5.70546	4.25242	6.63614	6.65099	6.4683	1.75673	2.2487	2.39232	1.5327	2.09612	1.59153
C0	EYR41_001192-T1	0.835649	1.04681	0.993438	-0.0121027	-0.192872		1.36153	2.87195	2.95234	7.6814	4.66325	3.73739	4.27118	5.21517	11.7999	6.11841	5.55138	6.30043	2.0434	2.57853	2.01447	1.70508	1.30747	2.80649
C0	EYR41_001195-T1	1.84036	1.44474	0.65708	-0.595732	-0.514058		0.531516	0.839704	1.11883	1.91514	10.3301	6.53955	6.78822	3.11178	1.91519	1.47055	0.958085	2.52932	0.235011	0.440555	0.65808	0.517605	0.350516	0.519355
C0	EYR41_001208-T1	0.970307	-0.55063	-0.464081	-1.27851	-0.909679		1.63975	1.71742	3.47535	5.75865	5.07823	5.83337	2.09454	0.751363	1.08161	1.36104	1.18195	1.34943	0.471201	0.524349	0.703321	0.790643	0.857573	0.852307
C0	EYR41_001224-T1	0.692048	1.32795	0.961079	0.208909	0.355273		18.6597	31.7991	27.2362	67.4064	41.1891	42.9111	103.752	104.266	77.2757	68.4722	64.1974	59.9595	31.6943	29.6311	30.7355	29.8222	38.0575	40.3196
C0	EYR41_001236-T1	1.31009	1.63801	1.16776	0.426018	0.292475		35.6015	50.9782	41.4686	147.019	142.372	162.999	210.13	202.786	218.369	115.849	129.693	159.315	51.933	69.5343	68.8907	41.5063	63.0411	68.5716
C0	EYR41_001242-T1	1.0427	1.33082	1.84148	1.14952	0.454426		68.7158	51.3323	44.4715	113.647	164.404	174.964	242.245	186.855	173.322	310.504	326.811	377.782	127.257	168.614	215.609	84.8792	78.5156	93.9126
C0	EYR41_001244-T1	0.609143	0.407691	1.20353	0.434475	0.469498		2.11439	3.19652	1.98539	5.41019	3.87774	3.76167	3.46177	3.50936	3.7302	8.10678	7.88429	6.9765	3.86499	3.49575	3.56724	3.84945	3.81035	3.63821
C0	EYR41_001249-T1	1.38545	1.09251	0.824518	0.555078	0.481417		24.1483	34.4981	36.2125	107.055	129.944	122.717	69.4363	68.7194	150.91	70.6483	61.8232	79.0879	48.8071	51.1788	58.5519	50.7455	41.8456	59.959
C0	EYR41_001251-T1	1.01894	1.0193	0.610028	0.332791	0.206656		12.8191	18.591	19.3259	50.1761	44.1798	39.4369	31.428	37.3925	75.8422	30.3034	27.4504	33.1897	18.5356	25.8102	24.0689	19.1416	16.1907	27.4387
C0	EYR41_001252-T1	1.27082	1.56876	1.35708	0.0716717	0.237904		18.1942	18.9297	17.1655	52.9161	64.5476	69.9968	80.138	86.6126	85.8609	68.5417	66.1331	73.6672	20.4195	16.6106	19.8642	23.1849	20.2775	25.4955
C0	EYR41_001280-T1	1.05297	1.30123	1.56851	-0.112566	-0.301394		21.3531	31.8576	22.6881	70.746	65.8276	72.9701	110.725	99.3302	68.1822	104.32	120.625	122.018	23.2201	20.4705	22.3373	19.5911	21.1073	14.6511
C0	EYR41_001281-T1	0.847092	1.19862	0.776276	-0.248745	-0.792243		28.3024	42.3248	38.6726	84.0069	75.1301	86.918	147.633	126.83	88.0204	62.3061	82.6409	83.2518	22.7278	31.8085	29.23	15.1091	16.8014	16.4203
C0	EYR41_001309-T1	1.01841	0.653193	0.655894	-0.0669124	-0.09421		36.6335	58.6701	80.0196	157.983	131.085	159.432	74.0957	86.9959	175.962	115.381	90.709	112.785	45.5127	58.1722	49.1774	41.9238	39.1873	81.1196
C0	EYR41_001321-T1	2.93662	2.35216	0.196481	-0.522764	-1.30165		11.7166	1.14596	11.0763	126.541	73.0431	102.508	48.4059	38.7409	91.0127	7.61577	3.98721	8.16166	0.988006	4.45087	6.66276	1.51306	1.31908	1.41759
C0	EYR41_001327-T1	0.522136	0.0287407	1.07917	0.0121592	-0.042983		12.1961	14.5586	10.8244	26.9321	17.9811	17.7256	8.44507	14.1262	17.0852	35.5381	35.2242	35.3882	12.4511	12.024	12.8002	11.0451	11.4526	12.9707
C0	EYR41_001339-T1	1.66638	1.73336	1.47897	0.686439	0.588398		467.149	642.671	665.542	2955.19	3036.63	3104.48	2850.19	2704.58	4555.19	2550.91	2267.35	2652.9	944.812	1145.52	1359.04	1101.67	887.951	1231.29
C0	EYR41_001361-T1	1.6962	1.72924	1.32706	0.527739	0.453353		330.176	416.554	447.458	1989.73	2050.27	2162.29	1899.15	1987.93	2624.83	1507.12	1275.29	1645.69	522.939	676.694	775.956	660.209	518.462	695.113
C0	EYR41_001368-T1	0.932707	1.75036	1.18276	-0.166553	-0.21733		14.5607	26.4237	19.1784	55.2175	48.2926	42.1148	121.772	121.104	92.2872	62.1689	62.1821	60.4442	15.5199	15.7823	17.4529	10.7824	20.491	16.9204
C0	EYR41_001422-T1	0.820634	0.821585	1.11618	-0.0455146	-0.209802		14.1076	26.207	29.9569	57.0515	46.6244	45.5413	34.3213	39.5376	91.915	72.006	58.8935	70.8389	19.7869	22.7898	19.9774	19.323	14.3581	21.8662
C0	EYR41_001428-T1	0.602183	1.19423	1.59273	-0.0827878	-0.600671		5.34696	5.31946	4.10288	10.5748	8.17953	7.70392	16.7715	16.1722	15.2375	23.5586	24.0105	22.2592	5.25237	3.63432	4.5903	2.88247	2.18653	2.9365
C0	EYR41_001478-T1	0.896174	1.51909	1.54325	0.343721	-0.274767		32.5638	11.1798	12.0768	40.1583	32.9136	44.158	74.2939	81.7143	63.9377	70.509	72.0072	84.5075	18.6512	22.5013	27.3632	11.3959	14.2707	11.663
C0	EYR41_001489-T1	0.690535	0.73933	1.00785	-0.146093	-0.213688		17.3128	26.1578	25.0067	49.1083	45.3485	37.0549	47.2776	41.0232	51.0355	63.7652	58.8268	57.2248	18.4262	21.7333	17.2573	17.1093	15.5097	21.938
C0	EYR41_001490-T1	0.435591	0.264077	1.75379	-0.0748268	-0.0811031		9.16056	8.65865	6.63553	11.7692	11.9209	13.0165	11.8366	10.41	9.29871	43.8123	47.0889	44.1506	7.10079	7.08859	8.08594	7.17089	6.9929	7.97071
C0	EYR41_001496-T1	1.1159	1.17666	1.24136	0.0626729	-0.277348		34.2157	64.843	69.7536	184.91	145.565	147.469	142.859	152.28	224.791	189.564	159.715	199.02	50.332	61.2453	56.4574	33.6061	30.8246	63.9026
C0	EYR41_001499-T1	1.15106	1.67074	1.49641	0.155149	0.224888		16.8938	21.1081	18.714	53.8919	67.0868	54.0258	114.576	107.353	78.6239	81.0714	82.655	80.9994	22.0914	18.5264	24.7929	17.2345	30.5373	24.2703
C0	EYR41_001534-T1	1.10208	1.47858	1.02623	0.235201	0.517748		33.9476	59.345	57.5014	143.596	147.465	143.966	156.961	159.077	382.471	136.993	127.399	126.288	62.2948	58.364	60.9334	96.5049	59.878	95.1989
C0	EYR41_001537-T1	1.10181	1.56502	1.49472	0.806278	0.411946		61.6993	59.7144	55.9516	210.592	164.412	150.108	238.456	271.567	335.439	282.768	237.648	247.406	121.046	131.491	139.009	98.1114	78.8667	89.3224
C0	EYR41_001537-T2	1.14732	0.554733	0.0707365	-0.089799	0.581435		3.75288	4.40355	9.03517	28.5672	11.7126	13.0583	7.06439	8.15807	13.3134	7.63352	4.62928	4.74322	5.34565	4.47463	4.56268	9.14157	8.42953	10.8663
C0	EYR41_001549-T1	1.80389	1.721	1.51438	0.6033	0.533271		426.187	609.232	602.888	3212.1	3161.5	3077.32	2617.49	2665.9	3567.73	2530.79	2156.69	2558.76	841.961	935.656	1120.66	1004.82	784.195	972.361
C0	EYR41_001560-T1	0.374258	0.453627	1.25117	-0.0711525	-0.340403		231.272	152.788	107.203	195.272	235.206	232.492	311.945	234.235	192.262	478.224	561.334	552.555	132.547	129.82	168.56	119.301	108.269	103.121
C0	EYR41_001574-T1	0.918779	0.785352	1.08942	-0.0314467	-0.274976		9.59254	14.1274	11.3426	24.8103	31.117	28.9901	25.682	24.323	24.9294	31.3136	34.8895	33.9562	11.9623	10.4662	10.6222	7.70348	8.62035	9.86755
C0	EYR41_001582-T1	1.26792	1.51226	1.06354	0.69545	0.767379		52.2209	70.1928	59.7052	216.921	211.876	198.391	217.385	220.48	406.778	170.29	161.98	182.615	126.204	108.367	120.494	147.614	105.216	145.529
C0	EYR41_001590-T1	1.15344	0.843615	1.26881	0.0264783	0.208222		21.0982	36.1916	32.7507	110.45	89.0809	74.3491	47.7902	58.9307	103.391	116.536	88.4355	106.243	31.1241	30.236	26.9391	32.9947	29.6038	48.9101
C0	EYR41_001599-T1	0.903878	0.746888	1.51494	0.648676	0.768485		193.051	194.877	168.025	507.395	532.64	404.866	407.065	324.482	392.552	975.237	833.833	690.091	359.624	361.891	320.086	411.193	427.132	341.432
C0	EYR41_001614-T1	1.98093	1.72621	1.60254	0.766916	0.601682		886.985	1293.32	779.023	7513.42	7596.22	6408.62	5215.95	4798.47	5926.35	5385.82	4772.15	3892.35	1907.41	2293.76	1908.92	2194.28	1665.32	1427.92
C0	EYR41_001623-T1	1.41301	1.74169	1.27103	0.078657	0.031081		26.428	26.1262	22.582	124.967	90.3003	104.768	158.43	141.908	122.059	77.3083	99.2441	84.7965	26.172	26.8052	26.2211	26.2497	22.324	28.2695
C0	EYR41_001641-T1	0.240513	0.152161	1.20424	-0.0482223	-0.267716		4.83438	3.31211	5.52605	7.17458	4.84196	4.88499	4.77359	5.00065	5.68976	15.4409	14.7484	13.1655	5.13034	3.54765	4.03403	2.9934	3.38775	3.78169
C0	EYR41_001643-T1	0.872062	1.28257	1.62911	-0.740246	-1.45455		4.69285	5.17474	2.44954	4.79435	11.6112	13.5411	18.9059	14.551	9.92129	21.5838	16.831	22.3518	2.50334	1.25124	1.79611	1.13114	0.447778	1.20573
C0	EYR41_001645-T1	3.41975	3.99904	4.91448	3.22103	2.39601		1.14114	1.00978	1.53642	57.0521	44.0349	30.9457	99.6742	88.6955	44.8283	160.112	211.473	177.217	31.4588	33.8666	36.868	16.141	13.8435	15.3646
C0	EYR41_001655-T1	1.72806	0.907838	0.756275	0.770144	0.589636		0.942309	1.00753	3.6011	6.6824	10.2141	8.80547	5.58192	3.27433	2.85701	3.48408	2.87263	3.19687	2.33292	4.21849	3.48851	3.13224	2.21431	2.95546
C0	EYR41_001681-T1	0.58731	1.11378	0.893695	-1.4148	-1.65824		4.13446	9.11345	5.80004	9.79666	10.8178	11.204	22.857	20.1758	13.0696	10.9614	16.2416	16.3604	1.2885	1.19354	1.87712	1.51304	0.903058	1.01835
C0	EYR41_001691-T1	0.429819	0.270044	1.15794	-0.263761	-0.516574		7.5471	20.7393	18.5031	27.3149	22.3575	16.1298	15.6697	15.3303	26.6141	51.2373	40.6571	40.3264	11.0381	11.9687	9.59266	7.33747	6.35993	12.7506
C0	EYR41_001704-T1	1.63172	1.30646	2.09319	0.230142	0.135618		34.9279	35.9992	22.4244	145.937	151.399	159.124	128.688	104.911	102.657	236.285	251.514	228.465	43.2856	32.2481	38.7815	36.9745	28.7199	38.7402
C0	EYR41_001719-T1	1.38291	1.35009	1.29928	0.473078	0.292779		85.817	136.327	104.537	447.006	477.63	327.815	437.706	447.667	332.765	445.085	406.033	312.138	162.79	175.896	164.965	179.661	145.205	110.939
C0	EYR41_001719-T2	1.50691	1.69955	1.59105	0.588965	0.499957		177.599	227.654	262.461	952.705	888.847	1028.95	1035.65	987.884	1552.31	1068.17	863.597	1288.89	282.177	390.347	521.605	342.03	288.584	475.801
C0	EYR41_001723-T1	0.984699	1.30798	2.11486	0.47083	0.273397		3.94359	8.09062	5.03049	15.8143	14.0904	12.7781	18.448	18.9006	22.2931	49.2705	39.0215	44.9977	9.71508	8.42709	7.65171	7.64978	5.39176	8.71341
C0	EYR41_001728-T1	0.566582	0.721381	1.19413	-0.277543	-0.418739		16.8434	31.6248	40.7991	62.7249	43.8108	40.254	45.1128	50.7402	80.3184	99.3199	83.3362	85.4885	19.4054	22.8089	20.4795	15.585	14.6873	26.2427
C0	EYR41_001733-T1	0.978426	0.772315	1.02836	0.115605	-0.0188222		13.0952	23.5862	38.3281	59.5338	58.3318	59.0351	41.7651	40.8806	65.2793	58.44	59.9214	71.9876	22.2959	25.8521	27.2301	21.5778	18.7413	28.2602
C0	EYR41_001741-T1	1.01447	1.4483	0.862204	0.0941214	0.0632668		288.002	299.089	216.864	786.281	852.738	706.141	1363.7	1267.41	712.231	547.088	779.966	511.814	280.96	315.177	261.835	223.603	373.883	252.271
C0	EYR41_001753-T1	1.46194	1.28737	1.94475	-0.865777	-1.51819		1.03758	0.66769	1.10148	4.65026	3.48315	3.8522	4.14904	3.79454	2.40557	6.48979	6.77774	6.22731	0.295826	0.305462	0.478509	0.223293	0.081008	0.227758
C0	EYR41_001778-T1	0.908355	0.865904	1.42131	0.180539	0.0369117		7.73036	13.7284	19.5309	28.9229	31.0263	32.0753	23.3961	24.4876	45.4699	54.3285	45.4022	56.3474	14.8635	15.1818	14.7922	12.9297	10.8453	16.2428
C0	EYR41_001793-T1	0.807422	1.82678	2.03597	0.998336	0.870612		2.17451	2.49782	1.92025	6.29258	4.80973	3.66108	13.6912	15.3026	11.8449	13.7127	18.4697	17.7021	6.21383	4.99508	6.57053	6.3329	4.69904	4.79709
C0	EYR41_001806-T1	-0.454508	-0.831472	1.31031	0.514653	-0.666531		0.512444	0.581643	4.19973	0.484712	0.653606	0.896024	0.229056	0.821763	0.448043	4.73667	2.69427	5.22389	1.14991	1.59275	3.28103	0.445366	0.658953	0.527075
C0	EYR41_001819-T1	1.46483	1.68341	1.41497	0.541395	0.38607		245.826	355.042	306.214	1219.82	1319.67	1222.36	1515.11	1541.02	1675.24	1291.8	1105.83	1210.09	429.105	526.394	564.355	497.95	379.66	441.225
C0	EYR41_001829-T1	0.10035	-0.648532	0.0299914	-0.526777	-1.20108		18.3022	17.905	49.0991	30.5888	25.1817	26.1675	12.535	13.9443	12.6783	22.0735	27.4832	26.3127	14.5282	14.4532	15.0757	10.4968	5.91901	6.81313
C0	EYR41_001838-T1	1.26192	1.50178	0.698975	-1.79083	-2.54868		8.67438	7.55134	5.95514	25.3972	19.7573	31.6299	25.9639	39.7436	32.683	11.3179	14.3341	18.2312	0.958886	0.802399	2.01933	1.02945	0.638401	0.212763
C0	EYR41_001841-T1	1.24501	0.344833	-0.658393	-0.648294	-0.547522		6.10421	4.48709	5.70842	16.0565	21.2842	17.9568	10.2582	6.57739	6.33979	2.1657	2.86953	3.11785	3.14657	2.66497	2.52512	3.07865	2.78247	3.40023
C0	EYR41_001845-T1	6.31851	7.6463	8.95208	5.82744	1.91951		0.165739	0.206662	0.206987	113.283	170.898	98.8844	744.875	487.178	293.593	1439.58	1783.41	2023.22	63.4181	61.1236	116.948	1.45294	1.94437	1.24683
C0	EYR41_001847-T1	1.50129	2.73837	-0.114421	-0.00693637	-0.204562		2.07371	0.940747	2.16716	3.56718	11.6804	8.91193	33.221	23.8958	20.0546	1.42246	1.5862	1.22426	1.00037	1.40606	2.76709	1.37657	1.3051	1.23179
C0	EYR41_001858-T1	1.88737	1.64464	2.60397	0.165331	-1.78436		6.16221	4.71128	2.91942	15.0002	42.4906	36.0653	33.5793	24.038	14.3714	63.2456	56.6614	53.3766	4.53232	5.5148	5.36955	0.653875	0.87773	0.632663
C0	EYR41_001873-T1	1.31179	1.82558	1.67798	0.337904	0.197397		113.559	169.279	149.427	531.806	530.096	474.582	849.203	841.191	903.111	786.854	674.982	769.569	169.553	191.657	229.183	190.945	148.245	179.769
C0	EYR41_001878-T1	0.177082	0.858423	1.39075	0.214183	-1.5751		9.10192	27.9796	30.5834	25.7635	17.3632	26.8519	64.3123	43.311	34.3809	62.9263	81.5859	92.3427	21.8145	19.4639	32.7242	3.9859	3.55728	4.65158
C0	EYR41_001904-T1	1.89174	1.50606	1.27044	1.38868	1.23604		8.8973	6.55045	7.99456	36.753	49.3937	69.535	34.8147	33.8803	34.8947	26.9857	25.0866	28.7497	23.9454	28.9627	41.5395	24.0631	27.7239	28.0557
C0	EYR41_001909-T1	-0.121539	0.562162	1.28992	-0.13798	-0.812162		2.56486	4.08585	2.36817	3.16754	2.00897	2.53198	5.51593	5.90153	4.07323	12.1613	9.4387	9.38104	3.00649	2.21562	2.37744	1.7228	1.09387	1.09612
C0	EYR41_001909-T2	0.148997	1.06634	1.7652	0.237293	-0.48695		1.81308	3.4306	1.98956	6.90041	1.39272	1.88211	6.06039	8.06548	6.1698	12.7888	14.828	11.8879	3.60059	2.22843	3.04948	1.84326	1.11698	1.33525
C0	EYR41_001909-T3	1.09721	1.07036	1.35706	0.42635	0.0703053		2.95164	2.85725	2.73502	5.06747	11.7324	9.85916	9.79005	8.00538	7.23696	10.9692	9.80057	11.4219	4.24773	4.9524	3.82704	2.69703	3.31497	3.09276
C0	EYR41_001909-T4	1.55202	1.68174	1.87677	0.906774	0.610854		2.09342	2.31861	2.26423	12.7084	10.0896	8.57897	11.6823	11.7484	12.3947	11.3353	16.2627	15.2518	5.47797	5.52873	5.38901	3.77071	4.00098	4.46783
C0	EYR41_001911-T1	1.11185	0.991919	1.16107	0.0234923	0.133012		4.06583	4.18263	2.46589	10.7369	10.4269	9.86356	8.42909	10.2002	9.27854	10.6779	9.93167	12.0854	3.86589	3.50284	3.15419	2.97397	4.1806	4.93093
C0	EYR41_001919-T1	1.36039	1.11259	1.40329	0.611616	0.536248		569.157	768.391	508.198	2670.94	2523.04	2116.96	1928.61	1680.99	1801.8	2769.5	2426.71	2032.48	1022.08	1199.21	1063.58	1197.52	1007.67	893.011
C0	EYR41_001940-T1	1.44123	1.45937	1.29345	0.65788	0.553449		797.311	1057.27	695.401	3824.73	4116.05	3205.44	3581.25	3697.34	3119.6	3481.1	3042.41	2525.51	1362.64	1954.97	1491.07	1658.04	1443.04	1222.24
C0	EYR41_001942-T1	-0.43526	0.582525	1.15501	-1.21666	-0.35284		11.6066	2.10113	2.10666	0.87521	4.72653	3.10485	9.85945	7.25581	4.06817	10.3515	12.5559	11.527	0.627419	1.22726	1.61254	2.64903	2.81511	2.3147
C0	EYR41_001991-T1	0.291188	0.896739	1.08252	0.577781	1.03272		6.22445	3.49451	2.92403	9.4413	5.05984	2.97309	7.19205	13.705	9.32114	16	10.3056	9.08132	11.3794	5.81213	5.26293	15.9961	9.62874	9.00038
C0	EYR41_002000-T1	1.69934	1.88286	1.62568	0.717561	0.580185		478.576	727.009	506.302	3291.24	3433.84	2855.07	3574.78	3676.34	3512.87	3078.39	2857.75	2374.98	1041.12	1218.86	1125.19	1087.89	973.167	920.435
C0	EYR41_002001-T1	0.336801	0.154919	0.44482	-0.160459	-1.24619		16.7613	31.3233	28.3945	42.6946	30.4559	29.2079	26.5836	27.6318	31.2322	34.0338	39.6758	38.0484	22.3508	19.0923	20.6571	6.79493	7.03662	7.16043
C0	EYR41_002015-T1	2.41802	0.836168	1.37483	0.534312	-0.485102		6.05568	5.20538	5.72559	99.1393	47.985	50.5999	9.67637	8.14319	27.7968	22.971	21.5938	20.2337	8.00815	9.30725	11.6772	3.63308	3.47791	3.21576
C0	EYR41_002034-T1	0.960416	1.00605	1.20782	-0.371186	-0.14103		24.9418	19.7077	19.1088	54.5104	47.9259	59.3445	53.6964	62.4015	55.2145	75.7061	64.8335	65.4658	14.6835	13.4556	14.8616	18.879	16.7697	18.9198
C0	EYR41_002035-T1	1.10145	-1.03941	-0.826412	-1.50564	-2.41474		5.27935	4.1542	17.3423	22.5737	12.077	41.2019	2.6	2.49771	2.0396	4.33135	2.49989	2.3349	1.82764	0.866568	1.80509	0.355465	0.573688	0.506455
C0	EYR41_002038-T1	0.476933	0.223375	1.03627	-0.139104	-0.119202		10.2313	21.4605	18.8183	30.0435	26.7349	19.7992	14.5812	14.8889	35.456	47.5981	38.6493	46.3057	12.4768	15.5676	13.2863	12.6962	11.421	19.4419
C0	EYR41_002057-T1	1.00687	0.913309	2.13851	0.0568256	0.0614345		5.16699	4.67298	3.87375	14.4645	12.778	9.62378	13.0789	11.2729	9.4047	38.709	38.2591	36.5916	4.52874	4.32593	5.34282	4.47401	3.96322	6.21924
C0	EYR41_002060-T1	0.745895	1.04557	0.605032	0.156518	0.399013		20.4543	27.6416	26.7373	43.847	56.0402	51.9587	59.7421	63.2878	85.16	52.1271	34.8305	48.2235	30.1451	27.7732	26.8702	38.0247	29.9289	43.4052
C0	EYR41_002067-T1	0.521578	0.275891	1.20281	-0.191358	-0.640658		48.2238	115.244	104.496	176.979	114.678	126.359	93.5617	86.214	158.292	296.581	249.363	264.003	59.9028	78.4294	66.4005	39.3909	31.4696	66.7087
C0	EYR41_002087-T2	1.92542	1.68347	2.00936	0.877786	0.348775		20.0625	20.3023	46.9954	138.858	173.756	235.007	152.381	114.59	162.674	194.928	184.653	203.798	50.7257	60.0828	82.9124	34.0118	38.2194	41.0461
C0	EYR41_002111-T1	-0.759161	-0.685302	1.43757	-0.530559	-1.78997		0.702295	0.575737	0.455042	0.584542	0.131547	0.201154	0.138678	0.441929	0.337896	3.10983	2.21032	1.91367	0.207555	0.437318	0.372291	0.0846622	0.0818898	0.0756673
C0	EYR41_002121-T1	1.05293	0.414326	0.645687	0.0864465	0.167523		18.6532	34.1726	36.6606	75.2254	85.1714	77.6276	45.5173	38.0977	43.2876	51.9238	51.8126	56.6286	31.0487	30.816	29.5243	27.1343	31.1743	44.9652
C0	EYR41_002152-T1	3.54319	3.9441	2.55438	0.460808	-0.304057		0.0548041	0.0159317	0.0770026	3.79649	1.86279	2.09423	4.24884	4.39556	2.78273	0.675474	0.767522	1.36181	0.0847691	0.0454613	0.152455	0.0373959	0.0542617	0
C0	EYR41_002167-T1	1.80327	1.55718	-0.713372	-0.775007	-1.3972		20.4965	33.1959	17.032	120.472	276.853	99.3074	144.547	111.313	71.4062	10.9613	11.1589	9.41899	5.8004	20.2995	8.5043	8.72354	3.58607	4.38092
C0	EYR41_002187-T1	1.72166	1.1408	1.28462	-1.02359	-1.35746		21.6157	17.8658	13.3414	112.788	79.5807	93.3292	55.2524	58.2029	47.4905	55.0626	59.4825	67.6008	5.69945	5.64745	7.03851	4.62822	4.13911	4.39958
C0	EYR41_002192-T1	0.8798	2.10584	-0.908761	-2.3282	-1.69527		6.35298	2.70803	4.42032	7.04188	10.282	13.5904	46.3832	36.2703	24.0652	1.4731	1.56547	1.91293	0.431799	0.308043	0.346496	0.918217	0.79645	0.533029
C0	EYR41_002204-T1	0.786313	1.88049	1.23335	0.325939	0.563168		11.4998	3.6058	3.4547	6.58497	24.1566	11.4285	34.233	36.7208	36.3766	15.1177	23.117	17.5157	5.55574	6.84573	10.0603	9.01612	9.72023	9.1707
C0	EYR41_002209-T1	2.42396	2.6663	2.95158	1.21232	-0.968442		23.0043	30.9269	23.3903	304.882	231.611	314.401	297.443	332.594	483.511	482.668	453.857	485.456	65.3424	73.6713	125.652	8.853	9.07586	10.9773
C0	EYR41_002210-T1	1.57774	1.30323	1.5686	1.04398	0.511105		3.96884	4.38871	2.99734	18.2741	18.94	16.2225	13.8124	12.0673	15.5463	16.9409	17.9735	17.005	10.4582	9.07748	12.3	8.15095	5.47142	5.26723
C0	EYR41_002214-T1	0.498466	1.10676	0.177924	0.436798	0.699593		0.653493	0.468239	0.422742	0.596582	0.805528	1.16447	1.60397	1.69129	1.38061	0.723839	0.619249	0.448987	0.651772	0.892597	0.824098	1.1124	1.19089	0.812078
C0	EYR41_002220-T1	1.3191	1.54607	0.589638	0.181103	-0.16616		48.1536	89.9159	88.1604	251.519	256.374	278.294	319.599	348.738	326.071	107.169	129.728	151.738	82.2232	81.1452	91.5168	53.8688	64.0382	66.2068
C0	EYR41_002246-T1	1.70214	0.464748	0.866518	-0.462459	-0.367292		842.408	285.48	393.975	2987.26	2228.92	2165.4	707.595	570.839	906.415	988.296	1053.52	1116.78	295.299	328.311	232.433	349.379	249.17	352.425
C0	EYR41_002252-T1	-0.330643	0.557181	1.63333	-0.867229	-1.74043		19.4589	8.91595	10.2198	4.54697	11.7368	10.8465	25.1514	23.267	14.6907	56.975	60.4671	66.8966	3.65202	5.45561	5.92912	2.03862	2.56425	1.67248
C0	EYR41_002255-T1	1.1883	1.46866	1.32812	-0.097305	-0.681419		51.9021	75.0327	64.977	204.795	188.5	204.981	263.654	270.943	261.315	206.409	225.438	281.24	51.3462	56.2456	59.8737	26.8812	27.3832	44.0232
C0	EYR41_002265-T1	1.7572	0.176362	1.80783	-0.98193	-2.62902		2.57833	2.10677	1.55133	12.8054	13.0443	9.37904	3.47803	1.97938	2.03531	14.5325	11.4961	10.5476	1.04905	0.737298	0.524134	0.126374	0.31782	0.0458519
C0	EYR41_002271-T1	-0.551103	-0.659598	1.68429	2.41942	2.50261		0.00502183	0.015291	0.0191753	0.0473055	0	0	0.0337386	0	0	0.0795913	0.0841939	0.0718296	0.120264	0.184661	0.23219	0.200907	0.251609	0.130653
C0	EYR41_002337-T1	1.93953	1.98407	1.52274	0.0423944	-0.166723		4.74906	4.67243	6.00442	19.234	39.8472	57.6213	50.3322	30.6726	34.4655	21.2106	22.5034	25.0404	2.6982	5.82756	8.89283	4.71931	5.01683	3.31628
C0	EYR41_002338-T1	1.91707	2.94604	3.38491	2.03527	0.736476		4.20284	4.28084	5.32161	25.4358	33.7858	32.8435	132.948	81.4687	59.4155	118.764	134.703	143.638	21.3955	32.8701	59.1414	5.84667	14.9593	9.83224
C0	EYR41_002351-T1	1.37353	1.70825	-0.617997	-0.826064	-0.790919		0.819007	0.252321	0.422357	8.2003	0.614396	1.17027	1.93836	3.09048	2.92831	0.381702	0.101296	0.246322	0.111823	0.209673	0.207385	0.197081	0.095328	0.293689
C0	EYR41_002362-T1	1.17666	0.656713	1.64725	0.43964	-1.40969		2.11279	0.368894	1.86205	6.11209	1.90208	4.32946	2.33336	2.65742	1.73263	4.72642	6.48133	6.90981	1.57706	1.32894	2.63244	0.991292	0.122947	0.101638
C0	EYR41_002419-T1	1.90479	0.180165	-1.92274	-1.28148	-1.32273		0.282375	0.281632	0.137548	2.10707	1.42311	1.15979	0.210727	0.409128	0.220413	0.0310781	0.0246698	0.0172625	0.0454568	0.0513108	0.0691331	0.0422226	0.052506	0.062655
C0	EYR41_002420-T1	2.06173	1.0347	-1.21631	-0.691699	-0.156761		0.91942	0.616738	0.296966	4.34216	3.6057	5.58794	1.50266	2.07995	1.29348	0	0.371399	0.399171	0.300822	0.264022	0.220653	0.542963	0.455195	0.410243
C0	EYR41_002423-T1	2.67576	1.82841	-2.21935	-2.38002	-2.27801		3.07797	1.40469	0.872636	23.0901	18.0412	27.6404	8.30296	11.4123	9.79088	0.292922	0	0.293024	0.214599	0.0689334	0.0608873	0.0850328	0.164528	0.116053
C0	EYR41_002429-T2	0.20528	1.03849	0.610442	0.551911	0.630959		6.35842	7.5594	6.77247	8.82913	9.4529	6.58706	20.5316	19.1429	17.7427	11.2757	11.5109	14.6328	12.9021	10.5162	11.9131	13.5402	14.8983	10.5916
C0	EYR41_002447-T1	1.29142	1.47109	1.46143	0.446728	0.321184		206.82	308.811	264.21	886.469	940.487	882.53	1018.95	1028.4	1239.5	1122.58	984.376	1140.56	318.594	406.718	465.967	370.818	320.71	365.087
C0	EYR41_002470-T1	2.94444	4.59979	6.03413	4.39499	3.82359		0.152136	0.132731	0.349451	3.83288	5.54655	3.7461	37.7611	23.0157	13.9029	84.7892	101.2	102.186	21.0096	15.6379	19.8775	11.7332	10.8658	9.51757
C0	EYR41_002496-T1	1.00708	1.11523	1.44002	0.361165	0.139038		27.2708	48.1495	39.2213	101.64	104.088	91.3396	112.95	116.511	105.052	147.12	159.578	152.535	63.4999	48.7786	46.4113	43.1747	40.2635	44.0091
C0	EYR41_002506-T1	1.23435	0.920612	1.26197	0.479703	0.385826		117.234	142.276	119.594	480.088	404.448	377.436	276.275	240.697	442.613	458.285	399.986	447.209	194.694	201.234	201.087	195.963	154.242	206.23
C0	EYR41_002508-T2	0.733775	1.16518	1.6561	-0.176957	-0.578893		257.419	394.045	353.09	723.78	569.669	706.917	1105.52	971.947	1018.02	1545.88	1658.57	1936.58	245.169	255.526	310.707	156.794	165.507	249.674
C0	EYR41_002509-T1	1.18226	1.34384	1.5127	0.0877445	-0.336337		1398.51	1831.56	1084.14	5031.13	4500.87	4532.8	5658.9	5706.19	4520.76	5892.15	7106.79	5648.57	1456.66	1617.73	1435.43	844.383	1048.74	1105.21
C0	EYR41_002510-T1	0.980254	0.713011	1.0953	-0.139161	-0.214824		38.4448	31.8386	25.1852	77.38	96.0012	74.0569	79.6594	88.7511	35.9268	113.869	106.824	61.7302	28.129	32.5852	20.7108	23.4636	24.8007	28.5504
C0	EYR41_002514-T1	5.09471	5.09166	4.91433	3.31734	2.06405		2.86407	0.850152	1.86434	518.709	226.168	165.069	254.746	322.534	242.748	233.651	210.383	227.186	42.4287	41.6434	54.661	17.4424	11.9115	11.029
C0	EYR41_002524-T1	0.462208	0.288679	1.0009	0.345521	0.360197		10.828	13.7487	10.4807	18.5101	19.3906	16.1916	14.0102	14.7895	17.3904	31.2271	31.3976	29.0807	15.7485	16.8483	15.9361	16.3631	16.7122	16.3714
C0	EYR41_002532-T1	0.8918	3.02627	0.475666	0.795849	-0.774799		14.0617	4.56033	6.34988	24.5377	13.3148	16.4551	119.974	169.483	164.908	15.7647	7.57533	13.5657	14.4812	11.2989	25.4848	4.6265	3.41047	2.42092
C0	EYR41_002534-T1	0.566254	-0.714863	0.0959579	-1.06716	-1.28145		0.848197	1.09353	0.62249	1.74189	1.41019	1.24447	0.907193	0.197186	0.31232	0.681796	1.08462	0.957596	0.342255	0.22943	0.231031	0.132108	0.310355	0.215148
C0	EYR41_002546-T2	0.0849803	0.427233	0.00916899	-1.60623	-1.82323		8.8532	9.51145	7.44274	7.84134	8.70104	11.1368	14.4452	13.1945	11.7141	7.96351	9.03713	7.99008	1.65423	1.64862	1.77316	1.47133	1.15834	1.47039
C0	EYR41_002600-T1	1.32811	0.884363	2.26524	0.750196	-0.259471		2.3419	0.409445	0.156718	1.26758	3.84317	2.19276	2.39106	1.43021	0.808594	6.18438	4.7902	6.59201	0.777058	1.03894	2.27606	0.683399	0.661187	0.146907
C0	EYR41_002612-T1	0.240273	0.761654	1.45559	0.328495	-0.132393		3.63334	3.41434	1.80395	1.68206	3.9627	6.16006	3.75694	4.97002	10.9993	14.7416	10.6535	11.5962	3.29579	3.79306	4.49973	2.39485	2.22984	2.7894
C0	EYR41_002629-T1	1.59338	1.65983	0.241535	0.00896677	-0.323833		70.6851	91.7634	61.5136	238.056	474.826	373.582	498.198	385.321	291.846	94.0455	71.0378	106.84	52.0355	88.4515	82.1863	71.3697	40.4968	51.7728
C0	EYR41_002638-T1	3.44622	3.67778	3.57388	2.17718	1.37343		0.0176395	0.046146	0	2.66578	0.899297	1.06729	1.65693	1.32049	2.48114	1.584	1.48208	1.59236	0.300112	0.351201	0.476851	0.14445	0.174663	0.136382
C0	EYR41_002668-T1	0.821815	0.335937	1.64909	-0.407445	-1.03513		3.7956	4.70872	4.2977	9.13549	8.97234	10.3887	6.70172	5.79411	5.34397	20.935	20.4316	22.811	2.27328	2.35844	4.06035	1.35387	1.58015	1.5318
C0	EYR41_002671-T1	0.819657	0.729759	1.29798	-0.0575576	-0.227099		12.9182	20.4637	21.216	38.1067	42.0064	37.7524	29.4629	28.3904	57.224	74.074	54.2123	63.0725	15.0903	18.4672	16.0706	12.9942	12.3128	17.2858
C0	EYR41_002687-T1	0.921531	1.18835	1.44904	0.521083	0.380324		40.7274	57.3618	47.5508	122.939	113.402	114.677	170.479	159.291	135.008	189.188	193.837	218.48	72.0346	75.9708	90.8614	49.9654	85.2302	80.2179
C0	EYR41_002689-T1	1.37686	1.45284	1.02729	0.695715	0.59942		33.6823	50.0953	52.8381	200.03	161.701	155.604	127.094	154.519	331.071	122.025	111.673	135.984	84.0965	84.2926	94.2964	72.5964	69.93	109.055
C0	EYR41_002691-T1	2.14489	2.55684	-0.00315061	-0.27164	-0.0980791		0.26508	0.265648	0.270397	9.25675	1.18204	1.22145	1.77924	3.048	9.0005	0.210042	0.389505	0.206069	0.266416	0.14851	0.188589	0.217208	0.249497	0.247964
C0	EYR41_002692-T1	4.54346	5.21331	1.61419	1.83399	0.279711		0.0464934	0.0134937	0	8.03687	1.67749	0.99413	2.87934	4.14513	8.90312	0.163742	0.0975137	0.0922691	0.0718609	0.193065	0.229777	0.0238291	0.0153655	0.0278711
C0	EYR41_002700-T1	1.06265	1.157	1.29409	0.264373	0.219863		17.5026	23.7863	24.8443	66.7612	60.7316	55.5753	55.7833	56.0715	97.8464	87.4511	65.9364	82.8006	26.882	29.4447	26.789	25.5801	22.956	33.6731
C0	EYR41_002709-T1	1.61228	2.42626	2.85148	1.29485	0.446625		2.9503	5.09483	5.11481	24.8952	21.9994	16.6735	66.1285	50.825	32.6998	65.2124	79.2865	70.6713	14.4426	15.3858	16.3617	6.04346	8.09517	5.86496
C0	EYR41_002714-T1	1.47273	1.56128	1.43726	0.536544	0.345353		284.859	412.313	325.152	1542.33	1437.97	1292.93	1506.1	1481.56	1725.69	1473.03	1292.69	1393.55	490.111	581.659	627.357	531.568	426.624	465.914
C0	EYR41_002715-T1	0.925734	1.19436	1.13584	0.403165	-0.291227		41.4325	50.9796	53.1395	113.547	121.339	117.741	142.907	141.154	184.604	141.881	138.096	163.143	72.5331	66.1753	72.8905	33.659	30.966	44.2319
C0	EYR41_002724-T1	1.04028	1.04103	0.660865	-0.596012	-1.23889		18749.3	17719.2	7338	57269	52721	25265.5	51190.7	51869.2	19235.7	29450.3	36054	14981.1	8313.65	10395.8	4933.87	4862.2	4482.09	2658.52
C0	EYR41_002747-T1	0.808911	1.26588	1.03256	0.470491	0.24533		12.0572	8.88536	8.68248	32.6554	16.759	17.6714	30.8622	41.3142	30.9548	21.7726	28.3921	31.0211	13.6757	15.8548	16.6761	13.8821	14.3727	9.55045
C0	EYR41_002793-T1	1.17877	1.04811	1.03808	-0.0138208	-0.0881602		19.9737	44.4759	61.9141	130.809	109.417	117.118	85.6103	83.7053	160.778	108.793	91.0912	120.309	35.9311	35.7808	37.6123	28.305	25.9026	57.1142
C0	EYR41_002794-T1	1.01256	1.93698	1.79344	0.810811	0.563085		123.503	100.969	77.3056	195.137	320.769	295.956	877.605	691.41	508.095	508.547	615.509	610.787	190.713	188.037	291.443	142.278	218.804	163.575
C0	EYR41_002798-T1	1.1989	0.984964	1.31794	0.650824	0.434229		42.8338	54.5171	47.5503	153.349	169.619	143.369	105.732	107.986	178.464	188.951	157.6	178.044	86.8815	89.8298	95.3514	77.1343	64.4657	80.212
C0	EYR41_002799-T1	1.02184	1.02656	0.777429	0.237272	0.082633		22.0937	29.8847	32.6255	82.5094	73.3426	69.0298	58.4976	67.4921	110.79	64.503	50.6976	65.7998	34.7526	34.6251	34.0446	31.7536	22.8591	39.1325
C0	EYR41_002800-T1	1.10234	1.00451	1.84172	0.230589	0.0513809		11.7914	11.9105	8.95329	32.5865	32.3177	30.2919	28.7902	26.3577	32.6355	62.379	70.6179	65.5345	14.2063	11.6941	14.4608	11.7068	10.5925	11.5238
C0	EYR41_002803-T1	0.648661	0.713772	1.21001	-0.233989	-0.473581		12.1501	22.4296	25.4634	36.7221	39.535	30.9136	33.3577	33.4785	50.7991	71.022	56.6676	59.531	12.9957	16.6299	15.1379	10.0032	9.22968	17.6421
C0	EYR41_002820-T1	0.821513	0.62443	1.12154	0.519109	0.342024		61.1383	94.4781	81.6869	186.076	180.25	153.707	117.411	132.583	191.454	268.191	204.152	225.435	131.929	126.762	128.525	106.023	102.875	117.356
C0	EYR41_002835-T1	1.55999	1.27816	1.42044	0.484051	0.382879		101.904	128.466	117.3	566.193	532.126	507.333	412.206	346.71	477.848	520.179	425.046	448.479	152.897	205.215	199.503	188.597	149.064	167.857
C0	EYR41_002854-T1	1.45438	0.917476	1.2314	-0.0490272	-0.513863		24.7759	47.5732	60.628	179.924	155.347	184.384	76.3109	76.5316	177.378	141.334	125.212	157.897	34.9595	41.1669	40.1272	21.5836	17.3737	41.5075
C0	EYR41_002891-T2	0.849519	-1.56531	-0.283152	-1.52978	-2.12911		84.718	53.6309	785.435	349.425	215.591	558.432	29.5766	27.3635	38.477	115.32	104.365	115.717	19.649	46.574	37.6349	14.2731	11.7171	34.8366
C0	EYR41_002936-T1	0.341347	1.19097	1.02982	0.536661	0.47485		11.0787	14.8823	11.6765	15.5965	19.6717	15.7281	32.4833	43.8216	45.5205	41.9812	28.5887	34.6412	24.2538	18.9483	19.8742	22.5742	19.215	19.1518
C0	EYR41_002959-T1	1.23907	1.07671	1.81867	0.105765	-0.772069		1.81487	2.5623	2.34318	9.33935	6.66953	6.83551	5.71089	7.12994	6.73268	12.0211	14.0979	13.7258	2.75226	2.19387	2.40078	0.907431	0.915459	1.22472
C0	EYR41_002961-T1	1.05216	0.719949	1.56525	0.529262	0.340448		11.7293	12.5607	7.98044	34.1261	31.6633	23.7968	20.3536	23.1217	21.0127	50.9641	49.806	46.2298	23.7787	14.1563	16.4104	16.8323	13.6297	13.8753
C0	EYR41_002963-T1	0.931904	1.25083	0.951526	0.587474	0.25989		34.2557	48.4037	52.0422	109.573	109.139	108.337	122.565	133.642	207.944	111.173	99.7334	131.199	71.8358	81.1447	80.9269	59.494	42.4929	76.1068
C0	EYR41_002976-T2	0.352176	0.241486	1.06037	0.35327	0.124614		17.3451	23.5458	16.2428	31.0447	24.9519	23.1809	23.1705	24.3283	24.0446	52.383	54.0855	50.2805	28.5262	26.5045	24.6038	20.1215	22.8375	20.313
C0	EYR41_002981-T1	0.464032	1.05968	1.50204	-0.304966	-1.21635		211.385	139.681	55.0839	217.312	204.764	175.284	456.608	389.537	196.536	529.591	619.483	400.152	80.6579	85.0352	91.553	37.7588	42.158	24.5216
C0	EYR41_002985-T1	1.47787	1.7933	2.40208	1.12799	0.294566		33.5302	61.8999	40.0285	194.451	185.181	180.179	373.146	226.024	206.586	413.48	489.117	503.196	96.3627	129.581	187.89	49.4421	65.9458	60.0344
C0	EYR41_003027-T1	0.593233	0.7257	1.11528	0.397376	0.217079		70.9846	89.7705	95.0337	145.43	155.14	143.803	141.971	159.521	219.258	292.807	219.501	250.034	110.475	127.874	132.032	98.9227	92.8477	124.287
C0	EYR41_003042-T1	3.6536	4.35276	2.76107	2.3854	2.76486		0.983013	0.268997	0.327156	28.4092	17.1992	11.7558	40.9468	41.3262	28.835	7.53417	6.80352	7.56089	5.03884	3.59709	7.19625	7.33792	9.12096	6.26202
C0	EYR41_003043-T1	2.20356	2.19018	0.841809	0.680625	0.0548082		0.23169	0.284122	0.675645	2.63961	4.73712	4.26808	3.51482	4.20727	3.47753	0.734116	0.977602	1.10676	0.646346	0.574767	1.20861	0.472416	0.274275	0.440538
C0	EYR41_003056-T2	-0.18627	0.0472801	-0.220606	-0.541521	-1.32373		8.25137	5.14808	17.3412	5.82887	8.70008	7.66795	8.9455	9.73011	9.39704	6.78428	6.25862	8.12787	4.73987	4.26005	6.81985	3.5198	1.7171	2.17838
C0	EYR41_003118-T1	0.249044	1.31572	1.90292	0.80115	-0.339474		0.382217	0.542142	0.20914	0.451776	0.304643	0.662513	1.38834	1.78784	1.1053	2.64975	2.41086	2.51973	0.776258	0.772339	0.924484	0.53749	0.236348	0.09693
C0	EYR41_003120-T1	0.744932	1.30814	1.19148	0.572582	0.301586		14.2526	13.904	11.6774	28.8501	27.8059	24.9833	57.3251	48.4081	40.7839	37.7388	45.216	44.21	21.4266	19.9512	28.868	17.5082	19.4926	16.3487
C0	EYR41_003132-T1	1.07239	-0.0671139	0.282756	-0.214869	-0.365235		2.91523	1.39435	1.19487	4.72678	6.0283	4.06165	1.306	1.94993	1.52326	3.27283	1.55119	2.02616	1.68876	1.22676	1.17905	1.68274	1.48279	0.621455
C0	EYR41_003144-T1	1.3493	0.700733	0.67748	-0.229096	-0.356231		87.7063	144.54	253.96	558.651	583.015	603.51	242.066	241.848	430.226	338.909	288.889	228.383	106.717	143.704	99.3817	93.109	91.1065	123.557
C0	EYR41_003148-T1	0.433052	0.108811	1.15528	-0.127343	-0.303341		13.7224	22.9776	22.7627	31.3343	25.1487	30.4975	13.2773	17.0025	41.4884	72.3408	50.647	58.2103	14.8906	18.4644	16.7723	13.1457	10.2183	21.0019
C0	EYR41_003153-T1	-0.524126	0.0407401	0.255166	-0.72644	-1.05866		14.2541	12.6259	18.2117	9.43212	7.38051	8.95924	13.9276	15.2636	16.6801	19.0867	18.038	18.7086	6.39274	7.12785	7.69087	4.65772	5.80995	4.87053
C0	EYR41_003160-T1	0.921436	0.740102	1.03878	-0.493579	-0.579193		26.2628	32.0469	63.5854	90.6631	90.0232	93.0398	67.4366	68.3512	97.6588	96.9005	99.5687	119.132	19.8551	24.0041	23.5112	18.9192	16.7186	29.301
C0	EYR41_003172-T1	1.3034	0.601496	1.45761	0.430919	0.291036		5.52058	6.10185	3.98383	17.6026	18.3749	19.379	9.51572	8.08493	10.285	23.589	20.016	20.7359	7.58687	7.08849	8.73523	7.30677	5.9713	7.20134
C0	EYR41_003177-T1	1.56998	1.56829	4.1118	1.79898	-0.871943		2.56516	3.16216	4.16089	5.73499	27.7324	22.2213	18.7133	16.3262	12.0128	191.216	203.286	183.876	15.601	16.7573	27.8323	1.39981	1.27129	1.30372
C0	EYR41_003208-T1	0.404122	-0.0991028	1.30241	-0.202997	-0.37335		6.9636	17.4528	12.5436	24.9113	14.9353	12.9553	7.18329	8.58274	18.1414	49.0736	37.0658	37.2948	9.16824	10.2717	8.53916	6.75898	6.29007	11.3156
C0	EYR41_003233-T1	1.22186	1.03913	1.07781	0.25321	0.437788		21.6321	30.1949	29.0411	89.8859	95.5016	79.6006	60.1113	54.1319	125.984	88.167	66.5959	75.1358	37.2892	33.4092	30.9515	42.1287	34.4964	47.4188
C0	EYR41_003258-T1	1.25911	0.962141	0.702288	0.496701	0.0702401		252.418	404.745	232.978	1214.97	1221.98	833.459	713.517	742.596	717.06	691.843	626.883	399.468	480.032	558.367	381.318	351.832	288.564	273.12
C0	EYR41_003263-T1	0.599776	1.22443	1.50615	-0.0872023	-0.607779		15.5102	16.2789	10.0759	22.9173	26.6511	23.5268	57.3583	44.1136	38.7617	59.9574	57.6846	60.8952	9.90801	12.8452	14.8147	8.56046	6.8506	6.77717
C0	EYR41_003272-T1	0.373232	1.04319	0.602746	-0.0358443	-0.263254		69.4082	80.7555	65.373	97.254	108.438	93.5588	226.57	203.909	180.417	111.247	137.184	127.481	64.7422	63.3264	74.2927	49.934	60.8037	54.5826
C0	EYR41_003282-T1	-1.16473	-0.00923268	-0.114135	-0.247393	-1.01396		2.66642	3.74986	3.44076	2.04877	1.38005	0.266014	2.25282	3.85053	3.52597	3.04483	2.8842	2.61032	2.90182	1.87931	2.73688	1.39797	0.92544	1.13263
C0	EYR41_003283-T1	1.74978	1.69486	1.51415	0.687091	0.523927		868.014	1267.43	1009.61	6434.85	6205.03	5620.17	5201.54	5258.1	6073.83	5212.68	4496.49	4003.98	1839.22	2118.34	2090.43	1975.6	1614.63	1632.51
C0	EYR41_003290-T1	0.496615	1.29673	1.1352	0.352513	-0.123156		133.123	168.619	138.329	213.688	238.975	237.094	672.403	523.428	429.507	397.87	470.337	434.557	188.081	187.275	233.773	123.506	124.853	138.343
C0	EYR41_003294-T1	0.592466	1.01018	0.823879	0.393668	-0.0663086		18.0671	25.7781	22.8054	39.7492	40.695	35.1309	60.2772	55.6175	61.0763	44.9215	48.371	54.3696	32.4763	29.22	34.1056	16.4083	21.2705	24.5098
C0	EYR41_003303-T1	0.0906421	1.03694	0.583029	-1.74619	-1.68637		2.21593	2.44591	1.36346	1.47784	2.13797	2.82375	6.95942	5.84619	4.01807	2.15052	3.74159	4.98682	0.444713	0.23825	0.257544	0.66133	0.260647	0.194451
C0	EYR41_003304-T1	0.739814	1.56078	1.7154	-0.522862	-1.51517		6.48844	8.49844	4.78427	10.8082	14.8332	14.0639	29.8113	34.4807	26.8741	31.7729	36.8807	35.7224	3.05079	3.82752	4.43664	1.97781	1.05423	1.23937
C0	EYR41_003310-T1	1.19722	1.05725	1.06657	-0.00732762	-0.338553		29.8585	68.4997	75.7861	185.519	167.498	163.315	114.465	120.918	248.989	155.988	134.851	175.124	40.3774	61.1332	57.2578	33.5455	23.8367	72.0639
C0	EYR41_003316-T1	1.45314	1.27048	1.13813	0.184893	0.16712		305.023	307.487	408.71	1376.24	1531.48	1300.76	1159.94	1013.16	1361.22	1022.74	986.231	1118.22	363.043	389.632	441.758	415.61	380.204	409.047
C0	EYR41_003335-T1	-0.151425	-0.10266	1.1194	0.0491999	-0.225198		11.467	11.2139	14.1419	9.55197	10.6437	10.4091	11.001	10.9221	10.5814	35.3903	37.0313	36.7471	12.6433	11.4754	13.7891	8.78685	11.022	9.30641
C0	EYR41_003339-T1	1.62062	1.80792	1.65892	0.569573	0.582338		440.421	667.902	442.359	2913.26	2727.25	2253.74	2951.57	2646.93	3495.15	2644.28	2673.63	2404.76	779.535	888.524	967.601	867.301	866.341	965.011
C0	EYR41_003344-T1	0.74464	1.26333	0.910231	-0.133994	-0.232913		22.7035	28.0913	41.9155	74.5051	51.5457	58.3809	112.943	112.226	85.9648	66.0326	74.0032	79.4622	23.9151	25.1601	27.538	16.5997	31.1413	25.3111
C0	EYR41_003348-T1	0.933961	1.07509	1.79364	0.549354	-0.0673418		5.37481	9.01147	10.6597	26.037	20.7361	14.3972	21.7792	25.8848	21.6788	62.8818	46.8319	36.1703	12.6753	14.3267	13.926	4.78888	8.1234	10.6384
C0	EYR41_003353-T1	0.970154	1.22513	0.67458	0.316831	0.107757		11.3271	11.3989	10.6159	30.1755	30.0848	25.1302	33.8464	33.905	43.8612	23.8932	17.4278	23.5981	18.1601	13.2576	13.7434	15.1553	9.39972	13.1119
C0	EYR41_003354-T1	1.15556	1.41894	0.927032	0.621179	0.656977		13.501	12.4817	10.5098	44.0474	36.6211	32.6868	40.9042	38.1974	74.5511	31.3966	26.1392	34.2603	23.6395	18.9084	24.1252	28.1854	19.0684	24.4211
C0	EYR41_003357-T1	1.65077	0.94249	1.23542	1.1352	0.272726		10.2675	3.68142	6.18822	54.1965	18.0755	43.8101	12.1046	18.7471	17.0525	20.7085	25.2762	19.2597	13.6202	19.361	28.1043	11.1132	9.22562	5.1201
C0	EYR41_003365-T1	0.291688	0.880204	1.68702	-0.889173	-1.02774		23.7492	22.7287	13.9239	18.4387	28.566	31.6592	50.7686	49.8673	40.1418	93.8481	105.397	109.424	6.73734	7.03925	10.4346	7.15943	6.76451	6.86991
C0	EYR41_003382-T1	2.27607	1.05586	-0.4164	0.25433	-0.0685004		10.144	11.0501	5.559	75.9517	64.8539	109.339	18.8361	28.0336	27.336	1.35039	9.09914	12.9805	12.1736	8.77162	12.0331	6.6734	9.24072	7.99511
C0	EYR41_003390-T1	1.16631	0.979803	2.48873	1.24727	-0.866182		0.458375	0.355733	0.563443	1.44519	1.29919	1.77966	1.47977	2.17796	0.593313	4.57316	5.67674	7.29355	1.37931	1.23476	2.59547	0.182267	0.226707	0.104637
C0	EYR41_003401-T1	0.838611	0.546124	1.57738	-0.204377	-0.00923199		21.8708	19.1415	11.2725	35.0604	42.0119	36.9804	30.1722	28.5038	27.5175	73.8695	83.685	78.4338	13.9016	12.282	14.378	16.5283	14.2275	18.9637
C0	EYR41_003407-T1	1.12632	1.18167	0.965919	-0.0447014	-0.314048		112.835	192.293	176.624	528.441	428.638	445.26	423.618	419.657	746.551	417.15	358.07	411.384	140.108	155.222	144.031	122.567	70.2752	176.376
C0	EYR41_003410-T1	0.827383	1.02363	0.604979	0.449404	0.440958		104.574	107.912	113.115	202.407	248.465	267.873	229.76	245.075	451.827	204.305	172.609	215.324	152.379	166.434	181.735	172.823	148.103	191.79
C0	EYR41_003411-T1	1.09624	1.54376	0.817018	0.330893	0.456717		74.0367	62.7346	39.57	166.187	157.756	211.598	279.317	275.036	246.104	140.082	121.576	119.349	73.116	74.9836	85.8141	79.5687	87.3783	99.8222
C0	EYR41_003412-T1	0.51022	1.11062	0.533194	-0.14411	-0.0449196		30.8967	35.292	37.8362	55.5701	55.8786	55.5291	100.422	107.85	99.2788	55.3818	55.3972	62.3052	29.4621	27.2547	31.1291	31.6216	34.5781	32.3955
C0	EYR41_003443-T1	0.836637	1.24854	0.93814	0.632278	0.549136		5.33671	3.50298	2.90632	9.13457	9.24381	7.41002	17.2157	12.4281	10.5057	8.44709	9.37547	10.5761	6.18392	7.3805	7.65587	5.91881	6.68283	7.02352
C0	EYR41_003447-T1	0.500239	0.199735	-1.20215	-0.849341	-0.598822		1.20535	0.428534	0.580029	1.26605	0.853848	1.22845	1.09782	0.954656	0.512796	0.117902	0.187679	0.224726	0.518035	0.138807	0.237929	0.319669	0.375508	0.357831
C0	EYR41_003463-T1	1.05907	0.871473	0.225115	-0.489239	-0.120865		14.9914	8.43068	9.87437	21.5867	40.945	32.7973	35.9089	25.6008	18.5479	12.3122	11.2803	15.9528	7.44586	6.67922	5.33829	12.2603	6.03135	11.9881
C0	EYR41_003465-T1	1.01215	0.965189	1.09635	0.213772	0.0987508		21.6434	16.9878	21.0362	58.7313	50.9995	48.7433	45.56	39.1237	73.0896	72.2677	45.8984	58.8178	25.4417	22.2024	24.2978	24.3962	18.2314	23.0095
C0	EYR41_003478-T1	1.3149	1.2546	0.875702	0.497725	0.440269		34.303	45.2418	43.1307	137.518	150.986	148.927	116.731	117.068	192.904	100.558	84.0564	104.221	62.9042	66.1352	66.2354	64.2052	49.1	78.7351
C0	EYR41_003487-T1	0.988937	1.29427	0.792417	0.0652425	-0.00240451		1.92702	1.89255	2.11753	7.45799	4.01778	4.72845	8.77883	5.67269	7.32985	4.15387	4.64131	4.34043	2.07129	2.39209	1.7534	2.24746	2.05806	1.63674
C0	EYR41_003507-T1	2.62887	4.34242	7.11394	3.65226	1.03914		1.41212	1.02372	1.42648	16.6363	24.4702	13.4868	121.346	110.229	72.8616	1395.45	1565.04	1794.09	36.5763	29.6103	113.457	2.88729	4.76959	3.53685
C0	EYR41_003508-T1	3.53791	4.11863	2.87573	0.264979	-0.597196		0.79507	0.695148	0.65304	35.3698	19.8568	23.5499	35.3566	43.5923	62.9887	11.1368	11.939	17.798	1.17768	0.558142	1.18341	0.353007	0.443998	0.306513
C0	EYR41_003539-T1	0.483806	0.807383	2.45051	0.563419	-0.549463		3.34734	1.0953	1.89075	4.24557	2.69702	2.44312	6.80836	3.89172	2.9297	19.7091	23.44	21.8012	2.88448	3.40969	3.73776	0.975713	1.19285	1.0897
C0	EYR41_003554-T1	0.602559	0.735999	0.79312	-1.44821	-0.931206		7.32584	8.41177	5.60319	9.10117	12.8493	16.9076	14.178	17.5518	12.4525	16.268	14.7232	13.9793	1.60024	1.6939	1.56897	2.65263	2.38308	3.21033
C0	EYR41_003557-T1	0.802106	1.00494	1.38704	-0.0412705	-0.356875		14.9786	31.05	29.9132	79.3166	39.3036	45.3197	47.5345	62.5149	90.399	106.732	82.0153	94.3963	19.1146	26.3485	23.0344	14.8511	13.5676	23.1068
C0	EYR41_003560-T1	1.31718	0.944638	1.27295	1.15168	0.480076		1.79404	3.1016	3.04497	10.7817	7.76486	9.98516	7.09395	7.40953	5.44472	8.61681	9.16917	8.87114	6.98886	10.2629	7.31953	3.64768	4.34168	4.41114
C0	EYR41_003561-T1	1.46285	1.12607	0.401253	0.200482	0.270943		8.99016	4.71083	13.6123	53.0333	24.1045	36.2719	20.6219	19.4787	42.4081	11.4699	11.7635	12.6064	9.37561	11.088	9.63594	10.3	12.5867	10.1948
C0	EYR41_003582-T1	1.52209	0.43729	0.735727	-0.186139	-0.870731		7.52177	6.4696	22.8229	40.5231	47.6141	50.8275	14.8667	16.3898	15.9198	22.3087	20.0879	21.1227	6.62766	10.0311	8.95279	4.34624	3.51828	5.13572
C0	EYR41_003593-T1	2.42918	2.08893	0.16548	0.00304696	0.302821		20.4789	16.4797	11.3917	70.7267	166.299	462.294	133.726	121.313	125.014	5.94846	35.3424	26.8889	23.6585	10.4172	14.8364	9.63529	36.128	28.2576
C0	EYR41_003664-T1	1.33912	1.38857	1.0051	0.48662	0.57892		225.08	199.425	188.021	755.778	805.138	717.585	724.749	784.169	932.004	581.174	523.334	510.196	308.463	327.595	345.867	404.788	352.192	326.552
C0	EYR41_003686-T1	1.10555	1.30405	0.992467	0.421159	0.374562		38.2242	52.8715	43.5039	149.755	141.532	104.802	134.04	151.776	205.121	129.051	110.946	111.077	77.8426	65.9146	57.3877	74.7195	50.9984	69.4279
C0	EYR41_003710-T1	0.778257	1.1298	1.14219	-0.0157416	-0.0874626		65.4945	61.0964	59.9148	103.199	144.065	149.701	197.146	185.739	194.669	175.145	202.021	184.424	63.998	54.4215	61.3716	50.3399	57.8943	64.3814
C0	EYR41_003748-T1	1.18692	1.08493	1.43926	0.751014	-0.261384		20.3595	15.6668	12.0255	53.7777	46.3367	48.702	60.6916	44.5504	34.5265	49.2986	67.2925	85.6812	25.7882	39.0981	34.3344	12.4989	10.4298	13.7574
C0	EYR41_003756-T1	1.32668	1.58566	1.25259	-0.482108	-0.288852		12.1346	17.4994	13.7581	42.6525	60.0281	56.7006	88.2379	68.4129	54.4902	42.8252	51.0108	52.3017	9.15465	7.18202	9.95548	12.3685	10.4922	9.19682
C0	EYR41_003765-T1	-0.261004	0.806327	0.811205	-0.786992	-1.15259		10.8436	5.18598	5.08354	6.8513	3.69591	4.69463	9.93271	19.2362	16.0819	16.4556	12.2886	14.9904	3.06441	2.61264	3.11986	1.6795	1.55307	3.24052
C0	EYR41_003782-T1	0.826346	1.22854	0.874724	0.382503	0.455919		36.1582	42.4974	53.2346	87.8128	110.491	93.6104	108.99	128.945	221.99	107.244	90.7794	110.064	58.1776	61.179	67.7215	63.9911	63.0648	82.2058
C0	EYR41_003787-T1	0.309679	0.347233	1.13812	0.193609	-0.165053		14.9797	16.8053	25.3492	26.7894	21.7813	25.6106	26.7517	29.2587	22.2476	58.0006	54.916	55.5803	18.2492	22.8919	26.0826	13.174	17.5496	16.3713
C0	EYR41_003788-T1	1.08327	1.41052	1.17934	0.430577	0.492718		21.4277	34.3748	31.4602	80.6829	86.4405	78.0366	90.5849	101.701	162.686	93.9405	84.2245	93.809	44.7034	42.1064	42.1463	48.2751	38.3844	53.8636
C0	EYR41_003795-T1	1.13528	0.928404	1.02479	0.26906	0.220724		63.2494	85.7349	81.0908	245.817	228.337	215.823	178.862	142.147	264.933	220.205	188.505	211.486	88.6566	101.803	103.145	95.4267	81.5914	107.15
C0	EYR41_003799-T1	1.08062	1.29004	0.832535	0.115402	0.489999		25.3877	23.5498	22.1086	77.2597	65.4623	60.3617	69.4918	73.1954	117.148	51.2591	47.867	63.2308	26.3085	27.0826	24.5678	40.4466	31.3248	46.8679
C0	EYR41_003838-T1	0.450356	0.0872491	1.56183	0.486328	0.257264		4.59292	5.50791	4.25855	8.06027	7.32327	6.63088	7.34103	4.82232	3.89894	21.5947	22.3956	21.7038	6.58238	8.48083	8.06647	4.99475	6.74962	6.70958
C0	EYR41_003849-T1	0.564114	0.0873704	1.2262	0.0712332	-0.135398		57.7164	75.293	55.1321	119.915	100.667	100.518	64.7927	64.0553	73.1685	193.402	214.617	205.907	61.1443	67.8383	68.8512	53.9092	50.9915	56.3657
C0	EYR41_003852-T1	0.876135	1.00431	0.975495	0.528224	0.590939		32.8374	41.883	40.1061	98.0915	91.8456	77.6367	86.6911	84.0891	145.875	108.143	89.8251	97.7767	70.2501	60.0226	60.363	74.4246	60.011	71.1992
C0	EYR41_003863-T1	0.784111	0.617935	1.25442	-0.228887	-0.28982		14.5828	30.0387	30.4788	65.3053	49.6532	40.0943	32.9679	35.8448	69.5797	84.7242	77.9968	79.3167	19.1623	19.6097	17.0699	17.3885	12.5458	24.9477
C0	EYR41_003872-T1	0.932785	1.91871	1.32883	1.49137	1.84408		0.38075	0.2222	0.211917	0.802713	0.540405	0.969413	2.45473	2.48583	1.5999	1.34051	0.891985	1.37612	1.31096	1.41745	1.41479	1.89881	2.04605	2.21156
C0	EYR41_003890-T1	1.31686	1.05667	1.38369	0.481513	0.404001		221.606	297.704	268.349	977.497	890.745	955.248	648.321	656.171	921.532	1052.36	921.327	1082.23	321.87	441.271	494.281	399.474	355.575	411.435
C0	EYR41_003896-T2	0.383567	0.442468	-0.255027	-1.1665	-1.2262		25.2909	36.7173	21.4666	30.5237	45.8443	41.9538	53.8985	46.9229	28.972	20.9422	22.4472	17.7717	10.8333	11.2478	4.72767	10.255	8.24439	5.75167
C0	EYR41_003901-T1	1.29077	0.876506	0.731669	0.445832	0.536544		13.4682	26.081	17.0469	68.9044	65.2963	57.8663	32.0198	31.445	76.4257	42.4517	33.2223	36.0016	29.4888	29.2676	24.6718	35.2798	25.0339	33.5231
C0	EYR41_003905-T1	0.473396	0.475424	1.05208	0.230798	0.21375		17.5688	18.0487	14.9959	30.3934	27.2428	21.9654	19.3576	26.0001	37.817	52.2267	43.8433	44.5769	21.4938	19.5909	21.5376	23.2631	18.9563	19.9715
C0	EYR41_003948-T1	1.6313	1.28093	1.52025	0.675082	0.557979		253.414	363.553	333.721	1555.51	1547.73	1536.52	1051.41	893.285	1414.28	1444.18	1251.89	1523.52	495.205	628.005	698.821	568.1	477.032	595.145
C0	EYR41_003951-T1	1.51814	1.03878	1.59686	0.746853	0.649024		278.397	422.178	355.85	1529.15	1637.95	1450.69	914.577	772.418	1254.11	1822.55	1496.99	1770.37	586.266	760.701	819.015	649.6	610.909	757.027
C0	EYR41_003953-T1	0.990194	1.04296	0.29854	-0.266215	-0.0418514		12.8279	14.4556	12.3587	32.7271	40.1612	46.3417	37.7795	37.0686	36.2763	21.3321	17.3734	14.1201	18.0895	10.0444	5.32884	15.9312	14.9077	8.08085
C0	EYR41_003956-T1	-0.0537663	-0.322204	0.368496	-1.10968	-0.786102		14.9149	16.8148	11.3395	12.2214	13.7425	13.3103	13.1818	10.9538	7.18873	20.408	19.7044	19.4622	5.58669	4.29318	4.00529	7.59651	5.78261	5.91958
C0	EYR41_003977-T1	0.699167	0.711812	1.00091	0.181025	-0.148022		83.686	76.6337	52.3927	153.973	139.412	119.391	188.625	165.341	89.5417	200.601	187.934	160.903	79.6025	85.1646	82.4783	67.8661	66.8829	46.0294
C0	EYR41_003978-T2	1.15029	1.18821	0.35954	0.705511	0.430103		12.0916	5.40005	8.8541	26.0795	26.8908	23.9338	31.2728	29.1238	21.328	8.50853	10.9041	17.0374	11.5878	16.5445	23.7702	11.0437	13.226	14.1741
C0	EYR41_003987-T1	0.688973	0.44198	0.732522	-0.795333	-1.04325		38.2147	40.025	30.5275	66.9304	68.5324	72.2113	69.8772	53.973	42.8404	74.2396	69.0317	77.5544	16.4087	15.5272	15.5436	10.0977	10.7117	18.4402
C0	EYR41_004025-T1	1.31173	1.63127	0.986995	-0.0878883	-0.165885		17.3653	27.9732	25.2909	105.071	70.6743	76.513	76.3005	105.649	189.87	61.6831	53.516	69.5655	20.5377	20.944	20.4493	21.0418	12.3887	29.3434
C0	EYR41_004035-T1	0.88238	0.811055	0.406905	-1.50446	-1.74998		5.50725	6.227	3.59562	13.1424	8.46724	14.6766	13.9289	9.96907	9.93354	7.88252	7.41472	6.46689	0.935809	0.839234	1.58574	0.917136	0.874803	0.74001
C0	EYR41_004043-T1	1.19017	1.09445	0.790116	0.378435	0.491836		59.165	85.9822	116.755	280.771	244.776	274.23	186.977	190.386	405.916	192.563	161.878	193.605	112.192	126.102	120.745	133.179	111.037	173.699
C0	EYR41_004057-T1	0.853547	1.68892	1.78906	-0.851689	-1.24337		2.35427	3.27297	1.8433	6.4709	4.93655	5.43722	13.7998	15.5383	10.4388	14.1678	14.8294	13.4304	0.875596	0.927371	1.25238	0.93076	0.487062	0.677203
C0	EYR41_004059-T1	0.377679	0.194159	1.30428	-0.246751	-0.408029		8.16412	19.5211	15.5077	21.981	18.7286	17.3504	10.2877	13.1525	31.7519	54.7343	44.7923	45.7792	9.56413	11.467	10.3038	7.12368	7.85658	12.5893
C0	EYR41_004063-T1	5.96731	6.84147	6.96005	5.00302	2.94033		1.01102	1.02226	1.18673	621.206	427.957	281.643	1316.27	1125.61	718.888	1008.43	1182.38	1253.66	152.273	140.135	200.998	23.8816	19.2092	19.8604
C0	EYR41_004079-T1	0.186214	1.39118	1.74246	-0.425977	-0.369413		3.06277	3.72305	2.86261	3.26676	4.64364	3.53068	16.5254	13.9936	9.09909	15.8907	19.3517	17.9089	1.93036	2.04369	2.2135	2.37286	2.40356	1.82074
C0	EYR41_004091-T1	0.518679	0.621522	1.30012	0.186708	0.0837249		4.92841	8.43073	7.131	14.7371	10.2058	8.79249	11.4482	11.8358	13.977	27.1207	22.0311	21.9396	8.02632	7.5682	8.29502	7.15119	7.08752	7.28074
C0	EYR41_004104-T1	2.83473	0.665386	0.69236	0.821121	0.840121		13.0555	6.81851	75.8643	229.358	276.152	478.503	33.3226	34.4286	40.2451	28.2974	36.2745	49.7638	29.4054	53.6189	47.1855	56.1734	24.8955	59.6454
C0	EYR41_004108-T1	0.592996	0.146031	2.27825	0.68372	-1.39813		2.01097	1.73783	3.27263	9.76939	3.89314	1.66092	1.69016	2.9728	3.56589	20.4504	20.8773	25.6851	2.94931	4.9771	6.13363	1.07967	0.223941	0.354559
C0	EYR41_004121-T1	2.83305	0.8114	1.99297	1.18784	0.432015		0.23093	0.214756	0.0636751	4.65	2.94184	1.73997	0.275619	0.41181	0.428981	1.30079	1.09897	1.26654	0.499819	0.478943	0.664254	0.236416	0.259154	0.234011
C0	EYR41_004134-T1	1.00639	1.33088	1.21916	-0.451285	-0.251896		1.33537	2.10649	1.66842	5.70404	4.70408	3.41846	4.87835	5.35123	9.7389	7.35581	4.65127	4.99207	1.32335	0.981337	0.868282	1.33973	0.949583	1.66148
C0	EYR41_004139-T1	1.1513	1.08827	0.74593	0.362186	0.516205		24.9448	29.8466	37.0141	106.312	94.3507	76.9972	67.3724	69.3144	143.388	62.9341	53.3548	74.9357	37.6189	41.7051	48.9434	44.8497	42.7799	69.4411
C0	EYR41_004144-T1	0.694261	1.11537	1.23163	-1.10701	-1.30755		9.27863	8.44271	6.80003	12.0712	15.6527	20.832	31.7122	24.8	18.368	23.7266	29.0076	28.9837	2.88684	2.5638	2.38339	2.3596	1.67559	2.50308
C0	EYR41_004145-T1	0.726961	0.82642	1.18398	0.313082	-0.0738389		24.6297	40.5203	33.8448	63.9647	69.3629	61.068	71.2124	67.2911	78.4135	97.4827	105.745	106.989	40.1743	42.8144	47.0358	24.6318	29.7805	36.2297
C0	EYR41_004169-T1	0.565423	0.244308	2.13753	0.214852	-0.694891		22.2231	23.4121	13.7597	28.629	33.1438	38.0511	23.761	20.5043	29.3955	148.414	164.272	163.639	16.5509	22.9257	34.3068	10.2811	9.51936	8.82135
C0	EYR41_004191-T1	-2.59403	-0.349061	3.39663	0.0307406	-0.381142		0.103637	0.168417	0.135468	0	0	0	0.247469	0.0739209	0.0371388	5.03696	4.28879	3.27636	0.0961042	0.137727	0.190419	0.0637479	0.102764	0.098819
C0	EYR41_004192-T1	-1.01788	-0.260199	2.68135	-0.088571	-1.01854		0.278137	0.253918	0.378266	0	0.337486	0.174361	0.355596	0.212501	0.14624	5.5272	4.39272	3.74752	0.122874	0.28032	0.538417	0.0813956	0.0656106	0.148663
C0	EYR41_004238-T1	3.44483	3.44814	3.97445	3.1922	3.18174		0	0.222357	0.139508	3.70851	3.76599	2.2188	2.36321	3.69299	3.73857	5.79884	5.15511	5.03006	2.67604	2.72901	2.04099	2.02894	2.34958	3.08063
C0	EYR41_004238-T3	3.24458	3.46731	3.48344	2.38176	1.399		0.158872	0.0795689	0	8.2414	0.801945	1.07703	2.37384	3.2869	1.90284	3.30095	2.04097	2.16814	0.799761	0.685434	0.972286	0.929087	1.32693	0
C0	EYR41_004243-T1	2.50483	5.93388	7.02515	5.67891	4.17164		0	0	0.334139	0	6.92347	3.73057	66.7273	21.4359	22.0961	94.7513	90.2741	95.695	17.6333	24.8285	33.5683	2.02493	8.82761	9.04692
C0	EYR41_004262-T1	1.15279	3.27049	5.45081	3.62103	3.32704		0	0.00921756	0	0	0.134787	0.0687827	1.23142	0.396196	0.231053	4.30433	5.15126	3.6073	0.703431	0.645738	0.736956	0.466237	0.6817	0.427186
C0	EYR41_004274-T1	5.44969	6.50165	6.7479	5.87126	4.96309		0.33403	0.400713	0.179079	134.166	67.3395	43.4916	243.472	242.32	162.505	228.047	282.723	298.062	105.645	118.653	114.825	49.5559	39.7974	49.06
C0	EYR41_004275-T1	1.07867	0.468554	1.69356	0.264924	-0.0405835		0.296906	0.298982	0.198523	1.29553	0.87369	0.472567	0.408448	0.73258	0.262949	1.44763	1.63239	1.53988	0.459392	0.198824	0.439428	0.256975	0.316392	0.18381
C0	EYR41_004276-T1	4.481	7.21267	8.16473	5.99001	4.53889		0.239119	1.05865	1.0625	112.771	80.0202	53.4563	1375.84	1467.18	770.036	2960.93	3094.95	2845.28	314.809	232.648	553.849	109.491	83.5819	59.5591
C0	EYR41_004277-T1	4.70812	7.16982	8.07761	5.94654	4.1067		0.376619	1.22361	0.551285	152.435	100.261	58.8782	1230.74	1379.61	750.538	2715.68	2743.02	2520.56	294.903	222.997	498.359	60.551	50.7869	44.246
C0	EYR41_004280-T1	-0.0678147	3.48311	1.26739	-1.78331	-3.10425		46.1166	12.7607	9.49993	11.4289	11.8	30.023	376.957	522.772	897.364	83.5874	38.2712	75.5511	1.5558	2.09418	7.01068	0.69683	0.594909	0.935968
C0	EYR41_004301-T1	6.65029	7.31304	7.51346	6.10662	3.38195		0.0708516	0.226753	0.20638	129.521	190.042	121.335	438.704	285.838	180.221	250.489	400.307	398.664	70.0915	81.6747	105.511	6.13532	4.32293	6.50236
C0	EYR41_004304-T1	1.16476	2.02016	1.67844	0.633784	-0.675468		1.11532	0.456765	0.282373	0.638375	3.23053	2.37722	8.16404	3.43378	2.46408	2.67793	2.12953	4.06089	0.784075	1.11459	1.15514	0.449794	0.267752	0.129927
C0	EYR41_004370-T1	0.918605	0.746441	1.65244	0.170955	0.318464		17.1505	19.7021	13.3562	52.5329	37.0684	34.0974	33.5838	33.5176	36.8457	78.7368	89.5811	82.0254	22.76	16.2634	19.6367	25.5407	19.4935	22.8901
C0	EYR41_004371-T1	-0.670623	0.321488	-0.0594646	-1.03666	-0.835969		2.45122	2.13665	1.42752	0.851851	0.958122	1.09822	3.22949	2.73427	2.17523	1.35044	1.95768	2.13513	0.906952	0.561557	0.586155	0.893147	0.923527	0.684159
C0	EYR41_004376-T1	0.99113	0.651097	1.02952	-0.0749278	-0.173043		58.3718	97.1453	126.755	266.137	209.694	228.656	131.487	137.02	263.133	270.722	213.381	254.005	79.544	84.3519	80.2522	64.3677	57.3674	113.572
C0	EYR41_004402-T1	1.77857	2.02477	1.66352	0.685783	0.571781		266.884	374.633	338.708	1811.97	1825.3	1911.79	2106.52	2095.22	3089.96	1745.74	1502.44	1831.86	544.382	607.256	746.451	627.246	480.334	642.531
C0	EYR41_004428-T1	0.169557	0.44219	1.07819	-0.310478	-0.727718		14.7793	19.2667	13.9805	16.5485	20.8499	17.9781	30.609	25.5937	18.837	44.2455	48.1564	42.5655	9.61904	12.8546	12.2558	7.89787	7.33429	7.48566
C0	EYR41_004440-T1	0.461308	-0.0366467	1.17047	-0.43116	-0.816595		10.833	24.561	21.6614	38.2664	26.2672	21.1947	10.9518	15.1642	29.9266	67.9229	49.7275	52.1222	10.1621	12.9761	11.4268	6.58123	6.06972	12.0505
C0	EYR41_004444-T1	1.6034	1.58936	1.13022	0.513842	0.474671		3796.58	4243.2	1599.51	21058.5	22238.5	8933.36	16833.7	16347.9	9019.43	12677.6	11728	4561.26	5942.03	6885.79	3015.83	7564.11	5680	2424.36
C0	EYR41_004451-T1	1.71655	1.77949	1.69527	0.628908	0.556228		259.783	371.209	260.638	1711.12	1764.27	1301.36	1693.16	1567.93	1881.31	1743.4	1499.46	1355.96	479.527	570.113	563.19	538.817	478.302	512.646
C0	EYR41_004467-T1	0.916699	1.01412	0.0362954	0.284742	0.756846		1.30455	0.936262	0.722752	2.78408	1.60958	3.02052	2.54041	3.26234	2.28311	0.889134	0.972848	1.04747	1.36719	1.38717	1.0692	2.26044	1.87429	2.08724
C0	EYR41_004471-T1	0.866667	1.28448	0.904587	0.505019	0.192177		52.4818	69.1635	63.4022	130.709	136.288	156.245	229.138	223.382	195.264	130.168	146.589	171.601	91.6315	94.6301	112.244	64.6727	76.168	81.9809
C0	EYR41_004475-T1	1.6011	2.23641	1.72299	1.83181	1.9481		0.227591	0.597278	0.551134	2.15749	2.42173	2.26321	4.23422	4.05316	4.91592	3.40558	1.91816	2.8007	2.70266	2.54306	3.61951	2.82635	2.77208	4.85022
C0	EYR41_004480-T1	0.790958	1.02361	2.93664	1.31104	0.694738		36.3874	30.8279	21.8048	81.2638	65.0621	58.8018	93.0941	93.6597	53.4068	602.279	551.008	458.149	98.2884	110.212	110.648	84.354	40.8534	54.3117
C0	EYR41_004481-T1	1.66072	1.25854	1.96332	1.04462	-0.455415		3.05984	1.81261	2.32171	8.02314	10.8219	20.5901	10.5853	8.47762	6.15759	16.7521	13.0515	20.3147	4.49232	6.0278	10.6664	1.46222	1.83445	1.16376
C0	EYR41_004482-T1	1.27604	2.59472	3.10759	1.19961	0.327797		6.34043	9.21478	5.00841	19.5568	31.041	25.095	150.459	92.4011	51.027	151.754	148.209	143.019	19.9662	24.9555	21.4699	9.46744	9.66395	8.59174
C0	EYR41_004504-T1	0.94293	1.22785	0.87031	0.522954	0.229918		50.5456	60.8112	48.7792	115.757	131.857	150.893	188.512	169.701	174.411	112.509	124.073	136.188	77.647	85.729	101.483	57.9778	70.1295	72.156
C0	EYR41_004508-T1	0.423979	-1.03618	-0.17454	-0.00560899	0.12278		0.540733	0.448219	0.484112	0.995781	0.672114	0.607522	0.0590156	0.282137	0.21838	0.55735	0.442947	0.245933	0.509808	0.426914	0.509187	0.540347	0.627203	0.493246
C0	EYR41_004522-T1	0.977422	1.16258	0.373219	0.190327	-1.30298		103.055	64.5332	19.2785	108.725	447.485	78.6052	261.254	351.625	35.7836	223.884	135.27	11.1867	110.653	105.296	20.9906	57.092	44.9183	0
C0	EYR41_004540-T1	1.17644	0.693063	1.0029	-0.079846	-0.168856		14.6316	17.9601	14.1607	48.6636	50.2635	46.0644	26.6312	28.5693	35.1528	40.3854	37.851	48.057	13.3574	13.1622	15.1677	13.3436	11.2975	14.7557
C0	EYR41_004544-T1	4.24646	3.87403	2.70836	1.14342	0.827076		0.634656	0.11148	0	18.1324	18.6826	16.7724	17.8137	12.1942	8.73763	3.35085	2.95339	5.14977	0.689382	0.471435	1.04444	0.51639	0.749659	0.301869
C0	EYR41_004555-T1	1.56802	1.36224	1.52484	0.666463	0.429405		94.2709	135.478	95.2902	528.392	549.861	425.536	365.364	419.975	451.284	550.721	507.535	386.319	169.592	259.29	194.333	193.538	161.858	137.478
C0	EYR41_004555-T2	1.66592	1.25141	1.99659	0.724146	0.613902		84.7128	122.436	182.721	561.251	632.752	702.105	370.836	288.036	686.131	884.411	673.585	1213.52	196.374	184.44	422.735	191.718	189.396	326.2
C0	EYR41_004578-T1	1.3821	1.72613	2.03116	-0.241733	-1.50091		132.193	161.183	92.0645	406.494	481.899	673.606	811.6	812.673	490.342	851.173	1043.56	879.354	79.0582	84.319	133.114	37.2427	26.9882	20.7903
C0	EYR41_004624-T1	0.685217	1.11201	1.72728	-0.104543	-0.665284		3.21494	2.42733	1.67811	3.75878	6.32222	4.0392	9.70764	7.13156	5.31035	12.2758	13.1542	15.3841	1.53347	1.28791	4.46961	1.3609	0.731596	1.65272
C0	EYR41_004647-T1	0.554385	0.62119	1.02525	-0.225672	-0.0918226		12.2829	20.9442	23.2478	32.7556	28.1342	31.2106	29.1926	25.9618	47.8451	57.798	40.4057	51.7117	13.6539	14.9892	13.9286	14.5237	13.7748	22.2321
C0	EYR41_004652-T1	1.05643	1.44406	-0.509632	-2.23184	-1.09379		10.5112	4.16844	3.22378	13.8122	13.2838	17.1325	19.7257	21.13	25.1609	3.18593	2.61085	3.31758	0.706754	0.582137	0.349266	1.68746	1.90009	1.56195
C0	EYR41_004660-T1	1.37601	0.966383	1.12557	-0.158	-1.12597		0.532	0.675474	1.2728	2.28673	4.00909	3.19026	2.05397	2.32684	1.82055	2.29909	2.33887	2.55731	0.748385	0.420967	0.833178	0.123652	0.215317	0.393396
C0	EYR41_004670-T1	-0.210535	0.948248	0.775144	0.477577	-1.3652		0.447083	1.12757	5.1347	1.063	0.714765	1.69783	1.99319	3.58038	7.11114	2.65581	3.30608	3.51394	1.12675	2.63135	3.93272	0.341396	0.275316	0.266638
C0	EYR41_004671-T1	1.42987	1.57879	1.33954	0.743163	0.610078		1072.95	1307.82	1003.65	4843.77	4682.01	4013.31	4978.18	4870.62	6556.65	4382.63	4062.04	3909	1990.98	2434.13	2522.3	2291.67	1859.3	2078.31
C0	EYR41_004694-T1	-0.0365104	-0.609817	-1.05427	-1.14515	-0.641287		0.999933	0.90504	2.63475	2.1389	1.20246	0.765594	0.675052	0.605265	0.853761	0.199315	0.71347	0.553138	0.437753	0.305161	0.473845	0.753052	0.579033	0.736185
C0	EYR41_004700-T1	1.9196	2.09146	2.93829	0.228995	-0.567057		67.9004	69.2747	51.8207	394.229	387.634	464.359	557.754	556.393	397.076	988.489	1169.81	1303.82	64.105	66.8984	107.142	32.2004	33.3512	40.3884
C0	EYR41_004716-T1	0.356379	1.12769	0.959836	0.128279	0.123916		60.9072	64.171	57.2705	76.2998	88.0284	89.2561	212.125	200.581	148.026	147	158.145	157.009	60.1133	64.9263	80.0612	53.7291	84.7552	69.5689
C0	EYR41_004729-T1	1.23779	0.376415	0.080109	-0.472551	-1.12545		10.0849	14.8995	116.544	101.766	73.8464	124.381	36.1378	38.8666	34.6695	32.8182	34.3602	17.841	19.0166	19.2233	10.924	8.55888	11.1279	5.5477
C0	EYR41_004731-T1	1.58298	1.00248	0.933817	0.356844	0.388714		52.5445	34.1404	30.1551	203.591	153.646	183.765	100.193	87.9893	118.522	79.1344	101.403	101.835	51.5308	49.9614	58.2251	60.7298	54.0211	51.7032
C0	EYR41_004745-T1	3.95102	2.00936	2.50767	1.48989	1.63972		2.11188	1.92066	2.09866	88.7128	138.782	94.247	22.1062	11.2873	14.0368	24.4479	27.1491	23.4925	11.5536	5.46499	11.6386	11.0282	10.0686	10.8828
C0	EYR41_004747-T1	2.94362	2.03875	0.987115	0.103026	-2.02566		83.6037	25.9867	578.324	3278.32	1118.08	2082.41	494.591	977.188	1064.84	342.925	206.713	328.661	59.4052	136.747	193.532	13.3756	14.7676	14.3102
C0	EYR41_004755-T1	0.889881	0.703978	1.00239	0.613786	0.197529		104.613	117.604	113.052	294.615	237.537	254.557	267.273	221.13	175.813	241.616	303.756	366.567	174.628	213.722	216.017	130.331	140.682	135.951
C0	EYR41_004760-T1	-0.277819	0.458865	0.33759	-1.12785	-0.993392		3.5482	3.9494	3.48298	1.79482	3.02788	3.58933	6.44864	6.35293	4.59834	6.02449	4.59036	4.4272	1.05336	1.10404	1.30524	0.989328	1.17663	1.99364
C0	EYR41_004765-T1	0.47573	0.731728	1.1858	-0.0653	-0.221435		55.6208	61.5304	42.0175	70.4772	83.4832	92.9383	141.767	107.032	80.3117	153.04	173.565	175.611	48.9247	46.0886	49.422	44.9925	37.9994	42.3393
C0	EYR41_004766-T1	0.493548	0.873511	1.65696	-0.0659146	-0.656954		3.79978	5.59263	2.85754	6.59042	6.95182	5.47166	10.0305	11.0925	7.39867	19.2328	20.6597	20.0077	3.5774	3.10239	4.32814	2.21516	1.86133	1.96757
C0	EYR41_004769-T1	0.437817	0.0780072	1.22527	-0.980469	-1.31778		3.22884	4.3278	3.6474	4.30413	6.24323	6.63643	5.41086	3.66229	3.20096	12.6812	12.0563	11.8655	1.25423	1.095	1.86126	0.935644	0.946884	1.0388
C0	EYR41_004774-T1	2.10528	2.71649	4.16001	1.8224	-0.102119		4.90853	6.32124	4.44385	58.5128	42.3623	29.0398	86.5641	89.3488	61.156	297.508	323.861	339.492	23.7198	27.6138	48.556	5.14602	4.24444	4.50018
C0	EYR41_004779-T1	0.677823	0.781403	1.0798	0.0430763	-0.157629		17.367	31.2547	29.4942	54.0976	46.2641	44.6313	47.4492	48.2547	68.7793	75.3693	66.9324	75.1356	23.4362	28.0072	26.1513	18.187	20.0569	26.7599
C0	EYR41_004797-T1	0.896304	0.983068	1.04727	0.095639	0.198734		9.77397	14.2334	8.98829	28.5718	24.3476	23.8792	27.9462	25.1603	32.0619	29.6445	29.626	32.6827	12.8988	10.7512	11.3189	13.0238	11.5648	15.5633
C0	EYR41_004801-T1	2.19171	2.12309	2.02664	-0.190147	-0.0649871		0.726821	1.21656	5.95083	23.2097	20.5043	7.90437	18.0085	19.1229	9.17889	12.3262	14.702	12.8683	0.788789	1.95059	1.82315	1.42557	1.38808	2.18641
C0	EYR41_004802-T1	1.90664	2.54379	4.3074	2.53064	-0.10851		3.73764	2.67713	14.8632	34.3132	34.5676	39.23	102.329	73.4971	43.5763	403.435	367.808	393.715	43.6249	67.6533	100.881	6.61204	3.40405	4.91057
C0	EYR41_004817-T1	1.1979	1.26839	1.18833	0.260373	0.347805		37.1495	53.2358	59.4718	163.139	169.266	140.569	135.216	149.233	244.788	167.026	143.693	161.522	68.0263	58.9666	60.035	77.0502	58.1068	73.2571
C0	EYR41_004823-T1	0.911346	0.141069	1.28186	-0.158887	-0.209559		9.77638	17.9778	24.243	48.6398	37.6352	33.2242	11.3549	13.8629	39.7723	63.8146	52.5708	54.2657	12.8658	14.943	13.129	12.0524	10.4287	17.5882
C0	EYR41_004832-T2	1.13017	0.574999	0.26181	-0.239437	-0.412239		9.70056	5.72133	12.4305	33.8605	21.0975	26.6519	12.2094	15.8398	19.3251	9.76028	10.7878	13.1179	6.01275	7.2778	7.31564	6.06393	6.72146	4.76474
C0	EYR41_004832-T3	1.49268	1.9142	2.01366	0.457753	-0.298213		3.81453	3.0474	2.10004	28.8897	7.87792	8.9207	21.4071	20.4045	17.1593	23.0125	18.3141	22.9551	3.893	3.74187	6.37196	1.60448	2.59796	2.30725
C0	EYR41_004861-T1	5.23316	6.12864	6.22638	4.79382	3.36585		0.907488	2.75098	1.78163	315.669	383.88	239.102	998.014	811.592	543.227	648.022	904.049	983.542	152.685	209.392	250.777	57.0939	39.5485	50.6495
C0	EYR41_004871-T1	1.25654	1.04522	0.86319	0.522028	0.629745		45.9902	54.16	54.242	176.574	172.48	171.133	105.422	98.8315	270.408	123.446	106.112	131.415	80.8397	84.9092	86.7722	93.2465	77.1642	123.206
C0	EYR41_004903-T1	0.932554	1.02847	1.00032	0.431552	-0.0841098		26.0724	39.1166	35.4178	73.7362	82.1238	89.8828	80.9216	84.7313	106.055	80.4163	89.112	98.5878	45.6359	48.6803	55.5915	26.7829	29.7311	35.9562
C0	EYR41_004921-T1	0.816139	0.597624	1.19068	-0.418687	-0.38003		7.69328	18.8185	18.3889	37.4189	32.2814	23.8081	18.6815	23.2404	35.9399	50.6956	39.7933	42.4948	9.31736	9.72528	8.03006	8.8079	6.86782	13.6437
C0	EYR41_004928-T1	0.409192	0.524925	1.13564	-0.500984	-0.599019		6.96638	11.2709	11.6477	18.3642	11.9858	13.1806	15.0477	14.4067	19.7654	33.599	26.1787	28.5796	6.13872	5.65463	5.58566	5.02714	4.56284	6.38874
C0	EYR41_004938-T1	1.2185	2.078	1.57063	0.149535	0.612793		43.7943	61.6185	52.6555	161.959	171.009	178.419	511.093	409.519	324.048	235.353	229.428	281.931	47.6424	54.7381	80.1715	57.9794	133.238	119.261
C0	EYR41_004941-T1	0.561153	0.957987	-0.526876	-1.12337	-0.631874		5.14758	2.0064	0.92654	3.21958	3.693	4.11341	5.64221	6.0155	4.97397	0.720293	1.432	1.6951	0.869955	0.678775	0.49468	1.20399	1.08025	1.04957
C0	EYR41_004959-T1	1.28685	1.32951	1.24201	0.521292	0.312988		346.339	470.331	500.177	1447.87	1562.38	1533.18	1515.79	1391.25	1945.25	1553.61	1297.9	1609.28	556.705	780.657	840.188	623.527	505.183	680.815
C0	EYR41_004960-T1	1.64164	1.8337	1.46195	0.597652	0.315814		355.683	504.241	444.805	2096.15	2306.21	2075.01	2389.52	2419.51	3169.1	1980.36	1705.61	1829.37	645.408	820.058	842.008	685.61	472.783	652.535
C0	EYR41_004961-T1	0.839199	1.22382	0.703885	0.0728026	0.198542		5.87012	7.66944	6.67274	18.993	13.7078	12.9965	17.7424	20.6539	30.0802	12.8573	12.0622	15.3166	6.7087	6.8895	7.50794	10.1962	6.57634	8.05425
C0	EYR41_004962-T1	2.71184	2.27174	1.9459	0.48184	0.283409		0.331312	0.482959	0.530372	6.978	7.05008	7.64138	4.9316	4.32711	4.74549	3.69396	3.10207	3.39488	0.570151	0.731356	0.936276	0.563708	0.581767	0.665783
C0	EYR41_004990-T1	0.854569	1.06726	0.564971	0.272556	0.345456		20.399	30.4041	37.9587	61.7686	68.1041	65.6648	64.3635	69.39	120.568	45.843	47.4685	57.0732	35.5952	37.4956	37.2413	43.1809	31.2346	50.7143
C0	EYR41_004991-T1	1.09239	0.631376	1.11028	-0.0161787	-0.357711		9.00433	22.3033	34.1772	49.5591	53.6042	62.7581	25.4199	28.5701	59.4166	56.7781	48.0689	65.3043	12.6055	20.441	23.9376	9.41828	8.24875	29.4763
C0	EYR41_004992-T1	0.505393	1.05471	0.590752	0.150589	-0.31541		62.2049	67.8934	48.6121	113.002	96.0351	79.0864	178.418	178.861	144.982	98.1138	108.362	104.279	63.5925	65.852	73.0424	40.0721	49.9701	38.8388
C0	EYR41_004997-T1	0.886812	0.547403	1.84101	0.798992	0.0263297		7.52664	21.3975	16.2669	33.3215	33.4304	31.3114	22.9141	20.9597	27.3473	82.5691	86.0404	84.0348	26.2005	34.8643	30.3048	11.1763	14.6156	16.8909
C0	EYR41_005005-T1	0.832983	0.647643	1.07846	-0.238243	0.0861999		15.3531	22.3074	16.5723	39.937	41.7684	38.8349	34.4438	35.4715	31.9046	51.6431	52.5825	47.6447	15.1111	13.0072	13.6583	16.2336	23.3919	18.7683
C0	EYR41_005020-T1	0.842452	1.02578	0.723247	0.42041	0.147904		37.7321	69.0139	58.163	123.117	126.741	111.49	131.974	125.211	189.14	109.251	107.181	104.087	81.5572	80.3438	77.3408	58.5975	53.4082	73.7014
C0	EYR41_005023-T1	1.56245	4.30935	4.57797	3.84024	2.85545		0.152219	0.200931	0	1.45305	0.975279	0.55317	21.3391	17.8637	12.7624	15.2685	26.131	24.5311	6.61994	7.99822	20.8335	2.78187	7.33013	2.84144
C0	EYR41_005035-T1	0.395709	0.182796	1.01075	-0.0865647	-0.0725674		11.26	25.4471	29.1222	42.1994	23.6754	25.2239	15.955	19.228	44.9876	61.9394	48.6165	52.7412	17.1535	19.6217	18.1743	17.1001	16.3975	23.3521
C0	EYR41_005043-T1	1.18581	1.93629	1.33909	0.516293	0.444598		96.2249	82.5779	36.1175	243.864	257.137	186.06	559.714	555.953	271.071	228.046	312.153	212.82	119.455	107.118	99.8075	87.4364	139.125	84.9886
C0	EYR41_005055-T1	2.81621	3.54046	2.95673	2.16379	1.47486		25.1153	9.16494	12.605	386.977	193.769	163.63	428.465	541.599	475.41	233.032	265.206	319.851	99.3403	116.629	154.801	64.5286	50.5462	74.0643
C0	EYR41_005056-T1	2.59677	3.00903	3.21316	2.52926	1.89745		11.4353	4.19371	7.16005	167.125	75.6628	61.2899	138.999	149.996	133.149	163.444	180.334	165.569	84.3164	86.6379	89.5431	55.331	40.5793	44.7803
C0	EYR41_005058-T1	1.5734	1.50202	1.62037	0.685809	0.577228		354.164	507.751	444.091	2222.42	2036.92	1836.99	1895.06	1613.93	2264.17	2162.49	2011.53	2243.86	682.066	860.29	992.545	758.004	723.365	844.039
C0	EYR41_005071-T1	0.943548	1.29549	1.44234	-0.0190671	-0.0609349		134.288	152.487	134.732	377.821	321.363	386.392	548.826	519.29	424.515	532.636	623.972	553.555	113.465	147.497	145.214	127.196	102.837	174.125
C0	EYR41_005077-T1	0.818005	1.03659	0.577844	0.242788	0.485438		17.7663	21.1658	24.8732	46.5914	49.9553	42.1273	51.3539	44.5981	84.5864	39.3252	32.237	39.4611	28.1558	23.7432	26.9625	35.295	27.9208	40.2498
C0	EYR41_005088-T1	0.568675	1.22255	1.57864	0.0855324	-0.00114239		28.4051	45.8492	30.0505	44.0028	70.2506	74.2813	124.073	131.52	88.0032	151.754	174.713	153.175	38.1532	35.2496	35.2326	30.5773	37.4168	33.293
C0	EYR41_005108-T1	1.23097	0.687653	2.00279	1.11131	-0.0906945		16.5953	30.4651	19.6548	60.3198	83.4738	73.1667	54.5999	34.8962	39.3127	154.653	151.613	158.189	62.5905	61.4706	69.1043	19.2977	16.4261	23.2841
C0	EYR41_005117-T1	0.577841	0.497725	1.0368	-0.115384	-0.136179		24.3097	34.2781	44.0292	67.7349	55.1393	49.5131	45.36	45.1058	79.3673	102.033	78.0732	92.4453	26.1478	29.59	31.2813	24.837	23.7439	41.6226
C0	EYR41_005157-T1	0.820627	0.503659	1.13824	0.0871057	-0.093058		20.5898	42.5111	47.9629	88.4789	73.4443	67.4126	47.0355	42.3221	86.5646	123.18	89.509	111.02	32.2086	41.3295	37.6614	27.1644	23.3851	49.4917
C0	EYR41_005173-T2	0.700916	1.07351	1.48523	-0.167957	0.0533785		7.48329	12.8387	8.72211	25.7171	16.5403	14.9509	26.2085	29.4111	26.2835	39.5779	44.9395	37.2628	8.08937	9.22026	6.45797	11.7086	12.9887	6.30414
C0	EYR41_005211-T1	0.621493	0.544663	1.13215	-0.817709	-1.18747		47.2135	41.2114	70.9566	88.0976	90.7846	98.9043	90.6894	89.1084	79.1928	135.656	152.724	190.566	19.584	19.9013	27.849	12.2806	15.2317	20.5548
C0	EYR41_005216-T1	2.42208	-3.60017	0.443156	-2.80435	-2.9104		0.327501	0.140905	8.71295	9.43742	6.23854	11.1428	0	0	0	1.35014	1.15914	1.02584	0.213671	0	0	0.152062	0	0
C0	EYR41_005221-T1	1.22037	1.32378	1.55124	0.423587	0.62168		0.91975	1.69754	2.244	1.9362	7.8267	8.71057	7.30337	6.18891	4.12832	5.57728	7.31679	9.29969	2.16272	2.49635	2.24808	2.92228	2.55805	3.15772
C0	EYR41_005231-T1	1.90512	1.05581	0.93645	-0.165699	-0.193377		4.83681	4.92633	6.15308	32.7323	29.6748	42.9157	17.9209	15.3439	12.3086	12.1073	13.5725	13.6041	3.51732	4.42406	5.45353	4.41507	4.09216	4.4091
C0	EYR41_005239-T1	1.46729	1.62838	0.415773	-0.479996	-0.617676		23.2421	16.6914	17.483	134.59	61.7676	61.2995	85.715	99.3291	100.63	25.7062	29.1621	28.9553	11.5766	11.9354	10.9818	11.0961	9.429	9.87599
C0	EYR41_005276-T1	0.852384	1.0535	4.48802	1.80215	-0.19753		0.794031	0.811749	1.39698	2.57372	3.47141	1.26967	3.20932	3.18664	2.1285	96.4295	83.0317	81.3374	4.99737	4.43874	9.43485	0.696182	0.920913	0.741439
C0	EYR41_005307-T1	0.19196	0.0502755	0.126985	-0.734452	-1.03257		9.12364	8.81607	13.0942	12.8607	11.7147	11.5233	10.1269	10.0122	11.6526	12.498	10.5823	10.5915	3.73833	5.57108	5.29227	3.45022	3.80945	3.47134
C0	EYR41_005340-T1	1.31639	0.987321	0.954626	0.786224	0.707636		191.83	286.452	288.66	1061.73	702.981	1072.17	794.962	598.935	607.441	587.253	669.135	622.18	493.335	614.245	522.037	536.955	474.664	520
C0	EYR41_005347-T1	2.26819	2.05267	0.448441	0.0382861	-0.294092		2.97227	8.58095	5.71146	50.2803	37.6143	65.0403	41.2674	41.3381	39.1521	7.08256	7.98591	9.1519	6.67335	5.61447	4.14551	3.26908	4.99799	3.58333
C0	EYR41_005348-T1	1.05499	0.187212	1.50188	0.0800315	-0.0526816		64.4919	90.2607	66.1536	145.408	211.474	274.959	75.8449	81.7268	105.229	302.335	304.457	343.665	67.9714	77.1033	89.406	75.9891	72.5485	58.0242
C0	EYR41_005351-T1	1.08116	0.13596	-0.229975	-1.30634	-1.33533		3.61374	4.63032	5.28999	15.0013	12.902	10.99	5.50519	3.74834	6.2538	3.53807	3.14001	3.60356	1.49349	0.988757	1.08949	1.16428	0.941089	1.36369
C0	EYR41_005354-T1	0.520017	0.854904	1.11773	0.0329408	-0.0180291		29.6639	23.2613	15.1754	36.4486	36.052	35.2667	52.1519	53.115	47.7337	71.3817	63.4269	59.9221	23.1067	19.2054	24.992	24.2806	19.4141	20.4579
C0	EYR41_005357-T1	2.08879	0.914662	0.0771195	-1.24584	-1.00451		2.8158	3.99489	3.96954	31.922	23.2105	29.9485	7.30443	6.32343	14.6474	3.27221	3.47053	4.52158	0.813034	1.19118	0.981734	0.960622	1.1151	1.9031
C0	EYR41_005373-T1	1.6082	1.25779	1.56334	0.621661	0.456441		450.57	690.269	544.802	2746.06	2753.09	2510.57	1804.44	1545.37	2503.75	2783.48	2442.54	2347.36	854.782	1061.99	1118.57	967.861	778.908	873.979
C0	EYR41_005403-T1	0.483687	0.147266	1.35193	-0.2284	-0.404003		8.04796	16.1052	14.4544	27.0152	17.4399	15.8877	10.0579	11.2926	25.1467	54.8822	42.7205	41.5359	9.37145	10.4263	9.32022	7.10051	6.25683	12.1481
C0	EYR41_005408-T1	0.614721	1.30132	0.877454	0.650809	0.2599		72.12	64.9697	64.1073	101.407	125.857	132.674	241.703	257.781	217.879	142.442	157.132	177.558	117.934	113.538	145.991	78.8815	88.1301	93.2128
C0	EYR41_005410-T1	0.924389	-0.0976143	3.73683	1.27125	-0.1375		5.724	4.29894	10.3179	14.1963	15.2668	17.5804	6.50344	5.38628	5.26735	277.656	258.485	237.905	18.3312	21.777	27.9399	5.56293	5.55775	5.27526
C0	EYR41_005436-T1	1.25436	1.40653	0.350637	0.115317	-0.591794		20.5682	33.0054	26.8611	64.2297	105.064	105.616	110.909	103.488	100.865	30.4565	36.3462	44.0931	27.9756	27.0126	31.9061	13.926	12.2232	17.7453
C0	EYR41_005450-T1	4.6647	5.36064	6.22151	4.68518	3.68981		0.484851	0.484481	0.981837	79.4023	72.5015	56.5928	189.019	145.823	97.8425	288.629	325.433	389.402	53.0937	70.6706	95.5944	26.8072	19.6061	36.4092
C0	EYR41_005451-T1	1.52488	1.7503	1.86704	0.376502	0.0796037		15.7855	30.2822	32.8208	153.736	93.4307	97.6251	115.553	121.368	197.046	154.278	147.578	182.176	36.4987	35.3112	35.3126	24.4023	18.9726	43.9555
C0	EYR41_005481-T1	1.5441	1.63815	0.470621	0.209376	0.417932		20.8497	23.1062	29.4737	83.8721	140.013	112.37	152.913	121.303	96.8426	32.6339	36.5933	45.8814	29.4182	29.3066	28.7802	43.8744	32.0974	34.8431
C0	EYR41_005482-T1	0.905494	0.166583	1.57433	0.152869	-0.763096		1824.7	1098.69	862.372	2806.61	2535.38	3353.98	1189.1	1404.37	1610.34	5508.62	5416.01	6013.72	1014.06	1423.83	1787.31	558.149	533.763	575.292
C0	EYR41_005498-T1	0.11549	1.069	1.45706	-0.254753	-0.768119		1.83758	2.36214	1.69921	1.96793	1.99244	2.48523	7.05644	5.85476	4.3849	8.53665	8.26145	7.6455	1.20904	1.36295	1.98456	1.06792	0.736	0.876329
C0	EYR41_005530-T1	0.917117	0.713602	1.22618	0.457306	-0.0952659		56.3501	105.297	80.0473	171.96	200.077	198.123	163.35	145.708	161.081	220.244	272.306	288.438	108.517	138.126	118.306	62.3878	63.6556	87.8057
C0	EYR41_005531-T1	1.33529	1.16915	1.23486	0.153007	0.0681462		93.216	136.748	116.096	470.888	396.263	396.33	302.444	306.811	499.626	413.578	345.16	390.57	123.575	134.78	132.239	126.3	95.7955	147.043
C0	EYR41_005543-T2	1.05033	1.22547	0.565635	0.577841	0.383244		20.1973	18.7349	15.552	44.9286	51.8589	55.0518	47.2576	59.7751	80.3194	22.8375	33.2783	38.1447	17.6838	42.9546	42.2286	26.1526	21.8636	31.5941
C0	EYR41_005545-T2	0.761841	1.30765	1.00632	0.633042	-0.142247		4.21297	5.75682	2.65522	8.12072	7.86876	9.24101	13.7928	15.077	15.2319	12.6201	9.53725	10.2001	6.80033	7.71461	7.8924	3.93075	2.63625	3.94542
C0	EYR41_005546-T1	0.897974	0.725343	1.66553	0.332319	-0.518331		217.737	297.951	239.217	718.269	544.628	515.237	396.353	438.978	780.207	1457	1256.58	1090.14	303.477	360.122	355.421	154.658	119.038	177.082
C0	EYR41_005556-T1	1.20191	0.813495	1.27548	-0.299735	-0.281195		6.21424	15.2412	12.9779	39.9379	36.4681	28.8729	21.9261	16.6625	37.3139	44.8578	33.2291	34.6581	8.7663	7.48289	7.26029	8.07656	5.28669	12.0295
C0	EYR41_005560-T1	0.477782	1.30955	0.755176	0.231885	0.0659148		81.6337	91.5645	55.0169	115.581	115.671	142.487	252.153	325.768	243.429	141.003	180.705	141.298	90.5929	93.8517	91.6056	85.3186	79.112	71.2044
C0	EYR41_005571-T1	1.44393	3.75374	3.37771	1.46301	1.77075		1.85627	2.78749	1.86597	9.04012	10.4895	7.38703	108.268	107.437	64.5922	63.0766	59.1838	61.8581	8.46615	7.49992	12.073	11.1633	17.1644	10.3261
C0	EYR41_005618-T1	0.730907	0.886127	1.30106	0.0654878	0.0651691		8.28779	12.5421	7.93083	23.0722	25.9232	18.759	40.3208	31.2878	9.63485	33.2795	46.1954	28.8202	7.79481	18.5852	7.1271	12.5751	8.13872	9.77863
C0	EYR41_005621-T1	1.15713	1.6157	2.69132	0.895189	0.36757		2.12392	1.44472	0.910792	5.52326	3.97431	3.96553	9.49877	6.25103	6.0786	17.8062	22.5996	21.6957	2.92378	2.86058	4.86901	3.13069	2.33404	1.14591
C0	EYR41_005628-T2	-0.254564	2.89701	3.23354	1.52996	0.687187		0.723889	0.44412	0.793741	0	2.10113	1.82676	20.506	11.4549	7.16274	15.3432	17.1794	16.8033	1.88792	2.84834	5.02147	0.562166	1.96482	1.89222
C0	EYR41_005629-T1	0.354943	0.38134	1.06405	-0.217342	-0.742312		4.88568	8.98401	6.07399	9.06157	11.1632	7.1482	8.11185	8.28212	12.1956	22.448	16.0229	16.3334	5.47499	4.81296	5.06723	3.71384	2.35521	3.16013
C0	EYR41_005647-T1	0.850571	1.13468	0.901867	0.145722	0.355027		2.51917	5.00255	3.4104	11.0795	7.84225	5.96594	8.19747	10.0276	15.4797	9.45125	7.45253	8.35018	4.86934	3.59923	3.65672	5.36501	3.89925	5.82937
C0	EYR41_005669-T1	1.18181	1.41769	2.39373	0.240421	-0.504385		3.42944	2.3442	3.2467	8.13818	10.5427	9.94414	12.2569	13.3618	11.034	33.4086	31.1292	30.7314	3.09186	4.09612	4.07665	1.53481	1.4164	2.52385
C0	EYR41_005670-T1	0.881989	0.896518	1.35044	0.957869	0.606359		4.86254	4.90214	4.0429	13.1485	10.7649	9.04014	13.029	12.8186	8.40085	15.5597	18.5355	17.3023	11.3415	12.2875	11.9093	8.54729	8.05992	8.3943
C0	EYR41_005688-T1	0.246335	3.6424	0.75655	-1.57067	-3.21233		116.397	14.3928	31.9322	124.626	26.0314	31.4798	1053.54	1594.73	1642.52	115.477	39.5363	109.546	4.70077	6.85182	13.6139	1.43105	1.42939	1.50298
C0	EYR41_005695-T1	1.10107	0.871806	0.482937	-0.0982294	0.124967		39.5997	38.1618	32.0029	112.014	110.516	97.5558	85.1222	92.4177	79.954	55.8831	58.245	58.1537	37.5551	30.1271	30.1422	44.8896	40.2098	38.0925
C0	EYR41_005699-T1	0.0583423	0.624265	0.347623	-1.48212	-1.75405		1.01987	1.02981	0.526633	0.676035	0.684163	1.32481	1.20047	1.43509	2.11638	1.13415	1.12755	1.15617	0.276747	0.133586	0.111769	0.109887	0.106298	0.138604
C0	EYR41_005716-T1	5.99655	7.0037	7.45294	6.70515	6.15966		0.23171	0.0674371	0	53.0892	46.63	30.4504	157.427	124.821	81.5317	141.56	192.326	221.863	72.6346	86.2292	104.452	56.0432	44.6164	52.802
C0	EYR41_005717-T2	1.90826	4.24924	4.65162	4.26007	4.24213		0.0463586	0	0	1.18161	0	0.541781	5.28604	3.4595	1.29822	3.80651	4.18022	4.82524	2.57762	2.99635	3.17581	3.34621	2.20891	3.21416
C0	EYR41_005740-T1	3.0847	5.62102	3.16154	2.3225	-0.226278		0.2315	0.144542	0	11.2764	2.11049	1.20178	35.0118	50.1901	36.1037	3.66801	3.06375	3.4298	1.28018	0.575145	3.81645	0.135117	0.0980435	0
C0	EYR41_005744-T1	1.01304	1.779	0.690046	0.251317	-0.352483		16.7196	14.2956	11.2564	51.1939	29.0588	34.8117	74.8553	82.0255	87.1786	23.9554	27.6995	29.5941	16.8969	16.5565	19.4105	9.30146	8.23893	11.8687
C0	EYR41_005768-T1	2.52551	1.86939	1.61887	0.101198	-0.00616119		5.18039	5.04611	7.7486	67.9654	65.7446	82.2849	59.9235	29.0822	30.4036	23.7871	31.3175	32.8656	5.64028	6.76388	6.79531	6.17482	5.43293	5.80263
C0	EYR41_005775-T1	0.547919	1.0248	-0.0466649	-0.730247	-1.42167		28.3571	14.7018	17.2685	43.1814	28.3242	28.0696	53.7959	56.139	49.4151	18.7093	16.2972	18.7673	7.39275	9.09867	11.3107	4.5032	4.25252	5.06965
C0	EYR41_005805-T1	4.36035	4.796	4.85447	2.86093	0.913924		1.58857	0.867662	1.18945	111.421	103.009	68.9723	169.18	151.441	118.392	130.158	166.826	160.767	21.1398	16.9224	25.3528	2.57828	2.5344	4.02578
C0	EYR41_005815-T1	2.40118	5.2294	0.496404	-0.315583	0.4039		0.441403	0.0769828	0.222372	2.33477	3.15052	2.01806	61.0482	44.8446	28.2144	0.186529	0.51922	0.398522	0.136543	0.131825	0.146875	0.198805	0.454552	0.341321
C0	EYR41_005818-T1	2.95102	0.840854	2.05601	0.0390114	-1.97015		38.8474	27.7687	34.1652	575.233	554.511	716.9	96.734	57.5507	74.1616	253.492	236.824	283.426	32.5991	29.5824	39.2729	4.25761	4.31181	5.18937
C0	EYR41_005822-T1	1.51351	2.01974	1.92888	1.14651	1.05226		21.2202	21.5125	23.4669	104.109	87.9125	101.451	185.998	184.051	128.817	134.224	147.012	161.938	69.4979	71.6814	64.028	65.663	65.952	56.8076
C0	EYR41_005839-T1	1.02128	0.968101	-0.299175	-0.900306	-0.384497		38.1498	36.8676	65.9462	145.151	110.563	113.542	101.924	129.661	121.806	35.905	28.2892	34.1468	19.9626	15.9007	18.5145	34.8824	28.3228	28.9069
C0	EYR41_005897-T2	0.663331	2.27942	3.11235	1.32005	0.258199		1.3666	1.81099	1.70005	3.39423	4.37246	1.96468	21.0623	16.7183	11.2429	31.1482	33.7229	43.169	3.31474	6.34891	10.3867	1.34667	2.72927	2.43924
C0	EYR41_005923-T1	0.528043	0.563256	2.2629	0.371685	-0.652062		68.9216	44.7124	34.9326	78.8524	76.0541	80.4489	99.1508	64.2431	87.3587	448.069	437.257	447.49	51.6602	64.1935	94.0477	25.0512	21.5388	27.4778
C0	EYR41_005925-T1	1.11236	-0.0445159	1.22311	-0.187305	-1.66947		8.7179	13.8153	10.5746	26.9851	29.5541	41.7096	8.0473	8.13267	16.345	27.8259	38.4218	42.7857	5.96774	7.43149	15.5801	2.03134	1.81808	2.16608
C0	EYR41_005937-T1	-1.41546	0.199939	0.896594	0.494558	-1.90767		0.167113	0.250059	0.626953	0	0	0.33102	0.320182	0.382864	0.414195	0.63049	1.00388	0.730969	0.295528	0.50467	0.872494	0	0.0472396	0
C0	EYR41_005938-T1	0.778907	0.196339	1.14317	0.471396	-0.292604		36.611	67.1543	45.2975	112.562	103.162	93.2012	60.1327	56.7877	57.9993	142.299	151.375	142.577	70.4925	87.9973	71.6077	32.9182	36.3221	37.4959
C0	EYR41_005941-T1	0.359164	0.175243	1.30695	0.215011	-0.640263		4.75066	8.6157	6.44007	9.294	8.54412	9.13574	6.75832	7.17577	9.01967	25.414	22.8277	20.6935	6.51992	7.92317	9.40302	3.34471	3.2826	3.38878
C0	EYR41_005959-T1	1.39887	1.61689	1.86274	0.34477	0.09317		6.55463	5.31136	2.99271	18.1251	17.9094	19.9358	23.625	24.5531	22.2774	26.9674	31.5861	30.594	6.27799	5.90614	7.55605	6.0665	4.69931	4.73462
C0	EYR41_005967-T1	1.44464	0.901666	1.40689	0.368988	-0.230209		1.68766	2.59446	3.66772	14.0099	8.74061	9.49336	7.41063	6.26324	5.14677	9.93927	10.4331	9.5431	4.08129	3.13843	3.69345	2.34235	2.07346	1.60108
C0	EYR41_005975-T1	1.26505	0.563219	1.17556	-0.00104438	-0.86072		9.0603	3.53596	15.0877	41.5644	18.1725	26.6735	12.5779	10.3678	19.6146	25.6731	22.9072	25.423	4.95656	8.26823	11.3071	3.207	3.74508	2.92784
C0	EYR41_006003-T1	0.294401	0.279169	1.51206	0.231232	0.0938961		16.5114	20.051	20.2578	30.3341	23.4405	21.3808	22.3575	24.5653	27.7532	82.6465	82.9182	81.9282	19.8876	26.0865	25.0348	18.8727	20.7521	22.0042
C0	EYR41_006014-T1	1.38748	1.22541	1.07107	0.605601	0.614531		43.0845	68.6367	70.9351	250.539	222.284	215.502	146.672	167.343	306.704	173.915	152.349	187.823	99.9588	103.268	115.276	107.421	87.2521	140.16
C0	EYR41_006021-T1	1.22289	1.38704	0.839548	0.64594	0.701603		202.31	225.683	185.388	750.356	744.109	643.452	609.149	731.867	1144.9	495.075	453.255	429.375	391.291	383.165	367.209	472.629	349.32	403.541
C0	EYR41_006025-T1	1.18057	-0.114702	0.296984	-1.1627	-1.26102		6.78563	7.69784	14.1106	22.4452	29.7252	34.4129	6.69294	8.21976	8.58367	10.8342	11.4739	13.8577	2.56677	2.59551	2.96461	2.53635	2.2593	2.7396
C0	EYR41_006030-T1	-0.269786	-0.221099	0.667122	-0.541875	-1.02802		16.861	17.881	21.2927	12.9802	14.7315	13.8417	14.3273	16.9585	13.1565	38.252	34.5756	32.5826	10.2917	9.6442	12.1586	6.20628	6.79251	6.73031
C0	EYR41_006034-T1	0.717834	1.26015	0.916248	0.360832	0.010152		19.8582	23.3166	18.8485	54.4011	34.8897	38.0336	63.0225	76.5419	78.6063	44.5423	53.2725	52.4039	28.804	26.5894	31.8946	20.4571	19.6713	23.1299
C0	EYR41_006045-T1	1.56101	1.28381	0.857599	1.01009	-0.112366		68.0832	36.7908	2.46975	157.268	212.333	36.5129	147.75	87.1569	23.0163	116.037	78.2084	10.8461	104.601	80.058	23.2574	28.2299	25.5486	6.7159
C0	EYR41_006048-T1	0.311526	0.15873	1.02148	-0.137536	-0.126522		9.96201	11.6647	7.81614	17.083	11.9248	10.6847	10.7289	12.2006	11.058	26.6024	26.2696	24.8649	8.54878	8.21424	8.31058	8.85307	8.54508	7.94911
C0	EYR41_006052-T1	1.31637	1.39364	2.00247	0.258922	0.00685567		14.6438	15.5991	11.9941	54.1244	51.0089	47.6412	53.9513	55.591	57.4576	96.2851	104.633	101.555	18.1921	16.0312	19.4632	16.1271	11.0572	15.2942
C0	EYR41_006057-T1	0.267065	0.95078	0.728373	-1.57081	-1.78173		15.6961	15.196	10.2792	11.695	19.9078	21.1924	38.18	34.9058	29.7129	21.7976	27.6399	34.1152	2.8177	2.01855	3.44474	3.08716	2.24812	1.55685
C0	EYR41_006074-T1	0.838756	1.72908	1.61333	0.262683	0.532456		12.2338	11.8094	8.45672	22.5701	27.9325	22.4524	73.301	66.3565	44.0971	51.536	54.8557	49.3666	13.6509	11.7684	16.1339	13.4406	25.0403	17.4425
C0	EYR41_006078-T1	0.237997	1.33604	1.13121	0.660364	0.0278992		16.466	11.4304	6.88694	10.3746	14.4419	15.8624	46.2096	44.4516	32.1878	33.1467	29.8245	37.394	17.8017	19.3022	25.5518	10.3969	13.1196	10.2158
C0	EYR41_006119-T1	1.25906	1.07756	0.989759	-0.0897589	-0.274628		19.1638	34.7438	49.0198	113.832	102.534	110.184	77.3359	75.3565	132.352	87.1713	72.5742	97.0387	28.9864	28.3386	28.3092	22.0152	18.3264	36.3655
C0	EYR41_006123-T1	0.484925	1.16147	0.535584	0.513436	0.482396		18.3554	15.1625	17.1872	22.0452	27.0012	30.9577	52.9994	51.9696	52.3234	29.1299	25.6894	30.1844	25.0348	27.2944	30.4233	24.3773	26.7991	30.8119
C0	EYR41_006126-T1	1.64283	1.67028	1.37694	0.581223	0.478488		743.585	931.104	567.586	4180.05	4393.92	3185.71	4053.03	3809.29	3690.15	3422.71	3054.56	2150.94	1272.7	1440.54	1154.91	1476.18	1153.96	916.342
C0	EYR41_006129-T1	0.765775	-0.0322096	1.14618	-0.374427	-0.243149		1.73861	4.02111	3.08009	10.2419	4.40036	4.50264	1.62699	2.13123	5.62023	11.1307	6.96168	7.69661	2.51591	1.91735	1.41406	2.14327	1.43911	3.25007
C0	EYR41_006156-T1	0.436301	1.19157	0.674985	0.31475	0.221239		16.2769	15.3332	12.637	23.4689	20.7957	22.1314	59.0396	48.0887	38.2392	26.749	29.6005	27.55	21.1062	17.6063	20.8475	19.1079	18.1719	17.2046
C0	EYR41_006170-T1	0.74199	1.08742	0.922802	-1.1669	-1.65559		14.0388	12.7869	10.5342	21.1604	21.8422	34.8949	35.535	42.1308	31.5174	25.5747	31.4747	34.5371	3.85182	3.15279	4.36376	2.4763	2.35034	2.12769
C0	EYR41_006217-T1	0.944657	1.1084	1.15111	0.0285633	-0.11195		707.492	699.955	670.205	1681.79	1830.23	1622.66	2133.09	2071.62	2008.82	1901.91	2280.94	2085.81	638.277	728.012	718.003	538.58	645.661	676.62
C0	EYR41_006229-T1	-0.0944866	1.2579	1.16539	0.114658	-0.30892		1.63565	1.20796	1.21766	2.0668	0.464051	1.61275	8.44053	4.66097	2.67158	4.03126	4.90029	4.17063	1.35104	1.76026	1.34102	0.630844	1.0771	1.30937
C0	EYR41_006246-T1	0.823376	1.07433	0.543847	0.585544	0.308871		66.2764	78.3859	74.4465	133.479	165.139	189.784	171.855	193.609	274.131	122.141	116.968	133.622	133.181	114.14	137.254	101.934	84.8996	116.148
C0	EYR41_006253-T1	1.13979	1.17685	1.14143	0.0455539	0.0251959		517.975	479.542	546.253	1390.74	1677.28	2187.65	1431.55	1632.26	1737.82	1353.86	1636.68	1666.89	455.626	499.899	648.78	428.714	536.504	600.967
C0	EYR41_006286-T1	0.686941	0.602996	1.00149	0.234393	0.161924		51.7132	69.0259	64.4932	149.315	116.839	95.532	98.4974	98.2195	139.201	191.043	141.614	156.769	80.3631	70.3558	78.3377	69.0495	69.2004	76.3601
C0	EYR41_006288-T1	0.773011	1.39287	1.06474	0.563235	0.4646		61.4589	62.7867	45.0078	106.824	127.633	118.695	262.401	234.071	175.342	156.246	160.453	155.461	98.6878	85.7263	105.372	68.3015	110.487	90.6959
C0	EYR41_006296-T1	1.12607	0.949748	1.20566	0.541049	0.421045		13.5701	17.9852	13.2414	53.717	43.4862	37.5727	28.9898	32.3265	57.3771	54.7612	43.9595	45.7209	25.5348	24.0287	25.5175	23.1404	20.1144	23.9768
C0	EYR41_006315-T1	1.40312	1.07562	1.41894	0.683899	0.55952		266.444	374.459	408.457	1311.81	1339.68	1385.81	841.917	835.977	1354.14	1425.04	1247.56	1575.28	536.254	681.182	816.41	606.455	510.898	724.128
C0	EYR41_006316-T1	0.552079	0.381332	1.11812	0.23329	-0.349747		14.2882	26.0396	27.156	42.086	32.2714	36.1017	25.5398	28.7937	41.5902	64.6126	64.1332	63.5987	24.5717	28.956	27.3409	13.529	14.7995	17.18
C0	EYR41_006338-T1	0.683878	0.415534	1.01917	-0.242559	-0.202389		14.2125	27.719	25.0921	48.5259	39.9345	35.3377	22.1151	29.5021	47.7225	64.9789	51.1859	60.8222	17.6774	15.5232	15.9387	15.3714	14.031	24.6974
C0	EYR41_006419-T1	-0.563745	-1.02694	0.565925	-1.22582	-1.2127		11.7909	3.99755	4.60164	3.17821	2.94757	3.87872	4.0413	2.35973	0.96013	9.65848	9.71752	11.6464	1.56075	1.80392	1.77977	1.59128	2.0178	1.66761
C0	EYR41_006443-T1	1.19303	0.469255	-0.39707	-0.522457	-0.928303		8.54083	3.5585	20.1888	29.8039	25.3674	27.2613	15.0374	14.5477	10.7457	3.657	7.01251	6.97279	4.65072	4.46668	5.69445	2.72994	3.27919	4.16723
C0	EYR41_006444-T1	2.82486	1.02784	-0.383746	-1.24019	-1.00994		17.4753	14.6973	9.99697	137.721	332.575	251.972	54.1684	30.7572	33.0605	12.8186	6.71706	8.44595	7.723	2.97128	2.59135	5.73566	4.50698	4.62692
C0	EYR41_006450-T1	-0.402848	-0.733519	0.953169	-0.162298	-1.39157		0.941664	0.300058	0.533763	0.34212	0.230817	0.48809	0.323992	0.387316	0.102095	0.765247	1.74988	1.9929	0.196069	0.473194	0.906002	0.129749	0.143441	0.0702554
C0	EYR41_006463-T1	1.31506	1.40715	1.65185	0.7879	0.846787		2.94629	3.88033	0.86879	14.4072	7.75366	4.43595	11.0541	10.7499	5.68762	12.8721	13.3675	8.11714	5.72298	5.98265	3.0449	5.99253	6.1659	3.51714
C0	EYR41_006577-T1	-0.669753	0.926503	0.172869	-2.07552	-1.53285		29.524	14.8016	13.1287	10.2646	7.37148	9.45993	50.2418	54.5962	32.9895	17.4854	22.2963	22.2409	2.2903	2.17615	2.14638	4.45825	4.03707	3.08006
C0	EYR41_006596-T1	0.979396	1.07076	0.745724	0.314724	0.184813		21.899	24.6695	21.1889	68.7126	57.8767	48.7078	56.8761	63.74	76.5075	47.652	45.3997	43.1762	27.6673	32.6287	30.273	29.248	25.1126	26.9344
C0	EYR41_006608-T2	0.734684	0.577052	1.23811	0.0129808	-0.151515		13.7896	24.0952	6.71488	34.2186	25.3127	21.8153	18.092	18.622	36.5546	53.4644	37.033	41.7926	11.1796	15.0877	13.2459	10.8526	9.52777	13.295
C0	EYR41_006621-T1	0.964747	1.01303	0.518033	0.438388	0.4325		49.9501	56.0075	60.7101	125.184	150.824	145.972	120.507	138.738	195.23	98.3816	79.3169	97.1363	78.6445	84.3195	88.6432	84.0836	76.4458	95.4284
C0	EYR41_006657-T1	1.07427	0.370289	1.0872	-0.560903	-1.11197		2.67549	2.01166	5.79524	9.0773	7.8448	10.4001	4.43709	4.6845	4.49976	9.81225	8.84361	8.49924	1.53233	1.7141	2.11255	0.917218	0.791781	1.43822
C0	EYR41_006679-T1	0.515724	0.258226	1.04116	-0.220026	-0.207298		16.6397	24.5788	35.3693	45.1773	38.7563	35.9667	27.7404	25.7612	42.3824	80.4058	60.4253	61.5664	17.6238	22.3443	18.1362	16.9467	16.6129	26.8329
C0	EYR41_006681-T1	0.687732	0.859746	1.03733	0.249245	0.123536		117.405	122.304	117.69	229.817	254.083	207.38	283.109	273.376	270.683	319.463	326.672	336.917	142.819	148.726	158.175	127.828	134.101	139.897
C0	EYR41_006707-T1	-0.179162	3.87617	2.14894	-0.0901455	-2.26052		11.8384	0.970594	0.675111	3.06885	0.725297	1.91767	81.1524	102.584	106.337	42.4666	8.46472	12.5337	1.32048	1.16559	3.75493	0.191815	0.16133	0.234758
C0	EYR41_006711-T1	1.36141	1.41671	1.11848	0.457217	0.364917		39.5993	50.0202	47.3869	191.564	152.296	175.913	135.859	157.365	283.722	148.414	119.981	147.33	64.5749	70.8797	75.8189	60.744	48.5497	97.4407
C0	EYR41_006712-T1	1.77837	1.66359	2.49108	1.52663	-0.663089		0.129629	0.0141268	0.673835	0.612042	0.825989	1.51453	0.797368	0.779834	0.90601	2.65339	1.4292	1.75504	0.526251	0.645332	1.07018	0.165898	0.0962856	0
C0	EYR41_006722-T1	1.93317	2.28417	0.371867	-0.0272981	0.955117		6.03835	8.63477	7.94024	43.7541	60.3085	47.3336	79.6332	80.8504	56.9947	9.19209	11.9702	10.9142	8.30618	7.45476	5.70584	26.9467	14.527	18.5778
C0	EYR41_006754-T1	1.49432	1.58769	1.29289	0.457941	0.347916		733.617	1006.89	1038.48	3727.22	3976.09	4122.18	3998.59	3871.06	5372.62	3300.34	2931.52	3706.31	1182.31	1429.27	1663.29	1411.31	1064.78	1491.23
C0	EYR41_006754-T2	1.72065	1.23263	0.746683	-0.197026	-0.0927542		1.54743	2.71434	11.668	22.22	17.2877	21.2604	6.8727	17.1535	16.6016	6.24546	7.66849	9.87727	2.53009	2.57776	3.94074	3.1316	3.58257	3.44868
C0	EYR41_006755-T1	2.06589	2.64834	2.0652	0.769373	0.440306		9.84045	4.1582	7.22042	73.5849	52.0054	35.5285	104.64	114.13	68.1528	49.9402	53.044	50.2095	12.3105	13.6465	17.0349	11.9824	9.7283	9.28858
C0	EYR41_006759-T1	1.01681	1.74116	0.0260949	-0.393567	-0.531874		19.5159	19.9551	14.9209	69.3943	37.5875	43.6807	90.2406	102.375	113.019	19.229	17.8396	16.6253	9.80048	10.8432	16.0198	10.3001	9.26259	11.9817
C0	EYR41_006767-T1	1.17318	1.98	2.17536	1.38535	1.4276		0.555996	0.4223	1.65957	0.67766	5.02923	3.86403	9.1454	4.12377	4.2437	4.54748	7.23366	8.28943	2.60766	2.87896	3.51129	2.91897	3.58724	2.9186
C0	EYR41_006783-T1	0.701103	0.209104	1.30839	0.0503482	0.100353		5.09264	6.77174	4.3476	11.8515	11.3687	8.58945	5.97988	6.03697	7.68614	19.6964	19.413	17.8191	6.23712	4.96537	5.46195	5.74787	5.65861	6.03713
C0	EYR41_006789-T1	3.34713	7.28013	7.5587	6.28707	4.41094		0.377479	0.0664305	0	1.44117	17.4124	9.35247	555.744	306.075	226.475	377.84	460.44	458.431	73.4014	111.453	225.331	9.12222	35.1707	21.8695
C0	EYR41_006813-T1	0.230191	0.0576103	1.00902	-0.198272	-0.183405		10.3586	20.272	24.9437	26.796	20.0405	18.0258	11.7812	15.1133	33.718	47.4923	44.087	47.0239	13.6771	14.8081	13.6298	12.9373	11.6652	19.4721
C0	EYR41_006831-T1	1.53771	1.06739	1.44331	0.724539	0.701206		261.628	343.728	306.979	1327.37	1411.1	1344.5	841.589	595.865	1260.79	1292.36	1141.8	1324.26	522.277	626.839	693.945	625.811	555.777	638.815
C0	EYR41_006878-T1	0.690496	0.098116	-1.30168	-1.61018	-1.23472		16.741	6.91498	6.86368	13.0825	19.0693	23.3405	13.3735	8.5919	8.84574	1.41482	2.90902	3.4458	1.20875	2.16538	2.18895	2.19202	2.95989	2.86264
C0	EYR41_006879-T1	0.868303	0.160715	-1.16992	-1.78308	-1.65415		52.9829	19.7708	19.033	57.0509	57.9568	75.5246	35.5036	27.9467	31.3207	5.35585	9.87698	10.1754	3.07662	5.9413	4.86704	4.5105	5.85851	5.0724
C0	EYR41_006887-T1	1.24357	0.895664	1.1601	-0.00816565	-0.191268		89.1883	158.188	153.895	510.049	429.242	381.118	271.362	271.267	414.788	445.956	360.273	400.709	124.755	135.146	119.596	100.764	81.4929	145.216
C0	EYR41_006888-T1	1.6176	1.0213	1.50335	0.611572	0.592843		437.897	660.992	504.126	2687.92	2712.85	2354.51	1389.44	1102.26	1971.82	2493.38	2141.89	2147.18	771.877	1035.4	1062.59	968.367	887.943	994.951
C0	EYR41_006894-T1	0.997259	1.37892	1.98885	-0.129973	-0.791383		27.5775	23.9237	17.5867	66.5441	55.2656	58.8581	109.308	90.5302	72.0889	156.534	162.143	160.269	17.2879	20.5054	21.3995	10.7	10.5383	9.26704
C0	EYR41_006898-T1	1.19158	1.68909	0.129447	-0.884562	-0.675558		14.8749	7.75365	5.67207	20.5795	33.5353	31.5042	58.5179	47.0774	36.6093	9.49562	9.82799	9.40989	4.09352	3.02059	3.51051	4.83042	4.60718	3.73853
C0	EYR41_006904-T1	1.56373	1.7451	1.46915	0.558934	0.418332		354.565	478.424	469.282	1998.32	1991.21	1988.9	2230.85	2231.58	2766.84	1872.9	1651.23	2037.96	612.154	750.156	866.492	682.904	547.13	762.592
C0	EYR41_006907-T1	0.635513	0.628659	1.0358	0.34893	0.325914		15.2208	20.7475	18.9653	32.5092	35.9577	31.1908	28.6446	31.3239	40.8873	43.4444	52.6331	55.1709	26.224	23.7367	25.6202	23.5536	26.7244	24.9405
C0	EYR41_006908-T1	1.62635	1.62923	1.43575	0.682882	0.590508		526.396	728.298	766.392	3094.94	3433.4	3259.2	2903.94	2778.52	4478.41	2797.14	2456.33	3049.24	1048.55	1285.59	1577.64	1175.27	1049.04	1439.3
C0	EYR41_006908-T2	1.51382	1.18736	0.707091	-0.0189451	0.089789		20.7434	31.4413	46.7087	151.091	127.248	132.98	89.2367	85.5867	128.281	62.3516	56.0345	69.3555	25.6931	33.5266	30.8066	36.9358	29.0611	36.764
C0	EYR41_006917-T1	2.16085	1.35384	3.35981	2.01223	1.22702		9.40983	6.89705	6.64864	77.0754	75.0004	45.717	31.3431	33.8728	23.0754	228.224	219.091	187.405	67.2387	44.2283	58.7664	28.7252	28.7137	20.3023
C0	EYR41_006935-T1	1.28532	1.54974	1.3355	0.721524	0.594345		650.741	887.94	578.206	2649.49	2735.79	2337.86	3231.69	3118.35	3298.46	2758.02	2741.7	2200.89	1272.65	1590.85	1356.66	1370.46	1218.96	1135.59
C0	EYR41_006937-T1	0.554445	0.21741	1.38129	-0.112261	-0.4026		5.90845	15.6152	12.227	23.3795	17.4781	13.711	9.76806	10.1456	21.6115	48.2386	36.3219	36.3036	8.783	10.5836	8.40842	5.83308	5.12238	10.9096
C0	EYR41_006943-T2	0.924852	0.351887	1.2577	0.673196	0.21869		3.54672	5.26569	4.77334	11.7789	9.03123	12.6443	5.43185	3.98644	11.6274	15.0936	13.4155	17.3228	7.79269	8.19379	10.2135	5.95049	3.45139	8.12652
C0	EYR41_006949-T1	0.950197	0.543666	1.64048	0.224233	0.0481221		5.44633	8.47321	4.71779	20.9115	13.966	12.0988	8.54668	9.39449	13.5827	28.7705	31.9148	29.4889	7.72774	6.64961	8.0151	6.52161	5.46706	6.85171
C0	EYR41_006983-T1	0.648829	0.200453	1.02074	0.0273945	0.102589		13.5164	14.8406	8.80694	25.699	23.8358	18.8286	13.548	14.4726	15.9844	30.3165	33.2041	33.9975	13.9939	10.2387	12.8567	16.1105	10.0155	14.4813
C0	EYR41_006999-T1	1.56841	-0.124442	1.00575	-1.79919	-2.96427		8.35	8.39278	11.7425	45.6597	32.7325	55.0129	7.97629	8.09201	7.94373	24.4079	24.2253	27.4175	0.902394	2.07315	1.63568	0.237817	0.421852	0.715211
C0	EYR41_007009-T1	0.132376	0.153546	1.12038	0.125787	0.308846		6.10606	7.57816	3.96815	6.91168	6.24008	5.92464	6.5024	7.58019	5.78949	18.0099	18.1497	14.6294	8.20887	5.9027	5.33907	7.21082	7.72216	8.10116
C0	EYR41_007011-T1	-7.72e-16	2.54448	2.00918	2.83243	3.50919		0	0	0	0	0	0	1.03906	2.42921	0	0	0.913101	0.514795	0.596698	0.431688	0.725199	0.99563	2.35625	0.679128
C0	EYR41_007030-T1	0.900562	1.03225	0.225544	-0.195833	0.245522		25.8992	23.1679	21.137	39.2037	65.3554	68.061	98.6082	48.8354	53.8464	24.5543	26.4793	37.3738	21.8302	17.3999	17.3313	31.7576	27.44	31.1665
C0	EYR41_007035-T1	0.848173	0.964561	1.74564	0.810085	-0.160809		18.5056	25.0721	22.0469	46.4423	45.5252	54.6312	58.0643	44.9525	63.7937	106.572	126.753	138.143	49.697	42.089	51.0658	14.6274	17.6706	24.2199
C0	EYR41_007058-T1	1.09203	0.934821	0.807384	0.423184	0.27715		24.8811	43.2135	44.514	117.214	104.973	94.0958	72.5776	78.255	131.436	83.2997	72.3022	82.8751	54.822	56.4372	51.9715	47.1772	43.1193	52.938
C0	EYR41_007071-T1	0.886876	1.03186	0.643886	0.662673	0.814576		3.98214	3.39088	1.99975	6.78736	6.84371	8.22834	5.82761	6.97992	14.9543	3.76582	6.53335	7.54137	5.2555	5.30028	6.972	7.37892	6.26314	7.3698
C0	EYR41_007072-T1	0.231461	0.158976	1.37448	0.411729	0.3147		2.58956	3.87371	2.7251	3.37206	4.28117	3.56934	3.17066	3.21443	4.27252	11.9417	11.3116	11.2556	3.78117	5.34726	4.52593	3.95266	4.08553	4.22765
C0	EYR41_007078-T1	0.558857	0.420264	1.03033	0.02812	0.297254		10.0344	19.5034	16.6517	22.9615	29.3353	24.0273	14.939	18.5507	40.1548	44.5278	38.7415	37.8035	17.1983	14.1833	13.9188	19.0865	17.6439	23.0011
C0	EYR41_007095-T1	1.50982	1.72637	1.33265	0.606008	0.415581		913.123	1075.04	1130.71	4412.42	4580.67	4757.04	5040.79	5179.35	7271.76	3886.29	3476.46	4070.68	1487.79	1876.67	2289.7	1708.21	1345.12	1726.82
C0	EYR41_007123-T1	1.16729	1.33057	0.696239	0.37672	0.553692		72.6365	77.3728	78.6707	261.593	238.604	210.809	207.487	246.254	430.479	153.641	135.653	161.729	111.015	107.447	106.499	148.331	103.038	150.319
C0	EYR41_007132-T1	0.0535656	0.130061	1.13024	0.0539062	0.0460907		11.8541	10.3172	7.93999	9.44002	12.378	9.07243	12.2728	9.91454	11.4544	27.0638	29.8889	32.3462	11.0947	9.19719	10.7433	11.6459	10.515	8.85278
C0	EYR41_007140-T1	2.80653	0.932179	1.49735	-0.14906	0.00584132		0.852704	1.09111	1.2582	18.0866	16.4614	18.1562	4.29693	2.70722	1.66585	5.18265	2.97269	6.8459	1.35403	0.533794	0.950553	1.55146	1.25844	0.591648
C0	EYR41_007140-T2	1.04835	1.2033	1.31328	0.504611	0.297517		170.087	245.428	238.044	614.465	597.777	571.577	666.966	663.855	779.171	817.2	714.058	811	276.603	369.879	415.269	288.823	264.112	311.605
C0	EYR41_007142-T1	0.462888	1.18355	0.720625	-0.0125532	-0.345155		44.0499	58.5155	55.0015	73.716	78.7407	86.8975	165.277	181.223	149.254	92.5419	106.204	119.982	44.5718	48.8568	57.5705	27.7458	34.0553	52.6906
C0	EYR41_007150-T1	1.58657	1.40354	1.38822	0.596878	0.64025		647.809	823.119	738.38	3726.99	3430.96	3407.16	2745.7	2473.19	3817.97	3104.16	2639.34	2837.05	1192.58	1259.51	1480.8	1595.66	1200.66	1451.44
C0	EYR41_007154-T1	0.977117	1.08309	0.655825	0.213712	0.369292		99.778	121.729	87.8399	308.003	257.848	243.016	258.531	264.754	381.911	206.585	179.751	179.513	126.511	126.877	119.212	177.675	122.062	149.405
C0	EYR41_007163-T1	1.48831	1.41995	1.33672	-0.869085	-1.06502		58.5367	86.4134	57.6332	203.027	339.796	337.523	283.972	304.477	227.563	239.335	254.034	242.599	24.7866	31.6403	25.9465	27.1723	20.4276	20.9387
C0	EYR41_007182-T1	1.05114	1.05378	0.979363	0.393026	0.577085		46.6223	51.2085	49.2801	138.97	139.537	127.64	127.12	115.696	173.802	130.586	118.857	135.128	67.8724	70.6546	74.1165	88.4042	80.7018	91.942
C0	EYR41_007183-T1	1.49644	1.38461	1.21915	0.640949	0.535467		445.657	600.975	644.802	2235.05	2414.27	2521.79	1982.72	1848.64	2702.06	1876.42	1638.3	2085.64	858.192	1056.81	1194.35	1041.77	787.75	1040.28
C0	EYR41_007185-T1	0.522956	1.06692	0.571013	0.536317	0.440865		120.592	130.418	84.8781	175.668	208.455	167.419	289.659	304.578	360.803	193.384	211.336	157.399	181.737	178.93	193.146	186.961	154.474	173.561
C0	EYR41_007188-T1	1.51512	1.34753	1.54929	0.651009	0.479533		82.1227	134.281	68.7611	549.975	557.288	261.623	384.59	362.202	309.306	531.372	492.405	287.995	195.178	263.242	98.6786	189.832	143.963	111.965
C0	EYR41_007191-T2	-0.53473	0.0986305	-0.587219	-0.914257	-1.1856		42.9158	13.3946	17.4369	11.5492	8.80634	17.9436	20.048	24.5879	25.6886	10.6427	8.94987	16.6638	5.89315	8.84344	11.5413	5.86264	4.26181	11.0479
C0	EYR41_007205-T1	1.02745	0.328477	0.680219	-0.121725	-0.528765		30.1821	21.4709	15.4012	64.1461	48.8592	64.948	23.0723	25.4198	44.6133	44.128	38.5789	40.5948	15.767	18.9249	22.3795	12.2708	12.9995	12.4065
C0	EYR41_007214-T1	1.45244	1.26857	1.4388	0.518767	0.389137		389.267	567.489	491.983	2071.97	2006.79	1854.46	1704.73	1393.08	1929.89	2070.03	1797.64	2028.17	653.431	817.289	907.119	751.44	631.458	721.358
C0	EYR41_007222-T1	0.410931	1.13866	0.828667	-0.220224	0.0860369		10.059	16.7793	11.7259	21.2452	18.2333	16.329	39.165	46.5878	32.2071	27.5957	29.284	26.6415	10.3121	8.85565	10.7388	9.66178	17.4374	14.7813
C0	EYR41_007243-T1	1.28575	1.85827	1.1517	0.327729	0.285966		108.259	105.437	108.234	369.683	349.645	411.981	677.213	713.523	620.692	303.031	318.356	390.597	128.157	137.502	175.009	118.821	152.307	164.14
C0	EYR41_007243-T2	3.90154	1.34146	1.89941	0.589372	0.645078		0.309252	0.0866244	0	5.03889	8.6993	10.7483	1.84651	1.57573	0	1.03964	0.421074	2.3268	0.691254	0	0.413012	0.916327	0.336767	0
C0	EYR41_007244-T1	1.63846	0.450534	1.28878	-0.220783	-0.954438		0.608885	0.836339	8.31235	18.7999	4.32049	6.95983	1.43873	4.57414	2.5034	5.72436	4.83443	6.89969	1.59855	1.29584	1.02719	0.521141	0.284395	1.49185
C0	EYR41_007255-T1	0.9227	1.19142	0.650229	0.509563	0.550586		123.254	168.804	124.753	409.914	315.798	368.014	369.602	360.774	659.955	290.921	262.757	230.971	243.983	228.339	203.664	274.418	191.573	246.812
C0	EYR41_007266-T1	1.20419	1.41572	1.23361	0.552411	0.475934		290.911	388.593	405.242	1119.75	1149.38	1172.34	1429.28	1287.82	1577.34	1229.5	1070.85	1341.99	478.756	632.315	730.728	585.495	507.655	636.053
C0	EYR41_007267-T1	1.58636	1.4415	1.40138	0.575401	0.391511		287.799	409.276	411.569	1755.23	1790.66	1605.53	1347.89	1249.18	1983.61	1493.37	1306.96	1576.66	546.598	632.959	727.683	556.469	462.831	601.831
C0	EYR41_007268-T1	1.74124	1.35327	1.33548	0.589301	0.510261		1122.2	1503.98	896.201	7681.62	7801.19	5507.87	4314.16	4107.56	4390.13	5149.8	4579.72	3100.64	1908.81	2484.9	1800.3	2227.29	1975.78	1500.95
C0	EYR41_007279-T1	0.779341	0.389211	1.29007	0.787286	0.513924		4.64458	11.0504	7.15527	13.2759	15.8777	16.9479	14.3093	10.9696	7.39191	20.7119	27.8001	27.5764	14.5307	17.4788	14.8776	10.5387	12.5651	12.607
C0	EYR41_007281-T1	1.32406	1.85638	0.731273	-0.130975	-0.312745		13.2031	12.0988	12.5156	45.2297	38.5139	56.4648	79.4902	88.5299	71.813	22.0726	26.4639	28.1072	11.2894	10.8611	10.4709	8.79337	9.3608	9.23919
C0	EYR41_007294-T1	1.65669	1.13573	0.682042	-0.00724637	-1.57042		1.68657	1.76303	7.84944	19.387	13.4502	12.2858	8.47777	8.69177	9.31737	5.56742	5.45088	5.74841	3.31026	2.43259	2.68068	0.553943	0.476372	0.6428
C0	EYR41_007295-T1	1.42197	1.29688	0.813022	0.374263	-0.907361		5.50503	7.06108	23.9002	50.4192	41.5593	36.6	26.3088	47.0602	36.8474	16.1	25.4711	25.1097	15.7663	14.08	12.4857	3.84877	3.72728	3.69092
C0	EYR41_007311-T1	0.716892	0.533004	1.1497	0.335941	-0.0383592		53.4202	53.004	64.5554	124.601	104.931	107.96	75.0831	76.8705	144.374	208.035	156.198	166.86	67.4133	74.2724	93.0112	53.9378	50.5269	58.879
C0	EYR41_007314-T1	1.30845	1.08682	0.709672	-0.0358693	0.236329		42.3639	72.3613	70.1085	204.96	216.562	216.165	151.417	140.049	243.06	112.233	107.867	144.737	48.8613	58.0015	63.5716	67.6474	60.5557	108.937
C0	EYR41_007319-T1	0.815819	0.851677	1.50487	-0.105448	-0.473884		7.84652	18.5778	16.9599	35.1537	27.8957	26.5542	23.1501	26.7297	48.2484	72.4456	51.9331	56.4258	10.7095	12.3184	12.7831	7.16109	5.89182	13.7873
C0	EYR41_007328-T1	1.65941	1.54907	1.75155	-0.129227	-0.360302		6.10225	17.913	24.7993	102.902	59.1397	58.8317	46.7686	57.3243	98.3743	79.2472	71.9276	86.5443	9.65036	10.178	17.4302	6.59589	6.04115	22.6022
C0	EYR41_007331-T1	0.92908	0.876269	1.10293	0.456855	0.624762		21.9543	31.5079	31.5347	70.5904	73.457	62.0257	43.184	52.7684	124.003	87.124	73.9469	86.5416	44.4218	41.9236	43.2789	56.4517	43.9245	56.406
C0	EYR41_007340-T1	3.67587	4.34856	4.40178	3.95982	3.56162		1.82891	1.24392	1.66201	82.2008	63.6089	43.7755	140.803	139.925	90.6112	121.067	125.545	133.672	92.7282	75.2285	79.5543	62.2369	51.0661	54.5863
C0	EYR41_007342-T1	1.70299	0.86277	0.590699	-0.44073	-0.178219		7.25325	6.35377	12.8053	31.4798	54.4901	52.6451	22.763	19.6519	16.7364	14.8259	13.5808	15.9986	4.42052	6.8256	4.88513	6.88366	5.67637	8.63235
C0	EYR41_007358-T1	0.328392	0.707059	1.1077	0.0629636	-0.165488		2.82122	3.8893	2.94818	4.33699	4.39263	4.27653	6.41349	7.42718	5.60717	8.17601	10.315	9.612	2.89812	3.47007	3.76196	2.86427	2.49865	2.66071
C0	EYR41_007362-T1	0.628832	0.826408	2.84767	0.932663	-0.0104623		0.523069	2.43442	1.72021	5.04617	3.37144	1.17154	1.73591	4.95132	3.94029	19.9888	28.0698	30.2935	4.94375	2.89412	3.39018	1.97819	1.80151	0.586764
C0	EYR41_007370-T1	2.10516	2.06168	2.53787	0.280678	0.569119		6.4867	21.3333	12.0045	139.259	73.6588	83.2301	129.277	69.9979	90.2209	191.855	127.431	125.198	19.8033	13.1265	14.0386	17.5932	23.1157	23.2019
C0	EYR41_007380-T1	0.538763	1.38992	1.07362	-0.0295273	-0.0605025		53.6013	72.2915	59.4365	111.764	114.533	84.7898	274.816	280.195	190.059	168.649	184.88	165.922	57.827	52.6943	66.8511	39.0041	84.785	56.3143
C0	EYR41_007386-T1	0.831701	0.807958	1.14271	0.12807	-0.184048		44.8643	71.9473	59.3654	145.412	129.765	113.907	106.997	106.62	182.731	193.906	160.134	173.003	66.2037	67.1164	60.5033	49.7289	34.0288	63.4525
C0	EYR41_007410-T1	0.685231	1.29566	1.0153	0.0297357	-0.0659852		203.368	283.4	237.862	474.476	467.437	440.801	881.564	867.647	825.153	656.533	605.722	668.786	209.238	245.106	275.79	253.575	195.938	221.453
C0	EYR41_007433-T1	0.647505	0.660431	1.11967	-0.138543	-0.173761		7.97406	17.8847	21.526	33.9651	26.5652	21.5269	23.6057	20.8788	42.0947	48.2045	38.4268	44.9752	10.561	13.567	13.1819	10.6977	9.55853	17.503
C0	EYR41_007439-T1	2.93238	3.59083	1.76277	0.537653	-0.398903		1.26076	1.50048	0.829771	17.9181	24.5884	24.4301	38.0081	44.1626	47.5361	6.65861	6.6382	7.53543	1.73548	1.65278	2.72464	0.39337	0.691983	1.55876
C0	EYR41_007446-T1	1.53159	1.7698	1.8241	0.519388	0.408884		80.5891	66.6448	35.103	261.869	265.152	291.333	346.802	361.718	292.546	368.96	363.211	306.911	99.174	89.5597	95.6977	96.7498	72.3582	88.0792
C0	EYR41_007474-T1	0.920391	0.753506	1.57843	0.549695	-0.253499		107.645	92.2944	119.769	324.187	185.51	291.359	170.149	180.107	357.382	483.346	490.225	535.389	151.225	187.757	203.256	82.4611	60.7959	113.571
C0	EYR41_007487-T1	1.56796	0.472318	0.63295	-0.197629	-0.353118		4.40263	5.59574	10.7919	27.4109	26.3062	38.1003	11.2546	8.53754	11.0874	14.5671	10.0246	11.0897	4.46437	6.30236	4.99068	4.57365	4.00889	4.86944
C0	EYR41_007492-T2	1.20039	1.13417	2.51067	0.608452	-3.61775		0.421559	0.709112	1.26255	0.713605	4.45389	4.27979	4.32865	1.08608	2.49547	7.92921	10.0011	8.70581	2.07507	0.927731	1.22332	0	0	0
C0	EYR41_007509-T1	0.388168	0.9961	1.34888	-0.209323	-0.395181		7.47219	19.2165	15.8964	22.3191	18.5254	16.2717	29.9407	32.2809	44.823	52.8776	46.2878	49.2853	10.3964	11.6597	9.5116	7.47687	6.49174	13.9793
C0	EYR41_007510-T1	0.77868	1.54704	1.0601	0.115439	0.154954		37.5992	48.5038	41.7832	91.5129	88.6313	87.4992	221.466	204.711	161.164	110.201	118.666	131.96	41.6068	42.6272	56.5401	37.0366	58.075	55.5461
C0	EYR41_007540-T1	0.330314	-0.26664	-0.234803	-1.10609	-0.786264		5.20273	10.3761	8.79738	10.883	9.36646	11.6062	5.23958	5.83948	6.65611	4.19567	7.42717	6.85324	2.61109	2.81628	2.17256	2.64167	3.87246	4.21612
C0	EYR41_007566-T1	2.78534	3.7885	4.53314	3.29582	1.95147		6.96002	4.90378	4.0175	122.522	82.5849	53.7058	275.569	247.537	166.716	399.227	488.501	540.853	116.557	138.865	160.745	37.0307	36.7882	35.2663
C0	EYR41_007574-T1	-0.121761	1.0266	0.0459657	-1.7269	-1.2324		37.2145	15.871	14.8552	16.572	16.1409	20.8035	51.7912	60.1102	58.2548	15.0413	25.4861	24.1956	3.12603	3.41984	4.24903	7.79075	5.77901	4.65829
C0	EYR41_007575-T1	-0.132082	-0.124193	1.59222	0.078062	-1.36895		4.99188	5.73239	4.95092	7.39538	2.98813	3.80306	3.30824	5.00042	5.32203	20.8022	28.4362	27.8838	4.22877	4.50241	8.67705	1.43282	0.885712	1.61829
C0	EYR41_007625-T1	1.7139	2.04175	3.18798	1.76432	1.58777		2.77883	0.892002	0.889077	6.67041	6.67637	8.2218	13.7446	9.45178	7.90407	33.8654	30.5932	28.594	6.36915	7.11733	9.70789	6.89193	6.2437	6.06356
C0	EYR41_007630-T1	0.742963	0.319882	1.00779	-0.148494	-0.304851		10.1856	22.6779	21.3586	35.485	38.5439	30.6757	21.1916	17.9628	31.9486	52.6984	38.462	46.4688	12.256	16.3547	14.8482	11.7456	8.63172	19.0358
C0	EYR41_007631-T1	1.15279	3.68152	5.51914	2.97479	0.43349		0	0.0304501	0	0	0.444558	0.255458	3.88853	2.79129	1.48247	12.875	19.6561	17.1885	1.29433	0.648785	2.14918	0	0.0344068	0.154743
C0	EYR41_007636-T1	4.35074	5.09529	6.41265	4.10314	1.10075		0.0761503	0.066321	0.0379344	7.00273	6.30413	3.81702	16.0205	12.9834	7.96606	38.6689	46.6893	43.7272	3.54612	4.09024	5.69547	0.243871	0.320801	0.104006
C0	EYR41_007644-T1	0.632719	0.738855	1.51678	0.81666	-0.561907		5.30093	2.71102	3.35039	6.24192	4.16439	14.3979	9.90915	10.2189	4.63606	14.3677	16.4687	20.6682	5.77527	8.27924	12.3809	1.61648	2.3481	1.90088
C0	EYR41_007655-T1	1.01023	1.32504	0.643847	0.0875413	-0.849301		8.164	8.162	8.94899	31.2845	24.0853	15.1421	29.3942	36.3623	28.4906	14.3396	18.1663	14.5901	7.55866	12.1281	8.01907	4.54321	3.77119	2.61112
C0	EYR41_007657-T1	2.97765	3.55208	1.56375	-1.98865	-2.19296		0.705901	5.20063	4.08001	51.243	50.672	42.5301	120.224	93.3669	57.4047	8.04621	12.0979	15.9968	0.316072	0.300475	0.310559	0.323216	0.570145	0.0723254
C0	EYR41_007664-T1	0.56849	0.363258	1.86694	-0.290617	-0.362627		5.62841	7.51587	8.23393	8.54399	14.9639	14.0271	11.3345	9.35796	9.55094	42.3362	48.0219	42.0381	5.65637	4.99708	4.9484	4.49981	5.18911	4.86248
C0	EYR41_007700-T1	1.44	1.07601	3.45362	1.071	-0.215103		8.45046	4.0017	3.72975	28.7915	17.3157	17.8418	14.528	15.0626	14.1974	164.111	153.185	146.128	10.8142	14.641	19.1533	3.68109	3.61002	4.8291
C0	EYR41_007701-T1	1.68945	2.05654	2.86294	1.036	0.210208		9.74508	9.11693	8.08813	46.8841	51.1334	43.1715	112.345	62.215	50.3502	137.326	160.363	161.053	20.262	26.2766	28.8789	10.205	9.12397	14.6619
C0	EYR41_007702-T1	0.782708	1.52298	2.54106	1.22832	0.333421		0.911609	1.41376	0.850869	4.50418	3.00739	1.70028	7.94005	7.18245	3.30516	10.7225	25.2276	16.775	3.94045	5.30591	3.83126	1.83248	2.44095	0.800114
C0	EYR41_007703-T1	1.18519	1.64762	3.05664	1.62241	1.24225		0.437651	0.517954	0.620349	2.82446	1.88536	2.22541	2.57698	5.4221	3.32999	13.062	18.6885	14.7789	1.59437	5.73356	4.60603	1.61634	2.70366	2.97717
C0	EYR41_007718-T1	0.343905	1.1976	0.897581	-0.423155	-0.835049		251.987	205.995	137.899	269.414	250.751	273.698	723.714	657.64	522.817	427.36	448.003	504.49	113.461	124.814	135.073	88.2441	79.2821	81.4241
C0	EYR41_007753-T1	1.38022	1.41366	1.63743	0.627024	0.462032		376.035	582.739	467.302	1961.75	1906.71	1522.33	1737.12	1848.61	2131.99	2495.18	2243.08	2145.01	728.729	864.19	984.654	765.553	713.849	743.082
C0	EYR41_007802-T1	0.611468	1.28302	0.199719	0.996792	0.623384		3.55521	1.39939	1.07968	4.10655	3.30054	2.35565	6.21658	6.54191	6.21804	2.13544	1.82683	2.26756	4.31027	4.00165	6.10379	3.88722	3.2771	2.69658
C0	EYR41_007805-T1	1.34721	0.904475	1.6089	0.514625	0.422401		178.576	259.989	210.034	856.916	798.089	735.39	426.307	469	686.391	1093.01	955.022	1085.48	284.262	361.706	416.227	332.948	299.094	341.305
C0	EYR41_007819-T1	-0.105443	1.33865	1.46801	-0.99362	-0.533799		2.34388	1.53296	0.969741	0.670887	1.81056	1.9111	6.27455	6.74122	4.59797	5.34634	6.863	7.39225	0.741538	0.508199	0.406419	0.908792	0.703284	1.03058
C0	EYR41_007833-T1	0.910871	1.2041	0.246923	0.0338784	-0.599491		189.705	132.113	11.314	293.624	360.815	63.9512	375.826	434.824	51.5164	199.988	136.337	18.9415	79.124	133.694	31.4164	86.6713	66.9333	7.28233
C0	EYR41_007876-T1	1.61725	1.70176	1.55445	0.594311	0.521136		582.569	811.852	597.047	3795.29	3650.89	2855.23	3482.09	3415.09	3656.78	3305.74	3114.99	2661.72	1106.6	1220.18	1171.47	1211.87	1054.51	1025.12
C0	EYR41_007878-T1	1.15344	2.02697	2.4803	1.00926	0.921201		17.7443	3.1333	7.59728	35.6093	22.7702	15.4568	88.6613	57.5116	35.2029	74.2361	94.3635	95.1209	22.2263	17.3869	21.7376	28.041	15.5059	15.1768
C0	EYR41_007895-T1	0.909962	1.04231	0.618606	0.169314	0.173716		72.3831	73.0033	75.2357	185.052	175.699	167.104	159.004	165.811	320.402	143.861	118.082	145.812	83.9821	86.6864	84.9763	94.4002	70.0768	103.892
C0	EYR41_007906-T1	1.05777	1.27132	0.901665	0.556828	0.60495		118.574	197.312	65.4385	431.424	437.961	258.756	341.871	453.451	418.258	358.485	322.196	186.934	272.974	229.336	133.51	308.669	195.949	153.125
C0	EYR41_007927-T1	1.2441	1.0346	0.657193	-0.00888109	-0.19855		31.9282	40.7027	38.2214	93.0765	165.62	135.279	107.931	87.357	106.042	70.2807	64.7027	69.1129	30.8575	42.725	34.2015	27.3775	25.5398	38.6766
C0	EYR41_007937-T1	1.02446	1.71931	-0.322131	-1.01291	-0.34153		3.26121	1.89085	1.27342	6.42902	4.86917	5.17742	9.07385	9.95457	14.9528	2.23671	0.893001	1.37838	0.590603	0.683243	0.708399	0.907272	1.83934	1.61095
C0	EYR41_007949-T1	1.63891	1.39792	-0.456516	-0.741948	-0.603144		0.534435	0.602401	0.674847	0.842019	7.95024	4.5945	6.5713	2.61906	0.895047	0.235243	0.280846	0.672261	0.137813	0.526213	0.237295	0.592263	0.132218	0.35683
C0	EYR41_007962-T1	0.32231	0.219494	1.10377	-0.237239	-0.245239		8.96521	20.374	19.0508	28.5647	19.066	15.759	16.6375	15.0386	26.4449	57.0627	38.8171	38.6339	11.9876	13.1948	10.4426	10.7052	10.294	14.6561
C0	EYR41_007970-T1	1.38413	4.4392	5.1049	3.52025	2.01674		0.180443	0.157409	0.17103	0.757815	1.02237	0.545541	32.2781	16.0793	9.11994	28.5938	34.2932	34.0425	4.00098	6.08583	12.1611	0.738573	2.83801	1.49997
C0	EYR41_007975-T1	1.77052	1.39805	-0.369791	-0.601203	-0.113563		4.1538	1.66201	3.70107	22.4479	11.9827	18.2478	8.95265	10.3092	17.9422	1.17536	2.18364	2.96646	1.10958	1.96753	1.76223	1.87101	3.47329	2.72686
C0	EYR41_007976-T1	0.791118	2.08295	1.64735	0.884326	1.33503		0.478035	0.308262	0.0890864	0.392848	0.529958	0.851381	2.50943	2.00018	2.01554	1.20763	1.39771	1.51416	0.610923	0.542934	0.747071	1.29721	1.21373	0.658441
C0	EYR41_007983-T1	4.2384	5.24412	5.23487	3.3991	1.97084		0.0974784	0.408133	0.248544	22.8414	18.3908	11.5066	57.6326	53.3699	33.5065	41.9127	47.8444	47.5679	6.87598	6.86411	8.4745	1.73574	1.77557	1.75812
C0	EYR41_007984-T1	1.02049	1.07928	1.19697	0.580636	0.672391		23.7963	31.5935	26.9984	78.5879	73.7065	67.5798	61.228	65.7975	118.969	91.8502	81.0597	93.1616	49.0769	46.2567	47.6439	50.0342	50.8675	59.1781
C0	EYR41_008002-T1	1.10836	1.28589	1.47644	0.51731	0.154904		6.57752	2.16074	2.65903	16.9971	7.81462	7.46673	11.6798	13.401	11.3024	13.0297	14.6284	15.2336	4.3788	4.89072	8.08256	4.23753	4.17647	3.31563
C0	EYR41_008008-T1	1.57807	0.863438	1.52825	0.602908	0.480348		271.199	404.588	371.15	1707.9	1684.75	1482.33	679.764	627.044	1218.33	1692.88	1422.02	1514.1	524.782	650.673	692.398	615.388	493.611	552.45
C0	EYR41_008012-T1	0.821587	0.720641	1.50622	0.118036	-0.189767		2.09705	1.60273	1.76996	5.62413	2.35679	5.00423	3.86488	4.23371	3.13833	8.47136	7.59209	7.77209	1.7957	1.88194	2.42858	1.49575	1.55884	1.39283
C0	EYR41_008039-T1	1.6672	1.70503	1.53187	0.680664	0.661014		418.026	517.54	545.08	2575.32	2651.93	2316.4	2559.33	2416.56	3015.77	2296.72	2053.35	2149.17	773.797	975.809	1115.3	932.666	893.663	1016.66
C0	EYR41_008043-T1	2.8829	3.22295	3.95951	2.8465	1.78079		8.69259	5.67881	7.93371	252.349	104.46	78.943	211.095	180.561	157.307	326.789	390.877	409.505	98.6385	133.351	146.604	40.7889	45.715	43.3205
C0	EYR41_008047-T1	0.223542	0.773371	1.19253	-0.0742693	0.176887		3.3866	5.21521	3.94886	6.41862	5.02531	3.94579	8.03324	7.20101	12.0321	16.7401	11.706	11.6207	4.60564	3.4711	3.35115	4.8198	4.4735	5.3571
C0	EYR41_008048-T1	0.302433	0.409452	1.0862	-0.388655	-0.615499		21.5368	40.6958	42.4374	51.7956	42.4166	39.0771	47.5463	45.4885	57.2369	109.989	86.7005	91.575	19.0026	27.51	21.3064	15.1729	14.7924	25.3555
C0	EYR41_008055-T1	1.03788	0.618995	1.20686	0.0153804	-0.223722		12.0807	25.0361	21.5226	52.9815	56.5644	45.1631	30.2143	26.0949	50.7129	68.4993	55.348	58.7929	16.7853	21.602	17.8938	13.8269	11.3393	20.6664
C0	EYR41_008056-T1	0.916008	0.616765	1.24558	-0.0980429	-0.215256		13.5986	23.3655	20.7124	59.7936	43.7354	36.6434	27.8154	25.8017	56.8568	74.8451	56.1999	59.348	18.0548	16.3691	15.9492	15.8019	11.0698	19.1428
C0	EYR41_008083-T1	1.12773	1.00324	0.586604	0.286359	0.237964		42.1158	61.6311	60.6008	148.677	156.521	178.121	112.616	120.18	219.992	86.6525	90.5223	113.938	62.3009	72.5936	77.0206	67.187	57.9024	84.9171
C0	EYR41_008098-T1	-1.01064	-0.543461	0.960075	-0.344172	-1.82543		3.12665	0.852051	1.26879	0.335603	0.679283	0.597527	1.98656	0.759935	0.400028	3.7536	3.3585	4.52951	0.934232	0.884243	1.36776	0.254582	0.193495	0.206226
C0	EYR41_008151-T1	1.61281	1.37639	1.42005	0.573541	0.479122		828.163	1238.6	854.444	5370.25	5204.24	4241.32	3746.85	3373.21	4029.83	4161.84	4043.75	3371.4	1456.53	1935.28	1629.51	1641.38	1512.68	1434.26
C0	EYR41_008155-T1	1.42744	0.52134	0.480809	-0.587441	-0.676259		463.909	230.635	918.38	2493.85	1336.43	1943.5	694.649	687.709	923.879	661.151	714.769	813.992	175.472	266.039	340.02	241.596	213.969	244.734
C0	EYR41_008172-T1	1.60368	1.58459	1.4955	0.581465	0.423825		318.972	417.752	390.452	1838.15	1724.18	1786.81	1618.5	1578.7	2131.68	1676.78	1452.39	1814.95	538.644	653.589	776.347	620.182	475.943	623.043
C0	EYR41_008173-T1	0.631225	1.3577	0.72589	-0.373285	-0.19683		11.2731	12.5039	13.9915	22.4009	23.9483	22.6309	49.1983	51.3042	44.3505	27.5576	22.5321	25.5943	7.78733	9.10169	8.63794	11.4638	8.7234	10.626
C0	EYR41_008197-T1	0.570041	0.954968	1.34808	0.580991	0.413999		7.98482	10.5202	9.89493	19.4866	16.4392	13.3742	24.1811	27.2923	21.5478	35.8183	34.25	35.1218	15.6723	16.8816	17.2881	14.2845	14.073	13.9493
C0	EYR41_008201-T1	0.993325	1.19622	0.779857	0.428092	0.316699		496.136	539.296	413.508	1289.44	1337.08	1340.75	1457.88	1526.06	1667.03	1044.7	1052.53	939.543	767.124	718.559	676.809	779.23	571.539	625.566
C0	EYR41_008211-T1	0.735802	1.02605	0.871256	-0.174036	-0.00518541		182.417	191.771	187.486	341.923	375.87	411.036	512.152	557.657	450.015	401.709	422.182	505.204	174.2	131.489	155.846	182.197	188.717	186.132
C0	EYR41_008226-T2	0.000666939	0.280353	-2.08431	-1.67399	-0.911769		5.1536	1.87402	2.1509	3.97536	2.65974	1.78485	5.52441	4.65385	1.76658	0.832138	0	0.904561	0.264491	0.526137	0.709637	1.19389	0.954688	1.07516
C0	EYR41_008235-T1	0.892564	1.10162	0.611049	0.280828	0.461241		38.1226	39.9804	49.3929	102.982	101.005	95.0739	95.5937	116.806	170.363	76.0599	70.824	81.9989	59.2753	46.6329	59.0112	69.5452	54.8041	77.6192
C0	EYR41_008237-T1	1.07959	0.936615	0.663038	-0.507043	-0.71806		13.3238	10.5339	19.8201	28.7889	46.7973	51.1578	31.3967	31.4859	46.9286	38.9304	21.7826	21.6196	6.86933	9.573	8.55374	10.0808	5.65401	5.65251
C0	EYR41_008240-T1	0.35992	0.519217	1.39516	0.237462	-0.170906		20.7027	31.5591	29.3649	35.4982	39.1205	37.3229	40.228	40.4714	53.2351	111.718	104.326	99.6149	33.4026	30.8803	35.961	21.3299	19.4998	26.962
C0	EYR41_008252-T1	0.939023	0.590584	1.68648	-0.1337	-0.276506		14.4814	31.4761	25.6184	74.4809	53.7133	44.8988	30.5406	26.6579	80.3238	140.113	101.857	118.752	18.8129	21.0681	18.6849	16.2801	10.0938	30.2199
C0	EYR41_008274-T1	1.016	1.06173	2.03683	0.175961	0.152052		4.81708	5.99149	3.56914	13.4855	13.3268	11.3678	13.6318	13.0212	13.8413	34.5859	36.7771	33.0487	5.7652	4.90254	5.97574	5.8913	4.9386	5.42791
C0	EYR41_008280-T1	1.60361	1.34611	0.365101	-1.0049	-1.20811		52.9623	38.6401	111.583	420.275	204.411	290.299	171.805	215.907	316.4	75.6068	83.4062	103.501	16.883	19.0175	31.8747	15.9622	18.184	20.6215
C0	EYR41_008291-T1	1.28193	0.785787	0.837398	-0.499262	-0.560613		30.3773	43.1008	34.1409	113.543	145.595	117.83	87.6569	86.1675	60.815	76.0635	82.0013	79.8549	23.6144	22.1475	18.3384	23.6045	18.5771	18.4
C0	EYR41_008293-T1	1.10447	1.33994	1.03864	0.61236	0.199077		214.66	286.646	90.7827	747.449	677.822	422.94	659.666	819.185	512.212	594.927	682.265	284.983	443.242	411.717	200.876	288.608	245.986	143.276
C0	EYR41_008299-T1	1.01666	0.707051	0.815658	-0.171511	-0.255206		36.6887	64.2914	63.1419	181.001	125.039	125.997	85.5711	86.2247	157.135	124.819	103.616	124.1	43.7991	46.297	41.0969	40.5743	31.929	52.4386
C0	EYR41_008312-T1	0.934368	1.10642	0.548115	0.574574	0.483308		22.6984	16.2691	16.8733	39.6667	45.3101	51.1578	42.0154	51.8884	73.9408	31.2863	28.2866	35.8094	32.3836	29.2073	35.0461	30.9834	28.4004	31.2537
C0	EYR41_008334-T1	0.556416	-0.0889352	1.0092	-0.280866	-0.35734		10.1883	19.8337	17.5898	25.6234	28.4488	24.1555	9.08435	11.5357	25.2966	48.5922	36.6442	37.2311	11.8489	12.6378	9.82339	9.35759	8.41026	14.9873
C0	EYR41_008336-T1	1.61558	1.78572	1.53162	0.574589	0.475449		1003.58	1520.89	902.584	6204.62	6649.66	5056.84	6582.1	6613.55	5707.45	6072.53	5186.65	3776.49	1980.2	2158.96	1688.56	2082.68	1767.88	1454.45
C0	EYR41_008379-T1	0.601554	1.09096	0.692572	0.22009	0.312705		16.6764	14.36	9.05735	19.6679	25.2134	24.6618	42.2268	39.7146	33.0275	27.1327	23.2199	25.0571	18.0755	14.0459	15.8221	20.7932	18.9019	13.7529
C0	EYR41_008382-T1	1.01825	0.561503	0.852591	-0.630016	-0.507459		2.88645	3.19696	2.5257	4.78571	11.6278	8.37499	9.26315	5.35749	2.47313	7.00022	7.63089	5.17063	0.945784	1.93308	1.80018	2.12712	1.03878	2.19404
C0	EYR41_008382-T2	0.213951	0.785787	0.998129	-0.786287	-2.15532		1.82556	2.86963	1.95568	4.84326	1.602	2.33785	5.73511	6.15821	3.02125	5.79168	5.3937	6.05833	1.49271	0.752599	0.791509	0.768702	0.849129	0
C0	EYR41_008382-T3	0.674118	1.12023	1.37192	-0.773187	-1.09985		3.172	4.29104	4.77545	10.1375	3.2317	13.6473	9.59135	10.9284	16.8566	13.6057	13.895	20.5862	1.55536	1.46587	2.46006	2.28018	0.549579	1.67944
C0	EYR41_008390-T1	1.04226	1.3839	2.10381	0.261146	-0.352873		35.276	42.8142	33.5773	107.194	106.13	93.981	157.12	145.577	135.611	280.04	300.839	302.376	42.7681	45.7492	54.1567	25.0193	22.9072	29.8719
C0	EYR41_008393-T1	0.529453	0.0756807	1.35341	-0.116681	-0.371434		10.8941	29.7021	23.7277	50.7515	29.0786	23.8067	14.9202	15.8965	39.7242	84.3532	68.3463	69.5675	17.9779	19.7157	14.7149	12.0182	9.16095	22.1785
C0	EYR41_008401-T1	0.938576	0.907211	1.43705	0.14109	0.35101		6.54679	5.75212	3.53268	13.4143	13.0583	11.8972	12.0607	12.6433	12.9995	19.9236	22.6054	20.0655	5.93948	5.46028	6.03054	6.88272	6.82593	7.91804
C0	EYR41_008429-T1	0.881905	0.976215	1.03449	0.582775	0.510335		23.8317	30.4029	29.7448	74.618	69.831	53.7337	58.2305	64.8682	102.173	88.6525	68.8901	72.0018	54.0394	45.3295	48.1308	45.4272	43.2285	49.5574
C0	EYR41_008431-T1	1.28022	1.03232	0.616261	0.353839	0.0320269		65.974	135.541	140.749	387.291	370.473	363.093	230.93	248.113	440.683	196.052	177.329	219.389	139.108	159.023	151.401	110.287	80.0286	155.402
C0	EYR41_008446-T1	1.84355	2.41173	2.20266	1.10837	0.524102		0.598162	0.661525	1.2863	8.23864	4.23239	3.6227	8.20246	11.3761	7.84186	5.56744	7.6489	8.36632	2.42168	2.23506	2.63189	1.22606	1.30819	1.52129
C0	EYR41_008475-T1	1.7246	2.01681	1.66189	0.692361	0.562833		702.751	932.766	880.252	4512.48	4603.79	4562.36	5775.74	5505.72	7350.97	4561.44	3828.82	4587.24	1427.14	1553.01	1940.39	1751.22	1187.35	1547.24
C0	EYR41_008476-T1	1.47692	1.53452	1.35096	0.620276	0.574526		336.179	464.64	475.297	1751.44	1751.3	1799.97	1763.63	1669.77	2269.11	1589.39	1411.99	1822.79	619.602	760.179	929.774	752.239	642.095	854.132
C0	EYR41_008480-T1	0.835048	0.176707	1.31231	-0.0612947	-0.158714		14.7898	26.9067	26.5654	57.3952	52.2933	39.8401	18.7447	19.9925	45.9323	92.0795	70.0319	76.9165	19.7332	21.493	19.744	17.198	14.9055	24.955
C0	EYR41_008486-T1	1.10367	1.19093	1.39891	-0.150578	-0.485467		19.9489	42.677	41.4898	117.978	94.9736	77.5677	78.8798	97.0613	150.947	136.802	123.052	132.398	26.0118	30.5325	26.1948	20.9394	15.95	24.2453
C0	EYR41_008490-T1	0.669733	1.00912	0.700723	0.552661	0.523493		72.9602	55.7631	54.2116	85.6592	133.008	131.65	142.138	160.366	184.221	108.743	112.706	143.301	91.9464	96.3015	122.424	103.149	93.2841	112.503
C0	EYR41_008492-T1	0.830447	0.876749	1.06459	0.0311309	-0.518017		10.2288	27.5426	21.655	49.0902	39.5311	35.0798	38.63	36.8185	57.1522	60.4118	45.0191	50.128	13.3629	24.7735	19.2619	9.16876	7.1753	19.0411
C0	EYR41_008501-T1	0.550318	0.302976	1.00512	0.00268625	-0.360625		0.852922	1.79229	2.79871	2.19782	2.71816	3.54873	2.34074	2.69476	1.64848	3.37897	4.96889	4.9472	1.55926	1.59172	1.66798	0.93237	0.978688	1.51879
C0	EYR41_008520-T1	0.519995	-0.449729	-0.136426	-1.3958	-1.40379		2.28122	1.17667	1.26733	2.24926	2.52879	2.69597	0.975837	1.0606	0.788798	0.943026	1.58389	1.36827	0.552349	0.246781	0.292118	0.365383	0.353454	0.311924
C0	EYR41_008524-T1	0.86346	1.41704	0.984144	0.405088	0.357784		64.836	78.2774	69.3807	152.049	145.784	191.491	295.122	279.827	278.409	159.769	185.562	218.177	98.2789	90.3299	123.985	80.391	115.388	114.326
C0	EYR41_008536-T1	0.329716	0.273863	1.18959	0.0462625	-0.123283		7.54111	11.2162	7.46885	13.1418	11.3426	10.5869	9.70081	11.1631	12.8475	27.1834	27.5274	27.3177	8.18383	8.68056	9.78503	7.00841	7.03578	8.60097
C0	EYR41_008546-T1	0.272132	1.06992	0.633392	0.315685	0.142444		9.5363	13.0302	9.92965	13.0941	15.067	13.0506	28.066	34.8624	30.0514	17.006	22.4375	19.8359	14.3743	13.4854	15.6485	11.2799	13.7556	11.9048
C0	EYR41_008547-T1	0.923826	0.168478	1.291	0.178019	-0.0363095		9.48134	15.8359	9.95695	33.3643	25.9154	25.8444	12.3011	12.6936	15.501	40.2348	41.3228	39.0609	13.6106	13.2983	13.5809	9.82455	10.6429	12.4461
C0	EYR41_008556-T1	0.991725	0.959408	1.0346	-0.0826566	-0.191442		40.8664	72.5392	77.1334	170.985	153.617	153.922	132.982	132.104	214.542	184.735	145.501	177.823	53.1039	58.7681	53.3025	46.5048	37.2541	73.0498
C0	EYR41_008557-T1	1.11781	1.26691	1.07984	0.721715	0.632111		14.0997	16.4867	18.2156	46.4225	50.6908	46.2843	46.0608	46.5874	81.1981	49.186	40.9612	51.1915	31.1479	34.461	31.9688	33.1424	25.7631	32.7991
C0	EYR41_008569-T1	1.7953	2.27415	-0.0273111	-0.149841	-1.17915		1.09488	0.741204	1.0064	7.36235	3.60697	7.01332	4.73209	8.11482	21.0973	0.559595	1.04143	1.20343	0.382869	1.22814	0.971474	0.324568	0.279133	0.157609
C0	EYR41_008573-T1	0.509744	0.477737	1.10068	0.139912	-0.282496		11.4083	21.4278	17.2543	26.8098	26.5091	25.3072	25.8149	22.9649	28.6542	47.4284	48.0215	46.0592	16.1142	20.9152	18.1555	9.70585	11.7747	15.3856
C0	EYR41_008587-T1	0.722452	1.75597	2.74817	1.61726	1.05787		1.1809	3.10505	1.88083	3.04216	4.33303	4.33573	20.0078	10.7153	6.24836	30.4331	28.1136	29.1934	8.60684	9.17288	11.1024	5.21964	7.05108	4.50462
C0	EYR41_008588-T1	0.955192	0.958946	1.03334	0.282022	0.223915		36.06	46.7672	71.4716	115.208	127.648	131.29	105.43	109.104	175.356	149.047	126.292	131.641	58.1406	65.2623	69.7746	62.2949	55.5103	66.8514
C0	EYR41_008645-T1	1.84793	2.81991	1.00483	0.755941	0.523702		0.410075	0.0358899	0.203347	3.88952	0.523764	1.24398	3.29495	3.06688	5.39372	0.433132	0.864446	0.493431	0.50825	0.508948	0.291586	0.292869	0.323855	0.385118
C0	EYR41_008646-T1	2.81494	3.07527	1.79696	0.103426	-0.381211		0.555346	0.248986	0.460876	7.19149	5.86383	7.82634	11.6414	6.70309	9.65629	2.51446	2.06584	2.87312	0.490767	0.355472	0.490364	0.194951	0.188579	0.484222
C0	EYR41_008651-T1	1.6683	1.98467	-0.0461867	-0.631754	-0.231349		3.87962	2.90421	2.01554	7.61774	23.5526	17.8909	43.4014	18.4511	10.8425	1.92562	2.45945	3.75773	1.16752	2.17197	1.26871	2.94706	1.96062	1.89654
C0	EYR41_008682-T1	1.62131	1.71795	1.48819	1.36827	1.1323		2.90411	1.94552	1.78754	11.6592	12.5814	8.49527	16.5755	12.0785	8.71191	7.79597	10.7101	9.64541	8.55697	7.96907	8.82251	8.92254	6.67889	5.00111
C0	EYR41_008691-T1	0.730787	-0.164538	1.24781	-0.220406	-1.47703		1.65927	2.47949	1.94335	6.01517	3.32399	3.3932	1.53268	1.48979	2.1109	7.32518	7.0068	5.9208	1.50627	1.54702	1.71516	0.529429	0.3222	0.514631
C0	EYR41_008704-T1	0.864924	1.2526	1.33404	-1.25218	-1.8436		3.4213	3.50243	2.2767	5.92738	7.39976	7.83908	11.7955	12.253	7.96782	11.4404	10.9413	11.0024	0.94655	0.566471	1.06608	0.514214	0.497405	0.358744
C0	EYR41_008767-T1	1.0476	1.47594	3.2562	1.1869	0.111924		1.69581	1.57249	1.61918	12.3442	2.77755	2.77565	3.90292	11.3372	8.18571	48.3741	38.0314	38.1791	4.86919	5.56539	5.53212	1.72481	2.23249	1.52822
C0	EYR41_008778-T1	0.89391	4.17121	1.60336	0.420462	-1.53481		2.16898	0.500806	0.552571	2.17183	2.19032	2.17691	49.8705	64.6003	69.32	8.13742	2.65358	4.47758	1.77062	0.495004	2.54866	0	0.16869	0.272264
C0	EYR41_008784-T1	1.34426	0.807272	0.527904	-0.00686093	0.0301823		12.5386	10.3851	9.83239	28.3338	47.102	50.5226	25.4646	27.2516	20.2445	16.1661	17.9055	19.5234	10.9181	8.68238	12.6983	9.85226	13.4152	10.3086
C0	EYR41_008785-T1	3.24282	0.640984	1.50972	-0.0779192	-0.357814		17.582	12.993	10.0378	233.923	402.969	371.083	47.579	19.6296	15.5298	53.7467	62.7223	59.9865	13.044	10.7191	12.0464	10.9964	9.74362	7.16815
C0	EYR41_008791-T2	1.43663	1.73323	0.835598	-1.83776	-2.88064		1.26814	0.32011	2.26141	3.88018	3.30886	5.28257	6.00697	4.17574	6.91978	1.94403	2.27119	2.40953	1.1e-05	0.417851	0.499796	0.00287364	0.0109596	0.27854
C0	EYR41_008792-T1	0.922752	1.44064	1.3642	-0.539044	-0.115386		5.18654	5.10532	2.43456	9.29947	10.3079	10.044	17.3013	16.3579	16.812	16.0665	14.255	15.5803	2.44738	1.77212	2.77773	4.03132	3.23808	3.39686
C0	EYR41_008793-T1	4.38901	5.86443	5.95925	5.23903	5.36102		1.83074	1.27517	0.573403	121.108	133.172	82.4733	516.723	595.872	314.693	520.399	541.786	445.048	265.905	246.482	227.425	363.591	237.68	259.024
C0	EYR41_008803-T1	1.00495	1.39388	0.0673607	0.181539	0.177197		2.66176	3.08283	2.93868	3.92998	11.4728	10.129	18.2187	10.7134	7.7686	2.55598	2.32957	4.67686	2.62301	3.69232	4.02358	3.49477	3.1763	3.67815
C0	EYR41_008804-T1	1.36029	0.137594	4.08975	1.73325	-0.515415		1.25174	2.18228	4.47977	8.35918	11.4767	7.20332	3.14157	2.93877	1.95519	150.306	128.469	126.568	10.1744	10.6973	20.1284	1.89135	1.512	0.86957
C0	EYR41_008819-T1	0.786159	1.41529	0.660221	-0.405074	-0.711496		4.82181	4.81502	3.78402	10.0845	10.4998	8.21428	20.6167	17.7887	16.3995	7.41552	7.88185	9.93562	1.72257	3.41871	4.19941	2.53119	1.69275	2.3178
C0	EYR41_008838-T1	0.646799	2.39563	-1.70987	-1.41945	-1.81054		7.32649	1.75331	2.10399	7.76311	4.36483	5.22928	33.1771	37.9129	28.2172	2.58e-07	2.1236	2.7041	0.450912	0.852525	0.875686	1.03528	0.500721	0.187266
C0	EYR41_008842-T1	3.63247	3.38806	3.90771	2.97592	2.60369		0.695609	0.382408	0.228486	27.2941	13.8015	10.9995	11.9764	15.424	11.1197	19.051	21.9984	22.9093	9.80824	7.78325	7.77847	7.27033	4.99476	5.51804
C0	EYR41_008854-T1	3.53282	5.41683	5.14337	2.03609	0.272983		0.0475143	0.0416268	0	8.12162	1.82171	2.80271	34.3411	24.3606	15.8205	18.8186	14.4375	22.5727	0.294583	1.11964	1.12645	0	0.0468657	0.226496
C0	EYR41_008861-T1	2.33896	2.80633	0.074757	-1.20809	-0.628838		1.79004	1.69951	1.68558	29.2867	13.3475	14.7817	18.409	25.2256	53.1306	2.36317	1.67932	1.58965	0.154165	0.616532	0.826933	1.46941	0.490306	0.949952
C0	EYR41_008863-T1	1.04296	0.803276	0.86053	0.369637	-0.515115		25.0211	36.5189	26.59	73.9653	89.5533	75.8596	79.013	64.3116	49.489	65.2369	66.1722	69.7948	33.036	46.3925	44.926	17.1923	15.9113	18.5514
C0	EYR41_008865-T1	-0.113958	0.978952	0.62612	-1.10298	-1.59753		11.5358	8.01572	5.42355	3.75876	8.36721	10.4098	25.4391	21.162	16.9516	14.8133	13.7079	14.8364	1.66146	2.57333	3.9761	1.87246	1.31912	1.5644
C0	EYR41_008889-T1	0.616255	1.05523	1.69271	0.374797	0.300455		54.1413	71.9697	47.8995	93.5528	109.27	107.914	191.316	160.418	140.224	266.584	317.075	320.1	95.2541	73.8964	78.4431	61.9643	91.3859	78.8972
C0	EYR41_008890-T1	0.758295	2.42607	0.678466	0.745376	-0.612939		0.206461	0.0539069	0.0400515	0.0972887	0.26285	0.196302	1.10941	0.856019	0.936517	0.190874	0.129856	0.150629	0.0877389	0.13507	0.413014	0.0423422	0.0358342	0.0364659
C0	EYR41_008891-T1	1.17147	1.7981	0.329462	1.0647	-0.168124		0.342604	0.152802	0.0991849	0.630377	0.638492	0.483781	1.30927	0.804578	1.31048	0.309005	0.175276	0.249928	0.426228	0.385137	0.878167	0.171297	0.190536	0.0905533
C0	EYR41_008893-T1	-0.710373	1.91419	-0.970919	0.146502	-0.385572		0.333671	0.180429	0.0464286	0	0.146568	0.150229	0.978375	1.1077	1.198	0.121561	0	0.0705573	0.0889419	0.100292	0.509959	0.117879	0.0798143	0.0850158
C0	EYR41_008894-T1	1.25049	1.39928	1.00763	0.394123	0.547097		11.3434	7.52682	9.54136	41.3858	24.1961	31.6065	30.5772	35.0318	47.4712	23.591	22.8651	29.371	11.9407	12.4956	16.7071	17.1682	16.1018	15.0682
C0	EYR41_008909-T1	0.773403	0.880781	1.31214	-0.377735	-0.409797		5.33663	12.5087	18.3983	18.624	26.7649	23.0441	22.1166	23.1255	32.0534	39.4076	34.8701	42.7211	7.53732	6.7312	7.32084	6.06555	5.50919	10.469
C0	EYR41_008920-T1	0.717375	1.69761	1.61326	-0.426435	-0.676014		130.294	140.946	107.099	196.983	274.686	284.45	800.177	726.512	517.384	497.425	630.579	735.106	74.7742	67.4584	101.949	66.8464	54.0768	70.0803
C0	EYR41_008929-T1	3.62301	4.15958	0.84878	-0.346995	-1.71084		1.1987	0.489503	0.196534	36.3758	15.3088	15.6672	22.8325	37.7822	51.7909	1.05509	1.17902	1.58523	0.247595	0.247982	0.564678	0.0407724	0.0789	0
C0	EYR41_008944-T1	1.29697	-0.0597282	-1.26608	-1.77368	-2.06938		122.955	138.054	1290.81	1511.05	648.001	1270.1	292.047	285.368	190.113	74.6769	84.2213	72.2575	31.6101	83.3216	37.4614	32.1173	31.3061	40.3032
C0	EYR41_008947-T1	1.48463	0.912972	0.0360221	-0.0063349	-0.186175		0.918265	0.949897	0.416314	3.16756	3.19887	3.49602	1.67677	2.00669	1.8365	0.220429	1.23196	1.34961	0.77602	0.621585	0.695552	0.510968	0.494405	0.789286
C0	EYR41_008989-T1	1.16644	1.12918	1.18171	0.248395	0.181771		12.2135	19.0878	14.7912	58.2454	46.5782	38.7963	41.5233	40.942	57.427	55.4257	42.925	46.2352	19.6454	17.9003	19.632	19.1354	15.4187	19.707
C0	EYR41_008990-T1	0.975862	1.44885	1.11165	-0.0240908	0.12282		40.4082	52.9224	42.5127	122.231	113.367	111.497	217.658	192.068	157.589	120.379	134.323	146.781	37.2029	43.3485	49.2463	37.6552	60.5041	56.5664
C0	EYR41_009008-T1	1.44297	1.8554	1.70309	0.804481	0.630739		380.99	493.631	463.716	1846.71	1821.35	1765.84	2649.85	2575.87	3074.58	2383.18	2207.45	2582.38	830.832	930.999	1170.63	915.048	728.616	854.974
C0	EYR41_009027-T1	1.39214	2.43025	2.40469	0.721767	-0.325574		31.1828	18.0536	13.2524	67.4628	81.7622	84.4888	218.964	229.897	215.443	189.352	211.383	235.373	28.3651	40.564	53.7923	14.1531	12.1411	16.8495
C0	EYR41_009028-T1	2.89757	6.29262	3.74319	0.17794	-4.00849		23.6394	5.41644	2.941	105.829	100.83	206.461	3156.71	3621.72	5281.6	465.717	183.923	331.875	3.79083	7.03481	22.7858	0	0.12029	0
C0	EYR41_009029-T1	0.873355	1.10975	1.3513	0.366149	-0.291388		15.9131	12.1026	15.2971	42.2617	25.1255	34.5292	43.677	40.3266	43.4837	57.7054	49.8748	55.7618	18.8477	18.8306	23.2773	8.84768	12.8401	10.6026
C0	EYR41_009040-T1	1.05874	1.31007	0.844195	0.769647	0.392424		143.296	86.9076	73.6209	249.243	290.276	277.464	400.821	337.508	326.313	205.367	222.09	233.34	197.228	183.039	241.504	149.695	144.619	134.5
C0	EYR41_009043-T1	1.0151	2.17225	-0.602904	-2.02165	-1.22534		3.14164	0.974711	0.66765	5.55815	2.62233	2.93035	13.251	11.9261	9.22603	0.310153	0.864975	1.04993	0.136351	0.109464	0.130117	0.360062	0.290287	0.373638
C0	EYR41_009058-T1	0.802273	1.74164	1.86942	0.438899	0.0131555		82.4878	79.5473	100.085	215.606	207.952	149.29	653.869	525.63	343.725	528.175	551.529	534.082	144.638	131.762	119.802	88.1211	79.3857	96.7359
C0	EYR41_009059-T1	0.764507	0.0172295	1.15535	-0.295955	-0.343063		14.1241	32.1092	31.2615	57.8459	46.6787	48.0778	15.4236	18.6464	49.7562	84.4305	68.5513	71.6912	16.5136	20.3683	16.5076	16.2585	11.6806	25.9559
C0	EYR41_009079-T1	0.481621	0.611547	1.00612	0.0278911	-0.133143		1.82468	1.67685	1.85012	2.79423	2.72343	2.97156	4.3387	2.81291	2.86097	5.12319	4.83324	4.36062	1.80505	1.5753	2.07318	1.49785	1.25418	1.95227
C0	EYR41_009096-T1	0.864049	1.01414	1.44216	0.062966	-0.0867585		48.1832	54.0355	30.4027	159.286	106.339	78.3773	128.924	137.8	82.34	218.006	196.617	125.524	64.0928	34.6019	40.7549	55.4075	40.8024	25.3609
C0	EYR41_009111-T1	-0.531296	1.51408	1.05138	0.76691	-0.729761		2.62776	1.85712	2.83866	5.23791	0	1.83903	12.5198	17.865	7.51644	6.85078	8.9271	6.52084	5.8004	4.83321	6.14199	4.22959	1.02459	0
C0	EYR41_009112-T1	-0.808371	0.297583	4.12372	0.971247	-0.0642092		0.551168	0.341615	0.414693	0	0.535162	0.613444	0.246915	0.88479	0.863986	32.9919	28.5314	20.4389	1.9066	0.687222	1.15392	0.20484	0.39334	0.75197
C0	EYR41_009118-T1	1.16972	1.15981	0.831871	1.0844	0.146611		15.7043	13.885	14.4236	34.5568	51.401	52.6783	44.4292	45.0033	47.5987	37.1674	29.0981	34.4937	35.4738	37.1708	58.3978	15.324	17.4726	18.7047
C0	EYR41_009119-T1	1.7356	5.03343	4.12253	2.30729	1.319		0.773769	0.698993	0.476297	1.51455	6.80698	4.87812	163.734	106.536	61.4141	34.6683	40.8573	48.3022	3.59266	5.70493	14.3873	1.47297	4.4597	2.32508
C0	EYR41_009132-T1	1.09991	1.32542	0.387615	0.0286902	0.46529		4.07322	2.87989	4.85753	11.5365	10.6046	11.752	14.117	16.2913	12.7175	4.53693	5.59609	6.73329	3.94569	3.58189	4.1368	6.62767	6.32965	5.44956
C0	EYR41_009157-T1	1.46741	0.632938	1.81868	0.129208	-0.411788		2.94933	3.15784	2.33433	14.1519	11.7815	10.0822	4.0266	5.21338	6.80863	16.7682	16.9971	16.3765	3.5553	2.81639	3.08716	2.03547	1.73359	1.72062
C0	EYR41_009158-T1	0.497269	1.21759	0.697523	0.586791	0.283533		80.7441	91.1371	69.1918	122.67	119.026	137.588	267.206	279.413	238.203	126.018	162.568	192.566	125.211	137.61	158.071	93.8671	102.086	123.279
C0	EYR41_009175-T1	0.808352	0.832097	1.56761	-0.0624554	-0.152324		5.1944	6.67221	5.14198	11.7461	13.96	11.5016	11.9846	13.8176	12.7856	27.1534	26.806	24.5771	5.83561	4.79955	5.06642	4.94612	4.23486	5.22374
C0	EYR41_009177-T1	1.26967	1.04539	1.12276	0.605693	0.598584		31.3368	43.4551	44.7149	149.676	131.84	126.039	78.8308	89.9713	183.951	138.718	97.4646	122.408	74.0007	64.7637	73.1894	73.3481	59.4582	82.7851
C0	EYR41_009178-T1	0.910599	1.16008	0.861908	0.133068	-0.0552287		8.28453	10.1244	9.32509	24.1806	19.0771	23.7531	23.7941	28.7948	34.8146	18.4234	22.0265	24.1228	10.3668	9.44206	11.153	8.05048	8.0349	10.0573
C0	EYR41_009180-T1	0.620491	0.322635	1.19183	0.00468622	-0.217335		21.124	24.508	33.6067	55.5858	44.9858	41.9125	37.2544	36.4843	33.0804	80.8749	85.6107	80.5579	23.6506	27.5887	26.1293	17.8076	20.5037	24.0635
C0	EYR41_009185-T1	0.488854	0.586803	1.35416	-0.153488	-0.224489		122.088	133.191	112.54	144.472	189.539	257.958	256.213	196.88	191.832	411.972	458.004	536.255	81.4511	104.201	125.411	74.8688	93.5251	131.715
C0	EYR41_009188-T1	0.577507	0.510429	1.1719	-0.0313004	-0.31047		7.68636	15.061	13.6863	22.1141	21.6249	17.3962	17.7608	15.2428	26.1766	43.3802	32.1449	34.8688	10.3396	12.8172	10.4073	7.17389	7.19152	11.7473
C0	EYR41_009189-T1	2.10186	1.34484	1.38611	0.242097	0.40262		12.0435	39.366	31.3778	196.641	163.088	246.822	90.9245	75.7131	122.848	89.8958	92.9044	102.46	34.3842	28.8597	29.2408	26.3075	39.7593	49.1057
C0	EYR41_009211-T1	0.940115	1.28277	0.975695	0.723492	0.67606		46.6097	58.2299	48.1325	108.499	136.195	132.252	144.15	151.766	261.167	132.006	118.857	152.109	97.2218	99.6821	111.31	101.312	81.2211	124.407
C0	EYR41_009236-T1	1.11627	1.17725	0.863164	0.399236	0.376834		179.333	198.269	189.305	584.643	556.319	540.622	528.331	520.058	769.449	433.055	409.715	491.393	273.372	263.288	290.134	318.247	219.889	304.811
C0	EYR41_009242-T1	1.57987	1.62471	1.20935	0.472199	0.334768		798.033	1020.27	1004.36	4209.28	4499.78	4405.38	4171.52	4373.11	5453.57	3169.93	2818.2	3364.43	1272.56	1482.89	1674.55	1481.51	1119.94	1382.83
C0	EYR41_009254-T1	2.86087	1.85775	2.15082	1.77517	1.73115		6.32867	4.55039	14.3971	187.538	91.6465	121.149	55.3723	41.1036	47.2442	59.4132	63.5462	63.0005	34.3496	54.059	44.5527	40.6217	39.0918	45.9184
C0	EYR41_009267-T1	1.31484	1.29675	1.45345	0.73764	0.667386		292.086	414.397	317.24	1350.53	1292.05	1153.71	1122.71	1103.74	1366.56	1606.81	1322.89	1233.38	620.664	713.369	735.486	678.476	624.933	656.724
C0	EYR41_009285-T1	1.71884	2.37703	1.29352	1.19401	1.31414		4.77925	3.14516	3.78112	34.6566	17.7852	15.1018	45.1379	42.9822	36.2108	13.4205	13.4629	13.8856	13.6509	11.4313	12.7383	15.1507	14.1814	13.3927
C0	EYR41_009334-T1	0.587505	0.908334	1.22464	-1.15718	-2.00559		28.976	30.0123	18.5282	34.2594	45.8756	55.572	66.8851	68.1605	52.4159	81.4007	83.4513	84.6189	6.90363	6.54353	10.5716	4.1296	3.03871	2.98888
C0	EYR41_009357-T1	0.906753	0.618532	1.50349	0.183758	0.128083		7.89811	16.8975	13.5827	29.6677	30.6664	28.1279	20.8716	14.8329	36.2505	64.5025	47.07	49.5393	16.7554	14.3873	12.5004	16.1	10.8721	14.8151
C0	EYR41_009375-T1	0.778108	0.573165	1.10869	-0.185045	-0.177588		13.9276	24.8251	33.9078	46.9288	47.5498	49.9062	34.6052	32.5301	55.4516	73.6078	62.1087	65.6327	17.7062	20.5352	17.5429	17.0673	14.5433	27.0464
C0	EYR41_009376-T1	0.790224	0.193766	1.16971	-0.0417759	-0.179648		8.17802	18.971	17.018	35.2252	29.5711	25.2388	14.166	11.216	28.7682	50.7759	40.2784	39.2448	12.4678	15.3317	11.6724	10.3238	9.06667	15.9916
C0	EYR41_009380-T1	0.64923	0.146359	1.27128	-0.142489	-0.379084		10.521	21.036	18.7188	39.9299	30.0993	22.5888	15.2564	14.7749	27.8586	65.7617	50.1789	51.3196	12.413	16.5551	12.6624	9.5862	8.79483	15.2712
C0	EYR41_009405-T1	1.24764	0.886502	1.32792	-0.128814	-0.495239		8.61603	18.6547	29.9012	45.5016	65.9666	61.5545	33.915	33.226	57.0662	65.7179	56.3864	68.1037	10.886	16.7437	16.6658	8.88404	6.7099	18.5762
C0	EYR41_009413-T1	1.48383	1.6613	1.38008	0.498213	0.346967		344.765	433.908	384.542	1612.99	1594.22	1707.21	1861.5	1884.39	2175.7	1549.39	1347.94	1645.82	510.358	634.197	730.317	610.69	444.916	593.003
C0	EYR41_009413-T2	1.44712	1.98901	1.84306	0.0798272	-0.331051		8.47506	9.17127	18.6196	63.3323	46.7897	34.0731	85.3012	83.6898	73.8025	74.8857	64.8086	71.6327	10.8745	12.8806	12.2182	9.47474	6.98058	7.94113
C0	EYR41_009442-T1	0.838911	0.385459	1.14918	-0.286127	-0.612268		18.6482	42.8895	52.3502	95.03	70.7572	70.8629	38.0278	38.9049	85.5815	116.639	96.4738	107.548	24.9126	28.6224	23.5672	15.8416	13.3896	30.6338
C0	EYR41_009452-T1	1.27213	1.1796	1.27179	0.241301	0.104387		3.83516	3.95358	2.06106	12.9347	10.3773	9.97823	10.8684	9.29978	10.44	11.142	11.2725	10.5038	4.25714	3.63751	3.99956	4.0256	2.93107	3.54258
C0	EYR41_009459-T1	0.59836	0.945106	1.24131	0.599056	0.212615		47.7436	55.1097	43.3126	79.9196	91.1317	89.4787	133.687	137.078	103.824	165.142	162.984	161.407	86.3197	79.492	94.7836	54.9588	66.5817	61.0791
C0	EYR41_009460-T1	0.773341	0.974669	1.03526	0.113535	0.102213		12.4096	21.6572	13.7242	36.3574	30.5362	30.7818	31.0258	38.2148	54.3507	46.8167	37.0568	44.4524	18.7526	16.1558	16.0566	17.3011	13.4956	21.0883
C0	EYR41_009477-T1	1.15911	1.17569	1.3414	0.0276596	-0.268273		50.0379	103.107	126.916	347.336	222.66	241.597	192.859	222.496	464.679	338.53	278.311	375.5	81.6094	89.874	88.5181	58.5765	42.3898	117.121
C0	EYR41_009485-T1	1.44031	1.51859	0.896848	0.639887	0.687121		46.728	64.6118	67.0687	213.688	249.144	252.631	202.603	193.799	490.099	131.925	132.219	149.047	100.08	110.012	115.782	118.595	95.2373	140.551
C0	EYR41_009516-T1	1.44251	0.290319	0.143538	-0.767838	-0.835236		0.61167	3.12317	21.3164	11.8633	21.7691	18.8903	4.0475	4.8683	6.14123	3.22	6.53105	3.51535	0.716651	3.75468	1.28059	1.38556	1.19273	1.84546
C0	EYR41_009519-T1	0.867914	1.23314	0.628961	0.384971	0.358045		287.79	327.269	220.078	637.467	684.956	684.153	994.949	942.544	834.836	488.875	551.476	462.499	420.106	425.004	345.211	377.528	393.528	395.234
C0	EYR41_009535-T1	1.2334	0.787222	0.989993	-0.260019	-0.415141		15.5959	25.3109	38.6419	81.5088	79.2861	86.4495	43.5081	41.4986	83.2493	70.9206	57.2194	68.9153	17.1836	21.4652	17.646	13.8159	13.1748	23.6462
C0	EYR41_009560-T1	0.0722831	-0.684385	1.3675	-0.247096	-2.25878		11.8272	25.6364	18.6452	16.6703	24.3072	16.2266	8.29049	7.84504	10.9281	71.767	63.431	67.4455	6.24917	19.8835	20.9327	1.28144	1.3513	3.52399
C0	EYR41_009581-T1	0.325719	0.744148	1.41361	0.296342	-0.279793		37.057	11.9835	38.25	49.0399	25.563	33.4286	48.4209	62.9506	50.3752	107.691	102.468	97.0645	29.4353	30.62	43.9811	22.1484	17.1117	18.8195
C0	EYR41_009597-T1	1.24593	1.01116	0.742233	0.261632	0.151797		63.7224	103.214	166.836	336.578	326.53	372.789	220.141	233.949	401.011	203.386	193.293	246.951	105.725	144.397	144.995	105.297	104.782	155.299
C0	EYR41_009598-T1	0.796675	1.27125	0.762091	0.838333	0.555274		10.1433	7.69192	9.20336	19.8973	20.6039	17.2652	22.6309	34.0813	39.106	20.1479	16.9978	19.7386	20.0613	18.4381	22.4662	13.5368	16.2827	17.1648
C0	EYR41_009622-T1	0.992849	1.3427	1.09467	0.510462	0.697757		3.25649	3.62507	4.83065	10.3643	11.398	8.80941	12.6204	9.85766	24.7131	11.1114	11.1572	11.689	6.33444	5.76636	6.87558	8.45299	6.24022	8.76213
C0	EYR41_009645-T1	1.2252	0.70502	0.768094	0.388159	0.359193		56.8999	86.5894	80.6538	251.158	262.442	234.122	111.854	92.3391	302.748	174.521	136.268	147.181	104.465	108.267	105.612	118.31	85.5011	114.817
C0	EYR41_009665-T1	1.1596	1.50833	1.08398	0.311131	-0.0512647		58.3268	72.516	65.7596	169.795	214.93	222.721	299.573	299.553	264.77	171.441	185.534	212.242	82.612	83.7584	95.2733	48.653	69.3147	69.5754
C0	EYR41_009666-T1	1.00625	0.977235	-1.02293	-1.34347	-1.89788		10.8905	9.05266	47.0625	79.0183	28.2772	39.4903	31.0631	46.3703	58.5216	6.35211	5.26476	5.80851	2.88145	4.00474	6.7374	2.58348	2.66679	2.14927
C0	EYR41_009671-T1	0.299398	0.511427	1.04739	-0.119713	-0.360839		1.87839	3.19211	2.62162	3.28204	3.10178	3.55922	3.68432	4.65116	4.1953	6.49265	7.15395	7.15102	2.68982	2.15131	1.82356	1.57991	1.60863	2.01464
C0	EYR41_009672-T1	0.83481	0.619553	1.3223	-0.224186	-0.516338		20.3025	58.4788	65.2419	126.282	81.1333	85.6283	61.784	67.8853	114.174	169.903	143.918	152.352	33.9525	36.053	30.8399	20.6729	18.593	41.6367
C0	EYR41_009700-T1	2.00832	1.77262	1.77329	0.249347	-1.69706		0.202993	0.371885	0.433633	4.98747	1.81151	1.79734	1.99711	2.38769	1.73323	1.60836	1.70626	2.87844	0.125611	0.808076	0.642144	0.0415422	0.0803725	0
C0	EYR41_009705-T1	1.37606	1.09907	1.32521	0.605269	0.460573		287.975	408.83	356.79	1270.08	1361.98	1357.22	984.547	815.786	1307.47	1352.61	1141.06	1359.64	506.435	660.031	719.793	566.244	480.374	605.035
C0	EYR41_009708-T1	1.24482	1.10833	1.18595	0.0704048	-0.0257806		6.90809	20.3631	14.1307	53.374	43.3881	33.6328	31.9383	26.8413	63.1261	46.1558	37.7358	36.1682	14.0297	14.9855	11.2561	12.8962	6.94068	19.9511
C0	EYR41_009727-T1	1.23554	1.47188	1.38994	0.975314	0.493235		1.81261	1.60569	3.03938	16.4016	4.35605	4.79275	5.75337	12.2163	10.2892	9.43516	7.40384	7.94395	4.30954	5.91101	6.3513	3.5452	3.37774	3.25935
C0	EYR41_009736-T1	0.375229	0.301875	1.19052	-0.246595	-0.30449		8.72271	19.3414	14.8723	28.2754	17.8136	14.3294	16.8166	13.8217	26.065	49.7956	38.3099	42.274	10.3464	11.5545	9.63078	9.19522	8.01603	13.239
C0	EYR41_009738-T1	0.845827	1.0359	0.550912	0.0294077	-0.468526		45.5926	75.0248	50.6868	138.479	119.837	121.594	148.514	171.306	147.731	84.566	102.294	90.8474	42.1386	70.2883	59.4807	29.3119	36.6395	39.0265
C0	EYR41_009762-T1	0.659848	0.386055	1.67253	-1.13806	-0.965591		48.0767	21.3044	60.5904	90.9312	72.2008	60.4243	61.0634	53.7391	60.0559	270.552	178.984	169.461	11.0926	9.90302	16.7507	15.1363	14.3402	15.4532
C0	EYR41_009764-T1	2.04451	1.51839	1.72716	0.770149	0.728859		0.367197	0.339248	0.186184	0.81665	5.23258	3.1093	2.31798	1.6167	0.741955	2.16775	1.36195	1.7288	0.367595	0.886586	0.825655	0.59664	0.684057	0.602556
C0	EYR41_009793-T1	0.938289	1.08606	0.256652	0.282551	-0.815597		2.80512	4.18361	2.79546	6.21465	8.35077	10.6512	12.7863	9.05187	7.74048	3.78866	3.03656	5.68294	3.44225	4.84485	4.45221	1.79097	1.15558	1.23921
C0	EYR41_009801-T1	-0.154238	0.317141	1.31263	-0.129474	-0.406943		2.44417	3.08384	2.13746	1.2543	3.07026	2.45954	4.09383	3.55764	2.83186	9.92548	9.24212	8.15304	1.99175	2.33009	2.27438	1.47415	1.78025	1.74123
C0	EYR41_009820-T1	1.88983	2.09585	2.50115	1.9829	1.7923		0.461169	0.653653	0.570535	4.35714	4.8989	2.47341	6.18758	5.23977	3.15691	6.19147	6.54027	8.1616	4.0127	3.8251	4.71407	3.77568	2.92952	3.75897
C0	EYR41_009821-T1	0.507712	0.991491	1.32218	0.803791	0.324098		10.1081	10.4703	18.0984	22.6019	22.4501	15.9547	37.713	36.2593	26.2749	39.3835	46.7858	50.5887	26.7371	28.3353	26.8866	15.7226	18.5442	16.9976
C0	EYR41_009850-T1	0.576596	-0.0333434	1.14771	-0.36556	-0.0927581		9.83028	10.3887	9.3553	17.7686	17.2237	16.5134	8.30793	9.12947	11.192	30.6457	29.8969	29.3164	7.81401	6.14523	6.41137	8.60237	8.31134	9.8036
C0	EYR41_009851-T1	-0.496238	0.316757	0.331977	-1.38128	-1.30102		3.05368	4.35819	3.18155	1.75169	1.83963	2.74592	5.35632	4.96622	4.05008	5.66781	4.37246	4.16745	1.16422	0.629559	0.847011	1.17339	0.899796	0.755777
C0	EYR41_009858-T1	1.161	1.2219	0.904148	0.346018	0.583951		37.8437	50.6594	52.8517	143.562	146.977	143.413	108.811	130.313	263.177	114.702	100.508	127.433	63.0422	62.2527	67.8371	82.9821	64.3684	112.354
C0	EYR41_009861-T1	-0.0668977	0.173885	-0.593568	-1.1187	-0.640738		10.5266	2.78793	2.40747	3.34266	3.89957	4.16427	6.33794	5.25172	3.53467	1.76683	2.67277	2.24033	1.39009	1.26515	1.33459	2.03655	2.6788	1.82354
C0	EYR41_009873-T1	0.463537	0.970453	1.03774	0.0157853	-0.305597		3.457	6.12009	6.19148	7.66756	6.88789	9.07221	12.8052	13.31	13.3048	11.1001	13.8748	18.3769	4.35953	5.65186	5.1921	3.47902	3.2126	4.56344
C0	EYR41_009892-T1	1.57788	1.70808	0.955713	0.279351	0.330365		10.5733	8.31479	9.88281	38.5118	49.3776	48.4759	47.9342	57.6322	51.4613	22.2912	24.9701	24.9801	12.6396	10.9342	13.9496	13.6531	14.1235	11.833
C0	EYR41_009901-T1	1.45886	1.00348	0.388859	-0.188443	-0.0946598		180.764	187.403	111.357	596.113	920.074	646.4	566.592	458.387	262.587	300.979	233.712	151.742	122.256	168.534	100.042	185.914	107.796	133.715
C0	EYR41_009924-T1	0.746733	0.792774	-0.135514	-0.635427	-1.03528		5.63031	4.41355	8.13408	15.5923	8.75912	12.7973	11.6608	14.68	12.1073	4.35192	4.85328	5.88702	3.69832	2.38972	3.13134	2.24599	2.06421	1.83516
C0	EYR41_009934-T1	2.05981	1.90802	2.05985	0.286924	0.979702		0.20234	0.235437	0.389899	2.97551	3.15339	1.23829	1.5078	1.4423	3.48882	2.73129	2.45747	1.73776	0.382635	0.251649	0.479704	0.597938	0.912147	0.811947
C0	EYR41_009950-T1	1.74159	1.58442	3.13226	-0.761353	-0.875804		0.919104	1.10203	0.702051	4.59437	5.56444	5.7211	4.53182	4.90845	4.2584	20.1807	21.8467	24.4821	0.449898	0.179967	0.574896	0.443733	0.333958	0.230627
C0	EYR41_009993-T1	2.07135	2.79233	2.23062	1.86129	1.27141		38.6852	12.351	14.8096	298.042	112.361	96.9334	306.347	340.825	279.706	150.382	185.161	190.181	95.7487	127.494	146.408	71.8258	61.832	71.0725
C0	EYR41_010016-T1	0.51532	1.37797	1.42628	-1.21466	-1.58083		6.35378	5.27084	4.71907	4.50814	12.4947	12.0876	21.7722	23.349	18.589	21.1146	21.7169	23.4165	1.14724	1.34935	2.36689	1.21796	1.02118	0.987047
C0	EYR41_010033-T1	2.89649	6.55152	2.72389	1.22726	0.443298		0.0589476	0.0685596	0.0835858	4.45586	1.00194	1.20062	36.6441	86.9883	107.402	1.76444	0.990869	1.80423	0.121583	0.342236	0.66073	0.0603232	0.194512	0.154266
C0	EYR41_010037-T1	-0.896943	1.99566	-0.00624604	0.479625	-0.0676806		0.949132	0.682697	0.125664	0	0.356129	0.395071	4.24166	3.58094	2.95949	0.884664	0.234917	0.393994	0.734544	0.659249	0.859031	0.513609	0.303652	0.468043
C0	EYR41_010040-T1	0.378588	1.02013	1.27387	0.0905063	-0.155082		3.37684	5.03104	3.83075	5.40051	5.69318	6.13273	13.1064	10.7	9.65995	11.0422	16.4386	15.1209	3.786	4.95784	4.35217	2.48722	3.83894	4.15135
C0	EYR41_010045-T1	1.07227	0.733562	1.14134	0.360497	0.0556472		69.7919	101.376	86.692	274.014	236.057	218.064	156.815	141.966	238.34	264.959	249.501	260.061	118.64	120.526	120.455	80.0476	81.4312	108.413
C0	EYR41_010051-T1	0.122607	1.32683	1.207	-0.0684505	0.240642		2.6629	0.743542	0.82591	2.57683	0.724807	1.18797	5.34768	4.68666	3.55277	3.84739	4.72845	3.13717	1.16117	0.779397	1.42052	1.80716	1.748	1.05011
C0	EYR41_010060-T1	0.99538	1.78367	1.88937	1.40344	1.37567		1.4524	0.545751	0.543929	1.50913	2.54648	2.19354	3.9352	4.84582	5.00397	6.19415	4.64313	4.22869	3.93519	2.33906	3.2514	5.32268	3.07593	1.69604
C0	EYR41_010075-T1	0.204387	1.12065	1.05873	0.152442	0.0325905		24.0359	25.0272	21.2951	20.9964	30.6411	32.8649	64.9595	72.3974	72.1103	55.5733	65.0262	80.8133	19.4426	29.2946	32.8876	21.8232	24.2144	26.4017
C0	EYR41_010084-T1	0.714389	1.28594	1.38765	-0.0531496	-0.0613254		1.60129	0.951969	1.01115	1.75534	2.36748	3.04677	4.1502	5.58285	3.21153	3.30966	5.4643	5.41575	1.40043	0.808086	1.09365	0.87826	1.26295	1.1239
C0	EYR41_010098-T1	1.73962	2.66512	0.493287	-2.06336	-1.87692		0.648128	0.258875	1.04845	2.54888	2.92459	4.53841	12.9901	8.59333	5.14926	0.499293	1.13379	1.30423	0.0208784	0.0504305	0.109927	0.138297	0.040132	0.0506154
C0	EYR41_010100-T1	0.374019	0.136878	1.14782	0.44963	0.165602		5.29565	9.62398	6.90533	13.5413	8.72618	8.56419	8.17627	8.49151	7.4883	20.22	21.768	22.5914	9.90153	10.7385	12.3378	7.4537	9.10638	8.27812
C0	EYR41_010102-T1	-0.488567	-0.362883	1.145	0.164456	-2.7268		7.70479	5.01442	5.64438	3.89375	2.88905	4.07509	4.23773	4.51587	3.64008	18.8254	18.2694	18.1859	5.51355	5.76604	10.7049	0.252947	0.448601	0.407324
C0	EYR41_010105-T1	3.62409	3.39169	3.19765	1.66853	0.842849		0.868816	1.29603	0.826727	72.4335	48.2168	14.2904	41.132	42.1437	14.878	23.6863	26.1654	22.2879	6.66531	6.30071	3.42166	3.98933	2.97177	1.0124
C0	EYR41_010105-T2	6.79528	6.40131	6.34224	5.14199	4.21701		0.38514	0	0.153041	195.024	105.471	116.353	89.0962	96.9822	87.6566	70.7216	77.4002	114.259	20.1216	21.4325	40.0869	6.8213	13.4492	12.1371
C0	EYR41_010108-T1	0.375072	0.935819	2.01921	0.742353	0.562032		1.50529	1.1043	0.729861	1.06782	1.73006	1.91938	3.08985	2.11871	3.09869	8.19098	8.21778	7.24196	1.66228	2.49461	2.688	1.79733	2.06376	1.75379
C0	EYR41_010125-T1	0.413004	0.555099	-0.139353	-1.31617	-1.1473		24.105	10.6535	16.0974	35.0435	21.5495	17.6017	20.6734	31.8423	32.3334	15.1087	12.8745	12.6218	3.74217	4.69048	4.31544	4.91508	5.17661	5.00901
C0	EYR41_010132-T1	0.855616	0.376156	1.26211	-0.083289	-0.191213		11.2225	19.3061	22.5877	48.9559	34.3143	34.7657	20.386	18.4897	37.9343	66.4487	50.6523	59.4992	13.3231	17.2017	15.6822	12.4179	10.1884	21.2938
C0	EYR41_010133-T1	0.583543	0.920564	1.69308	1.10184	0.605007		1.72731	0.752968	0.678054	1.23103	2.28435	1.74146	3.2804	2.2656	1.91415	5.42289	4.99638	5.09115	2.44455	2.51479	3.97051	1.85187	1.90431	1.55903
C0	EYR41_010138-T1	1.07239	0.340665	1.80866	-0.660745	-1.79754		5.869	3.7921	3.35496	13.8192	10.2863	12.0436	6.67961	6.35312	4.50709	27.3491	23.279	26.3499	0.891264	2.3335	4.29605	0.626422	0.795498	0.527541
C0	EYR41_010142-T1	0.432611	2.00527	2.06289	1.02908	-0.75077		0.692326	0.541794	2.19434	4.06338	0.608897	1.15857	7.57763	8.04014	5.9368	7.18759	6.62561	8.77163	2.47505	1.87025	4.05453	0.58598	0.259818	0.484282
C0	EYR41_010153-T1	2.52664	2.56797	1.26701	-0.0326009	-0.749314		9.29387	4.71486	3.92402	56.2726	65.1794	85.3768	81.3841	64.9343	69.1418	16.6166	17.7334	24.7523	4.51245	5.66761	5.72398	1.85838	2.93941	3.17015
C0	EYR41_010158-T1	1.18495	0.609563	0.117372	-0.345548	-0.577783		7.74689	1.62516	3.25292	13.8818	7.17997	14.0845	4.75502	7.7923	6.79264	4.74268	2.60942	4.64056	1.56716	2.78222	3.02893	2.40044	1.2168	2.41106
C0	EYR41_010219-T1	0.36638	0.365264	0.145807	-1.29771	-1.15648		7.87031	4.68362	4.19233	5.7794	9.09898	8.20255	8.97256	8.18062	6.10389	4.84873	5.92658	7.57694	1.13048	1.54424	1.65578	1.53135	1.61597	1.8311
C0	EYR41_010226-T1	0.45536	0.554934	2.05438	0.773467	0.0437976		21.678	20.4811	15.5619	24.9077	34.7184	28.4289	36.0727	33.0792	28.6121	141.817	145.985	148.621	35.919	37.0448	49.7079	18.7298	19.8939	20.767
C0	EYR41_010249-T1	1.06007	1.31021	1.10452	-0.217958	-0.595775		1365.43	1668.29	844.758	3838.47	3992.6	3519.73	4846.56	5166.38	3485.44	3776.34	4525.88	2770.25	1141.67	1109.72	760.967	688.879	743.932	598.395
C0	EYR41_010257-T1	1.46954	1.57974	1.7738	0.689216	0.513913		229.465	356.787	288.838	1271.86	1286.98	1057.21	1272.72	1291.9	1530.91	1833.24	1504.09	1710.17	490.455	547.368	651.908	493.153	445.888	515.918
C0	EYR41_010269-T1	0.409712	-0.0356308	1.1062	0.0670255	-0.106616		8.02859	13.7559	9.88995	18.0293	14.5976	13.3228	8.05235	9.50455	12.6325	28.1206	31.9716	30.0771	10.2637	11.3085	11.1479	7.96749	9.5476	10.1002
C0	EYR41_010272-T1	0.986776	0.829342	1.06316	-0.0650566	-0.359881		67.8449	116.839	122.476	289.961	253.373	235.904	203.9	181.719	303.721	316.053	250.768	270.452	77.5138	107.9	91.1961	63.2455	54.0553	93.9016
C0	EYR41_010285-T1	0.61009	1.0114	0.465532	0.0267849	0.271014		74.8388	69.5905	64.8675	110.462	124.656	135.594	228.267	178.755	155.391	102.436	103.906	122.864	68.4232	64.5855	76.0066	95.057	85.8217	92.6208
C0	EYR41_010291-T1	1.76196	1.67478	1.5644	0.630024	0.485083		313.867	442.586	438.729	2174.21	2179.52	2244.36	1892.89	1825.38	2410.35	1883.72	1638.53	2069.75	567.967	738.796	880.401	678.338	545.478	700.574
C0	EYR41_010292-T2	1.0016	1.25991	1.13415	0.934871	0.294111		64.5042	33.3577	24.9102	86.4623	109.381	106.438	148.273	134.753	114.252	97.8544	124.66	119.371	90.7393	91.592	102.413	55.2505	51.2258	44.5006
C0	EYR41_010308-T1	1.01884	0.579561	0.713645	0.349365	0.494999		8.3241	11.6338	10.4446	25.4791	30.7211	25.5165	15.3114	16.0502	22.6138	22.0579	19.6599	18.1223	14.6407	13.9071	13.5624	18.4547	15.7278	15.0336
C0	EYR41_010326-T1	2.87963	1.96196	0.439276	-0.166968	-0.292215		3.24396	3.5442	3.39659	71.4249	58.5981	49.8804	27.4574	21.2186	23.7841	3.64767	5.7253	6.37182	3.13291	2.93002	2.45948	2.18006	2.57173	2.79771
C0	EYR41_010330-T1	0.363956	0.252349	1.13806	0.236318	0.0600388		3.37663	4.56583	4.01817	5.69667	5.02519	6.07747	5.91068	4.97064	4.45457	11.3699	12.569	11.8039	4.64898	5.48289	4.80243	3.90087	4.7749	3.85718
C0	EYR41_010334-T1	1.63146	1.34167	1.64189	0.661685	0.55481		83.5896	120.419	91.3105	512.74	499.605	444.798	313.813	336.198	472.488	526.984	463.401	469.577	150.629	202.712	210.099	181.77	158.535	163.891
C0	EYR41_010350-T1	1.05191	0.922267	0.718051	0.185541	0.181053		10.9491	13.4967	11.23	35.3776	27.5671	36.0419	23.2617	27.9614	37.4357	20.101	23.4366	28.9574	13.8865	13.1689	14.6892	13.3628	12.941	16.3502
C0	EYR41_010355-T1	3.21319	2.30575	2.48133	0.186665	0.10844		24.0455	21.4203	18.1493	881.99	514.757	290.975	225.727	301.39	132.134	314.256	247.388	189.916	24.5369	20.4847	30.8341	21.6212	22.0947	26.4912
C0	EYR41_010360-T1	0.574171	0.856562	1.10109	-0.0280271	-0.00787373		8.33638	15.9786	11.8202	23.8845	18.4492	18.5376	24.3386	25.3732	32.1546	36.6795	31.4841	33.9231	11.0524	12.1054	10.3238	9.95771	10.0134	15.0223
C0	EYR41_010368-T1	0.905923	1.854	0.1769	0.213295	0.096202		10.0656	7.68045	7.99298	9.05912	29.7639	31.0857	48.6458	60.9527	49.8298	8.91577	7.94438	14.276	7.43108	9.46406	15.3306	8.60255	7.04647	13.5238
C0	EYR41_010374-T1	0.793543	1.32105	0.862059	-0.0288936	0.139397		36.4801	44.2595	41.461	86.9402	85.7517	88.8726	159.704	159.671	130.961	87.809	91.4104	102.132	36.3221	37.2427	42.8782	34.8614	56.2601	50.7168
C0	EYR41_010381-T1	0.209256	0.461761	1.89541	-0.336302	-0.588966		10.0453	10.9236	7.64084	7.42323	13.8402	14.0337	15.3833	15.9252	13.0423	49.8878	66.7032	68.8943	6.10999	5.51388	8.55231	5.19639	5.20973	5.12115
C0	EYR41_010417-T1	0.31746	1.14991	-0.255108	-0.358614	-1.34172		41.5743	25.8079	38.433	66.4296	40.0508	36.8235	85.4983	142.032	101.709	28.0177	23.966	26.2152	24.1546	19.0371	28.9133	8.18568	9.76032	8.92374
C0	EYR41_010424-T1	3.11563	1.54245	2.55396	2.42668	2.19105		1.20533	0.351389	2.62548	30.4619	19.1193	24.3323	5.70876	4.68368	4.70202	13.1173	10.4642	20.1523	8.1459	12.2003	18.5482	23.4546	2.85015	14.3313
C0	EYR41_010435-T1	5.03282	4.88648	3.44611	1.78147	0.110849		0.121933	0.170304	0.214231	31.3641	31.412	28.6463	27.9084	22.292	30.2508	6.31164	5.84562	6.50086	0.867946	1.12195	1.5772	0.149634	0.144757	0.298032
C0	EYR41_010449-T1	0.0804592	0.29434	0.525028	-0.542603	-1.38011		28.4173	15.7592	22.6949	27.8524	20.3605	21.3365	34.8175	33.275	20.8069	33.4015	37.2566	35.4332	9.19202	14.6333	14.3034	5.2062	5.58066	5.36535
C0	EYR41_010455-T1	1.06623	0.984828	1.14883	0.516131	0.151242		17.6876	20.1956	20.4857	50.4692	61.6488	59.239	40.4768	46.7778	67.9017	62.6003	56.3927	57.6898	36.9686	24.873	35.1124	19.1386	19.6489	30.2335
C0	EYR41_010473-T1	0.209393	1.08285	0.565119	0.0670519	0.0717206		49.5649	53.9835	51.6906	61.5439	64.1961	58.846	162.046	161.266	125.451	79.6341	87.7979	101.69	53.9779	46.9022	62.0098	49.569	57.0319	59.8099
C0	EYR41_010474-T1	0.758175	0.935238	1.01168	0.70088	0.579466		26.0008	26.7931	22.2671	50.0868	57.0355	48.8099	63.5685	58.9065	65.9147	72.4943	63.2749	64.2085	55.0208	42.7597	51.5674	49.2963	41.358	42.2337
C0	EYR41_010480-T1	0.86426	0.563807	1.20431	-0.0258281	-0.00798924		8.60531	17.6476	21.0986	40.4428	32.4636	29.6419	19.2226	22.8261	36.9623	54.7387	42.5735	48.02	12.8852	15.8814	13.539	12.5777	11.6409	21.0057
C0	EYR41_010482-T1	0.325697	0.125198	1.09965	-0.39069	-0.614459		8.66618	18.0257	19.8782	23.7668	19.4104	16.7404	13.2329	13.6941	24.4689	50.2349	39.0514	38.5553	9.45475	10.869	9.02591	7.07924	6.06197	11.0774
C0	EYR41_010484-T1	0.989882	1.18199	1.05071	0.682118	0.507477		731.012	595.972	430.199	1604.04	1557.37	1475.67	1746.58	1742.32	1921.68	1819.02	1516.28	1382.29	1048.27	1110.85	1155.7	1104.39	851.488	898.58
C0	EYR41_010505-T1	2.37442	2.39457	5.76861	2.84225	-1.17896		2.53886	3.18224	27.5208	44.5426	45.9661	125.172	70.8939	68.2267	57.5176	1979.04	1742.95	2098.76	69.4347	96.4448	161.53	1.89523	1.53434	2.07585
C0	EYR41_010511-T1	-0.100295	0.352911	0.4531	-0.696213	-1.07136		42.7959	30.7913	43.9049	35.2386	27.9335	39.6979	54.9144	56.653	50.6625	55.8461	58.8686	63.2482	14.7649	20.5324	22.2378	11.7896	13.4225	14.2876
C0	EYR41_010520-T1	1.14863	0.561332	1.42289	-0.0911085	-0.465161		16.089	42.9124	39.7073	121.498	83.052	78.4798	43.1061	36.2172	90.2905	142.671	106.241	118.651	20.8945	34.0008	27.8668	16.7262	12.9358	30.5716
C0	EYR41_010538-T1	0.190725	0.150035	-1.05415	-0.647752	-0.634857		1.3012	0.766187	0.494153	2.23431	0.646106	0.566004	0.982708	1.35544	0.568634	0.267793	0.354922	0.162436	0.235222	0.462662	0.56007	0.501693	0.401627	0.324818
C0	EYR41_010542-T1	1.36486	1.21732	1.62464	-0.0412838	-1.13261		20.9763	34.1956	34.7858	123.615	115.824	96.2722	93.105	73.5501	134.111	155.071	133.654	144.728	32.1483	24.0702	27.0285	11.4253	6.25369	11.3102
C0	EYR41_010572-T1	0.427944	0.416506	1.09523	-0.332543	0.04997		14.0519	17.0401	17.596	23.3682	25.2701	23.9812	28.5104	24.7486	20.2613	43.3929	49.3739	47.5946	14.3117	9.66573	10.7668	17.5316	17.0278	15.9367
C0	EYR41_010578-T1	1.49707	0.528283	1.04478	0.461206	0.185925		14.4532	14.2331	30.7064	73.6623	64.2769	108.179	33.3954	29.9195	28.7588	47.5625	54.1847	54.7817	26.9569	25.2507	34.8006	22.7243	19.409	25.7933
C0	EYR41_010589-T1	1.82463	1.55498	-0.215123	0.0391173	0.421306		3.79603	3.80426	2.59207	9.29783	35.0832	25.6393	33.9146	11.8914	9.45868	1.03701	3.58262	4.83213	2.93879	3.29284	4.06454	5.08082	4.68926	5.56913
C0	EYR41_010611-T1	2.55349	5.40069	2.93029	-0.983611	-1.94313		2.30636	0.199148	0	2.39718	3.87904	4.7794	127.678	56.9008	33.4927	4.01602	5.64972	6.20276	0.0784434	0.0630215	0.0549246	0	0	0
C0	EYR41_010613-T1	0.264502	0.630233	0.444221	-1.04366	-0.701737		1.09323	1.19854	1.32392	1.03948	2.79613	1.23936	2.9246	2.33475	1.73224	0.865898	3.00212	2.55605	0.423835	0.270953	0.385044	0.500964	0.430924	0.783086
C0	EYR41_010644-T1	0.446954	1.43845	2.08302	0.867184	-0.332193		42.4849	20.9255	36.9111	43.2684	47.3276	56.417	211.474	133.641	83.2347	225.173	256.748	269.186	57.685	71.5518	102.126	19.9204	27.7214	21.371
C0	EYR41_010655-T1	0.127856	-0.0593401	1.1322	0.247081	-0.117681		2.31485	5.87344	4.31644	5.61849	3.50226	4.11445	3.21504	3.39201	4.44123	10.8162	11.9532	12.1973	3.79037	5.86273	5.38491	2.68602	3.51455	4.22845
C0	EYR41_010682-T1	1.70841	1.62357	-0.864674	-1.61616	-0.968002		1.93859	4.09225	3.05173	4.10743	36.025	26.0045	44.0842	9.59071	7.35472	0.287107	1.82685	2.87372	0.56047	0.541055	0.528781	1.78027	0.753427	0.913823
C0	EYR41_010687-T1	2.29411	2.65429	0.524145	0.714427	0.794127		4.03703	1.76254	5.48061	59.0203	28.0875	21.6999	39.8376	57.5906	47.8012	4.43075	5.62387	7.10365	6.24784	6.28969	8.16263	8.46923	7.57104	6.61047
C0	EYR41_010689-T1	1.94861	3.28184	3.61107	2.75434	-1.14345		0.295529	0.0859959	0.325057	1.39743	1.25635	2.57078	7.4862	6.45077	5.57342	10.1463	6.21425	11.2183	2.78202	2.72532	7.17685	0.151106	0.0243635	0
C0	EYR41_010700-T1	0.747314	0.308138	-1.10785	-1.3462	-1.3996		0.47986	0.297087	0.256598	0.238337	1.44789	0.994535	1.29971	0.337685	0.208596	0	0.265049	0.234413	0.0585737	0.0786133	0.0767591	0.0776122	0.0375363	0.0940691
C0	EYR41_010703-T1	0.0752091	0.498514	0.168375	-0.910728	-1.31929		4.62061	4.51146	3.89985	5.38205	4.01442	4.38155	7.24889	7.22037	6.75932	4.99253	4.53591	5.39437	1.57754	1.96073	1.60006	1.07535	1.02533	1.3078
C0	EYR41_010734-T1	0.631271	0.188199	1.42443	0.462187	0.509483		7.21435	6.23243	4.68047	5.72597	9.97348	22.5374	7.55469	6.20262	7.48525	15.9883	31.9342	27.7075	6.1287	11.071	11.8	8.33124	10.4802	10.9657
C0	EYR41_010753-T1	-0.0905222	0.897221	1.23802	-1.33073	-1.443		0.661761	0.993876	1.5517	1.73588	0.468446	0.868676	3.12319	2.84937	1.71909	4.85323	2.8307	2.9625	0.341077	0.211554	0.192501	0.245746	0.274602	0.143145
C0	EYR41_010771-T1	2.19154	2.3635	0.863947	-0.328417	-0.0257597		2.65059	2.02724	2.28067	21.6486	18.5242	20.8535	17.5971	23.4784	35.5807	5.71012	6.34939	4.08967	2.31016	1.20647	1.57376	2.2829	2.34647	2.05226
C0	EYR41_010772-T1	3.38218	3.4768	1.70616	-0.316259	0.0730642		2.25527	1.57018	1.51779	48.0017	53.1949	51.9552	46.5239	52.8283	74.7338	7.91238	10.3924	10.2926	1.56179	1.08915	1.15006	2.05036	1.70002	1.87536
C0	EYR41_010799-T1	0.536404	1.28128	0.872193	0.0989554	-0.293035		5.16718	4.10273	2.7801	7.42639	7.18466	5.17631	16.4905	14.0278	11.7227	7.82843	9.80021	9.57264	3.62974	4.62078	4.55526	2.84781	3.45629	2.40205
C0	EYR41_010811-T1	1.01804	0.57601	1.19651	0.0614523	0.2715		203.225	311.07	223.516	626.208	696.847	632.307	428.372	429.042	414.2	809.765	774.236	745.326	239.296	233.657	289.171	196.57	454.909	347.927
C0	EYR41_010821-T1	0.80082	0.978119	1.10107	0.281123	-0.0673532		12.266	18.9869	15.266	31.5807	36.4	31.532	42.1768	37.4249	40.5996	43.3423	45.246	45.3124	21.7574	17.9669	20.1162	13.8694	13.2912	15.369
C0	EYR41_010824-T1	1.7617	2.46825	-0.0422068	0.525519	-0.269275		0.629963	0.248193	0.173667	3.07256	1.55442	1.38422	4.18031	3.47678	4.04898	0.429362	0.256218	0.201078	0.534428	0.429756	0.642917	0.415872	0.160919	0.160371
C0	EYR41_010833-T1	0.886799	1.4822	0.907401	0.202949	-0.160526		76.9255	57.0706	6.23702	83.492	282.599	22.9513	229.222	348.921	26.7342	114.912	221.521	17.2105	46.6815	100.52	11.9023	58.3237	48.1854	5.77483
C0	EYR41_010851-T1	0.763745	0.79876	0.665238	-1.13321	-1.15168		40.2788	48.8603	34.9325	84.4173	77.4934	96.8535	95.2684	91.3071	84.6309	72.9046	78.1602	80.0387	9.91858	13.5078	16.4283	13.9929	12.6107	11.9123
C0	EYR41_010861-T1	2.05391	2.75733	0.757967	-0.398712	-0.687064		2.41668	1.85558	3.48814	32.5903	16.4961	13.1381	38.6818	48.542	32.4804	4.10334	5.61739	6.04931	1.69055	1.32511	1.99994	1.14906	1.43923	1.13975
C0	EYR41_010872-T1	2.30437	3.52132	4.89619	2.61942	1.48472		4.46144	1.75788	1.54316	19.3708	34.1904	17.6517	120.779	79.8394	48.5951	257.141	330.749	327.957	21.8231	26.4653	53.9019	8.84215	12.6606	9.44134
C0	EYR41_010877-T1	3.04133	4.19658	3.6645	2.92686	1.6984		7.36379	1.63851	1.63948	90.6137	38.9345	49.5528	159.037	160.128	227	108.252	96.0164	111.524	29.0365	46.5983	94.7586	14.7101	16.2246	13.9755
C0	EYR41_010879-T2	2.3268	4.44106	1.84895	0.406626	0.530172		0.140542	0.0404696	0.0439139	1.83235	1.02204	0.619999	5.45698	9.66992	14.4782	1.04875	1.34406	0.168229	0.166768	0.432718	0	0.191561	0.187127	0.0765099
C0	EYR41_010886-T1	1.18111	0.0260727	0.154342	-0.182107	-0.838473		72.4868	29.6784	33.5165	154.178	125.267	119.037	54.5739	40.0161	34.1453	46.1564	45.742	49.5822	32.1731	34.7249	35.5383	18.1467	16.9956	18.3741
C0	EYR41_010898-T1	0.73105	0.255292	1.08604	-0.632328	-1.83288		12.0504	10.8744	31.5117	35.318	26.0292	37.4965	24.6334	18.8592	18.5708	47.6744	44.29	46.1123	5.41852	8.87834	12.3079	1.38213	3.33256	3.47692
C0	EYR41_010936-T1	2.25337	5.64925	1.83264	0.824436	0.394062		0.277761	0.0809042	0	2.92195	0.78765	0.665183	20.5453	35.7911	65.7754	0.815016	0.519662	1.00733	0	0.460166	0.965491	0.378392	0.274562	0
C0	EYR41_010944-T1	4.92695	4.23501	4.86067	3.38554	0.821066		2.49537	2.34736	1.77749	266.651	388.31	253.447	194.03	162.583	108.784	299.269	283.889	247.861	62.408	48.3206	88.1263	5.14314	4.81247	4.90491
C0	EYR41_010968-T1	1.34859	0.291924	1.13259	0.65252	0.570383		0.423064	0.27436	0.286056	2.20715	0.802466	1.10348	0.68499	0.481486	0.244049	0.903479	1.01967	1.05528	0.556555	0.695141	0.62672	0.52584	0.687074	0.522621
C0	EYR41_011014-T1	1.82058	3.55923	1.05305	1.08781	1.08406		2.65071	1.24403	0.23062	16.1811	3.62953	3.8476	25.1305	36.9082	48.7309	3.24952	2.79655	2.64188	2.56779	2.28953	4.38037	4.0048	2.5679	2.70651
C0	EYR41_011022-T1	1.19502	1.13747	1.2674	0.0485315	-0.0180425		13.0834	20.2852	22.3568	58.388	55.9866	58.929	42.0804	44.7317	88.0838	59.1449	59.0898	72.4205	18.2982	19.2619	18.0401	15.9845	13.6397	25.4349
C0	EYR41_011043-T1	0.696719	0.942708	1.84337	0.329587	0.130074		4.86204	5.10691	4.38465	8.6215	8.91721	10.765	15.147	11.7549	10.2076	32.8248	27.827	27.163	5.42646	6.34625	8.2317	5.5106	4.99277	5.67493
C0	EYR41_011078-T1	0.0183874	-0.0900329	1.29938	0.124843	-0.43104		19.1723	29.6709	16.2637	15.5213	25.011	23.446	24.819	18.5244	14.9491	87.4276	81.1603	58.091	23.4496	24.1491	22.8572	14.9767	16.2698	10.1038
C0	EYR41_011081-T1	0.412101	1.34249	1.29351	0.621132	0.685247		3.42143	4.69043	3.23398	6.15854	5.71195	4.71761	13.57	11.7596	17.7967	15.8134	10.4423	14.1786	6.74218	6.86569	6.96026	8.5253	7.19661	6.53126
C0	EYR41_011092-T1	0.768523	2.02952	-0.547232	-0.960652	-0.9647		6.2544	1.95355	7.46552	20.5941	4.62643	8.87017	25.1102	41.6613	37.0469	1.91499	2.03481	4.13859	1.21613	1.5018	2.489	1.35844	1.58306	2.19436
C0	EYR41_011105-T1	1.00638	0.764483	1.80839	0.953073	0.630156		1.45735	1.02749	0.936117	3.39556	3.56301	2.30768	2.94622	2.77519	1.70205	6.74888	5.87285	7.87731	2.74857	2.65742	3.36213	2.47186	1.79832	2.12104
C0	EYR41_011106-T1	0.741914	0.840978	2.09052	0.421523	-0.0439741		7.20984	7.5877	7.07245	10.6785	13.9046	21.8001	15.5938	15.8496	18.0431	59.8923	52.6918	62.9437	8.89883	9.13815	15.696	6.55456	6.63849	7.69062
C0	EYR41_011116-T1	2.88746	3.1384	3.49846	3.18595	2.57923		1.72612	1.93977	1.31482	39.333	29.9523	20.7491	44.6522	41.1449	29.6421	48.3862	55.8896	54.1612	36.8979	42.0868	39.8207	22.3564	22.6223	19.852
C0	EYR41_011133-T1	0.403908	0.292306	1.27556	-0.984058	-0.869624		9.18742	10.5011	7.65242	12.6163	13.9608	13.204	15.5519	11.528	9.73369	30.1315	33.3639	30.311	3.31709	3.17034	3.51622	3.74147	3.66495	3.81701
C0	EYR41_011140-T1	0.558211	1.06865	1.14085	0.691111	0.350918		33.1964	37.1496	28.9355	55.9516	56.9906	55.1015	103.388	97.1852	84.1237	97.5658	104.152	98.3471	62.9386	59.4245	72.3473	36.038	56.5625	48.9382
C0	EYR41_011157-T1	0.0112923	0.213928	0.703645	-0.529336	-1.05807		1.70083	1.43901	2.32685	2.38343	1.36164	1.69881	2.6972	2.33936	1.69153	3.69665	3.71106	3.11436	1.03665	0.871551	1.22244	0.766901	0.539479	0.53173
C0	EYR41_011167-T1	0.409579	0.272467	1.26225	-0.226254	-0.613561		6.9132	8.16698	8.3266	9.07285	14.4297	11.3905	9.13142	9.9984	11.2686	26.3688	26.2301	27.4307	4.98795	6.34023	7.18745	3.54729	4.09388	4.9555
C0	EYR41_011197-T1	1.60627	2.09723	1.74739	0.266738	-0.159161		21.6336	3.66801	3.46708	49.6226	29.2448	22.0264	44.6313	67.0443	48.6229	40.4049	35.1325	33.703	9.95258	6.80843	8.70215	7.37126	4.01804	5.61394
C0	EYR41_011200-T1	2.59816	2.20466	1.74644	0.367086	-0.114449		4.1006	4.45668	10.8214	100.082	84.0183	53.749	56.0338	54.2952	47.7264	27.0702	34.9429	35.8184	6.73856	8.36898	10.1943	5.08178	6.42371	4.17102
C0	EYR41_011201-T1	2.27668	2.28032	1.51977	0.994773	0.721438		1.67774	3.28714	35.1304	91.9502	49.3782	37.4225	58.523	63.9165	47.9515	21.6465	26.7471	29.4661	15.4059	15.5797	15.5794	12.072	13.9568	9.89294
C0	EYR41_011253-T1	0.694874	1.14451	0.752579	0.515729	0.313908		56.9396	62.9518	57.0171	98.0964	124.818	119.694	199.201	173.957	170.468	109.314	122.525	142.747	87.106	92.6592	111.983	62.3611	89.6516	96.4523
C0	EYR41_011254-T1	0.628952	0.354338	1.14763	-0.157887	-0.214915		10.8626	22.1434	23.3752	37.6435	29.9558	30.2876	22.8503	17.0421	39.8625	58.1946	53.3846	52.1089	12.8016	16.9772	15.2705	12.6737	11.6473	19.4908
C0	EYR41_011263-T1	0.729445	1.05997	0.590226	-1.27166	-1.09245		41.438	38.5378	41.4306	74.1027	74.6652	99.262	120.641	128.113	100.111	70.5876	64.989	76.5471	11.9025	10.6916	10.9586	12.9294	14.0102	13.3462
C0	EYR41_011265-T1	0.178093	0.514571	0.808948	-1.26411	-1.66035		8.22049	8.75124	6.71614	6.43129	10.3733	11.5743	15.1341	14.4374	10.1882	15.7095	18.1996	17.2015	1.78604	1.85194	3.13478	1.7567	1.29549	1.37926
C0	EYR41_011281-T1	0.789872	1.33675	1.20464	0.0942988	0.10561		5.4112	6.53578	4.35083	14.488	10.7143	9.80523	15.7949	19.6803	26.2481	17.8798	16.4184	18.2078	6.806	5.06919	5.6029	5.38192	5.86648	6.55946
C0	EYR41_011325-T1	0.181121	-0.176737	1.0781	-0.0797739	-0.0959113		3.97869	4.35508	3.21863	6.76824	3.88982	3.42726	3.21372	3.39062	2.96451	12.0624	10.7311	9.83487	2.89178	3.80541	3.86254	3.3426	3.55862	3.40326
C0	EYR41_011336-T1	1.08099	1.01988	0.845825	0.431216	0.562505		30.563	41.6465	49.1394	127.589	107.775	104.582	78.1929	92.7061	169.07	87.6442	81.3941	104.922	57.5176	57.6956	63.7976	67.3063	57.3464	86.5664
C0	EYR41_011337-T1	1.0742	1.16323	1.17623	0.501728	0.489065		22.0027	36.2509	32.428	86.3312	90.3355	76.6495	73.907	82.5971	132.773	105.526	85.4516	89.6683	52.2446	47.8809	44.3026	48.3715	42.0812	53.8526
C0	EYR41_011356-T1	1.46019	1.15079	1.30017	0.504243	0.115729		1.65434	3.58175	1.86884	8.66364	10.4178	9.35005	7.84405	6.07437	7.24946	6.31697	9.3815	8.71436	3.54584	3.76901	3.64985	1.83564	3.23576	2.5876
C0	EYR41_011360-T1	0.765494	0.338376	1.42116	-0.223593	-0.311743		7.34909	19.6571	14.3507	29.6183	30.7551	21.1142	12.0617	13.9857	33.044	61.4908	45.549	47.6416	10.3058	10.6186	9.30308	8.39255	6.85579	13.7147
C0	EYR41_011364-T1	1.10817	1.02484	1.25446	-0.116496	-0.125159		19.5451	36.2394	40.3524	91.0932	80.1037	97.4906	62.2445	66.5552	136.648	110.294	91.2849	116.496	21.1733	29.8562	29.4314	25.1421	21.6294	35.6429
C0	EYR41_011395-T1	1.1009	1.00641	1.56297	0.033605	0.15599		3.55543	4.10462	2.97527	11.2247	11.0159	9.01858	9.80598	9.76419	9.21117	16.3508	16.9786	15.3312	4.01115	3.01536	3.84734	4.24639	3.7453	4.23022
C0	EYR41_011396-T1	1.53041	1.38335	1.42998	0.834048	0.0153765		19.5265	18.5395	14.2643	72.1603	89.619	70.6048	95.0893	69.0003	48.3897	68.2961	70.8907	68.9687	32.71	44.6856	40.2551	18.6721	14.6018	19.7086
C0	EYR41_011398-T1	1.11379	1.19927	0.862086	0.374202	0.371922		43.7234	58.4523	60.5453	157.822	163.584	152.203	139.444	146.785	254.257	124.139	115.705	134.974	77.2277	71.5998	79.9144	79.2967	64.6085	90.9283
C0	EYR41_011400-T1	1.05212	1.15413	1.15413	0.571723	0.217603		16.1376	37.486	28.7278	65.1167	82.058	68.4657	83.953	71.0826	87.037	83.0402	76.1566	85.9558	43.375	36.3993	57.5162	40.4706	21.4529	39.5504
C0	EYR41_011406-T1	1.11722	1.568	0.954984	0.475911	0.28781		28.2962	29.6447	27.6202	64.6664	90.9208	99.626	129.175	142.621	125.024	64.9212	68.0364	89.0001	39.5003	39.5525	56.644	30.2688	38.8662	46.4811
C0	EYR41_011414-T1	1.06958	0.456008	0.883348	0.450994	0.337157		19.5916	28.6667	25.2233	89.5562	63.2965	57.0512	25.5185	28.7474	72.5667	63.8758	49.9595	57.5545	37.32	39.8241	35.1172	33.5155	28.2007	40.2436
C0	EYR41_011445-T1	1.1	0.846922	0.451841	0.327825	-0.636807		28.8407	82.4127	106.685	333.556	158.063	119.938	103.439	197.593	150.253	126.773	79.2579	89.6828	53.442	93.6225	128.739	30.9151	15.7318	75.1781
C0	EYR41_011447-T2	1.07038	0.806419	0.410637	-0.0899306	0.0216244		42.3858	89.9298	105.346	215.084	185.843	226.09	111.276	126.111	300.44	97.4641	89.262	147.291	51.2199	79.3901	70.6614	64.3306	45.0806	144.967
C0	EYR41_011453-T1	0.741731	0.589359	1.06669	-0.196589	-0.238401		30.3347	52.1469	55.3629	105.715	86.9144	79.2106	79.245	50.8774	118.873	126.882	108.535	151.022	33.9363	34.8599	38.5418	33.5278	25.742	50.9932
C0	EYR41_011454-T1	1.67079	1.5621	1.53924	0.617746	0.502442		264.485	386.768	352.603	1656.43	1722.86	1714.1	1516.1	1317.78	1816.61	1544.27	1416.19	1561.72	512.547	607.32	690.439	578.296	476.998	580.327
C0	EYR41_011470-T1	1.28955	1.68956	1.32606	-0.0121442	0.0431534		48.0279	37.1624	28.1311	131.557	128.762	130.408	194.737	209.538	186.41	126.365	142.179	137.242	41.5594	30.4838	36.2209	46.3784	30.4246	39.558
C0	EYR41_011476-T1	1.11562	1.20656	0.989861	0.396621	0.507158		105.809	131.501	123.039	391.761	338.078	326.244	304.499	319.443	610.092	326.149	272.542	365.197	185.204	155.944	183.323	214.273	163.91	229.545
C0	EYR41_011489-T1	0.894575	0.792927	1.16259	0.0596976	0.0313886		436.148	442.037	398.157	987.776	948.968	1087.32	911.484	953.809	890.711	1240	1335.84	1408.91	477.828	389.415	462.892	455.806	382.551	474.425
C0	EYR41_011500-T1	1.02817	1.45346	1.15505	0.268403	-0.310841		75.5924	89.5555	78.5285	273.341	187.691	200.729	312.79	357.478	335.983	199.053	255.982	319.911	85.3627	111.661	114.503	49.5904	60.4382	69.139
C0	EYR41_011532-T1	4.41605	5.92995	6.48194	4.64943	3.01294		5.65619	2.86363	4.65474	382.118	415.147	253.107	1978.21	1749.54	1124.16	2352.03	2738.6	3122.06	409.342	362.406	563.858	124.968	74.3654	69.0724
C0	EYR41_011541-T2	0.691272	1.12918	0.60044	-0.0818017	-0.0590388		25.6864	36.6478	35.0049	80.3646	58.4028	51.19	97.0178	104.571	91.2899	51.7208	62.9342	56.4865	31.2129	26.8037	29.14	24.1221	36.0268	31.0371
C0	EYR41_011544-T1	1.00641	0.626226	0.660338	0.480892	-0.232193		16.2087	33.459	20.5807	86.7936	90.5057	43.5291	62.7558	50.0784	22.8727	56.1715	58.7376	24.8029	42.4169	43.8149	27.1405	20.6996	17.0652	15.4168
C0	EYR41_011560-T1	0.667608	0.240815	1.10928	-0.280003	-0.243949		18.3012	29.6635	30.11	50.6289	50.5269	44.0617	23.0402	27.3097	51.9649	84.4681	67.1417	72.7171	17.4253	20.9887	18.5078	19.0346	14.9501	26.8317
C0	EYR41_011585-T1	1.02638	0.330544	-0.312891	0.0479938	-1.1583		34.3253	135.817	94.1178	210.448	265.155	158.721	117.067	101.88	96.0641	67.4431	54.457	42.2825	93.288	75.6101	68.8712	40.3597	17.9135	18.2353
C0	EYR41_011587-T1	0.856502	0.553581	1.12764	-0.134381	-0.325393		15.0589	27.7049	30.2373	63.5066	51.4565	46.5112	32.892	32.8622	58.8274	75.4306	65.7876	68.6207	17.5593	22.8872	19.939	14.5489	12.5937	25.2558
C0	EYR41_011589-T1	0.948953	1.02431	0.788392	0.201205	0.249563		28.5265	40.9059	36.2272	86.2183	82.2702	97.9787	89.9717	105.342	95.2332	73.0551	76.8721	72.5626	51.092	38.1494	37.5261	44.6742	43.7537	47.3116
C0	EYR41_011611-T1	-0.607475	-0.663179	0.944232	-0.580026	-1.04597		171.984	64.9327	79.8645	41.2492	54.7617	59.263	57.5601	47.1211	43.6174	235.761	246.251	235.946	61.5462	56.8285	42.9338	35.9764	29.7023	35.1397
C0	EYR41_011632-T1	1.03581	0.964425	0.789228	-0.230845	-0.0983955		11.9715	7.96962	15.9544	57.1906	23.9772	22.697	21.5989	43.5842	27.5071	29.528	20.9361	24.5821	6.00174	8.62703	13.7518	11.0221	8.29937	12.1358
C0	EYR41_011636-T1	0.297974	0.215773	1.15302	0.319888	0.177649		3.93893	4.6326	3.6847	5.13142	5.92757	5.08547	4.8416	5.40185	4.85563	12.3716	13.217	11.7361	6.28704	5.03219	5.3924	5.0144	4.6441	4.77147
C0	EYR41_011656-T1	0.753542	0.877332	-0.205605	-1.56597	-0.546758		21.0803	3.12758	3.61266	18.4255	7.9797	14.2585	16.7518	13.1754	14.1434	4.21859	5.11969	5.62099	0.645356	1.4665	1.904	3.40451	3.43115	3.85455
C0	EYR41_011676-T1	0.734629	0.345296	1.78477	0.139107	0.333356		8.68759	7.59316	5.47476	15.9526	13.9758	13.7732	10.9492	9.85361	9.26654	42.3836	41.8197	38.8766	8.65237	6.82037	8.97944	9.0777	8.95004	11.7418
C0	EYR41_011708-T1	1.02923	1.03944	0.736507	0.547938	1.01002		1.76293	1.35101	1.42183	3.02764	5.44722	4.31332	6.45174	3.80871	3.10816	3.29221	2.54359	3.44954	3.30514	2.37097	2.18669	5.34069	3.84381	3.44638
C0	EYR41_011710-T1	1.12869	1.2499	1.30896	0.0762577	-0.378051		211.523	386.363	402.84	1169.64	835.331	926.738	861.912	913.856	1697.92	1193.51	1041.78	1276.75	320.239	349.519	345.376	198.994	142.945	383.448
C0	EYR41_011740-T1	1.10154	1.48456	3.585	1.7981	0.506657		1.28447	0.793135	1.46206	2.86496	3.85906	3.65984	10.796	4.03682	3.02869	43.2958	37.7299	47.6395	5.03233	5.95686	11.5956	1.96665	2.12667	1.72287
C0	EYR41_011748-T1	1.01406	0.489826	1.7202	-0.433607	-1.36558		8.56428	11.2163	6.8318	40.6327	15.0962	23.8055	11.44	21.2306	10.8779	64.3516	43.4981	37.7476	3.83804	6.2104	6.70461	2.48825	2.29475	1.51937
C0	EYR41_011775-T1	1.57905	1.27344	2.42079	0.949933	-0.681083		3.21473	2.66801	2.48793	9.55112	15.9281	15.1237	10.3309	11.7869	7.77621	30.4512	25.706	37.5018	4.52305	5.94492	13.2737	1.35808	1.23501	1.54203
C0	EYR41_011778-T1	4.64688	4.81007	5.7354	4.44825	3.56517		0.664931	0.443535	0.748274	59.131	67.5615	67.2861	103.031	69.7446	63.4685	186.874	194.198	192.185	46.9821	50.0239	65.1138	22.9154	23.019	20.9434
C0	EYR41_011800-T1	1.26068	1.65007	-0.0837323	-0.136833	0.270551		0.660613	0.264438	0.494273	4.16717	1.05342	0.971936	2.46031	2.64822	2.26563	0.145384	0.579051	0.677426	0.468638	0.307926	0.362227	0.703415	0.843831	0.345023
C0	EYR41_011951-T1	1.55182	1.9804	1.8248	0.76948	-0.0324001		0.960447	3.12289	2.41948	11.3526	7.96147	8.16246	17.0674	12.0656	13.478	10.0193	12.1164	13.9039	3.121	5.43405	4.23597	1.47338	1.87671	2.34054
C0	EYR41_011959-T1	2.29153	3.16171	1.98383	1.35059	1.01266		5.75167	3.34811	2.24793	87.1657	22.9076	19.8554	71.9815	89.2549	87.9761	21.8604	25.7461	27.0245	10.9112	14.6911	15.1484	10.6484	9.50673	8.76284
C0	EYR41_011961-T1	0.559152	0.375524	1.04471	-0.361433	-0.0726791		1.19558	1.69009	1.33502	1.61168	2.79749	3.03642	2.23842	2.28369	1.60926	5.22011	3.78949	2.89632	0.943103	1.00256	0.912602	0.949816	1.35392	1.63075
C0	EYR41_011962-T1	0.771962	1.38311	0.705742	0.0923428	0.246536		5.26204	6.16794	5.28343	15.8652	9.51398	10.7161	20.0298	27.0382	19.509	11.8278	10.9763	10.0727	7.793	4.96843	5.57861	8.07836	6.04103	7.19691
C0	EYR41_011978-T1	1.13636	0.129063	0.408413	-0.23595	-0.1992		5.79246	3.51282	4.83761	18.2224	11.4685	13.3837	4.67029	4.67475	6.47667	7.02943	6.46273	6.68236	3.34851	3.88198	3.5762	4.34296	3.48995	3.46059
C0	EYR41_011996-T1	0.651263	1.2492	0.822894	0.0339688	-0.34353		19.4081	26.8261	21.5978	43.7382	37.7034	44.1281	71.0965	81.1913	78.5861	53.3975	47.5231	48.2506	24.0179	20.1908	24.2922	12.4119	16.6308	18.9551
C0	EYR41_011997-T1	2.20594	2.62967	0.701422	-0.200961	-0.92226		30.9901	16.4377	11.4073	281.088	139.598	100.925	127.935	259.357	437.802	35.3544	31.3094	40.3966	8.92384	11.7826	28.2048	6.90246	5.66705	9.0615
C0	EYR41_011998-T1	1.66835	1.47946	1.48494	0.536799	0.473038		221.277	283.129	248.756	1325.77	1345.39	1171.14	1071.89	907.581	1352.24	1118.54	991.726	1070.02	357.62	416.109	490.326	409.087	361.842	443.179
C0	EYR41_012033-T1	0.619826	1.20103	0.643367	0.519705	0.424621		9.47658	11.7763	8.39063	14.6247	17.7448	20.6222	34.3368	30.4563	29.8847	14.8314	18.3264	23.1109	15.6765	15.1382	17.2965	12.0643	14.0707	19.7531
C0	EYR41_012051-T1	1.078	1.31228	2.08265	0.535831	0.2031		2.98185	4.15817	4.15061	9.84212	9.37421	13.2486	17.8014	13.5264	10.6591	27.8335	30.2476	29.6544	4.75076	5.51512	9.41126	4.6438	4.07734	4.90508
C0	EYR41_012052-T1	1.19982	0.840864	1.89503	0.0286264	0.0871936		16.3429	24.1403	27.7369	69.611	72.6184	74.1289	59.6194	50.7869	44.1774	139.246	147.618	140.961	25.4419	19.7691	22.8877	30.3095	22.902	19.8678
C0	EYR41_012060-T1	0.657609	1.05677	0.641023	0.463422	0.426537		29.3459	27.9094	23.2469	55.9109	45.3005	49.393	65.5846	67.9001	96.2346	51.8952	47.5436	48.8659	43.7307	41.7365	39.5638	44.4231	34.1292	44.2633
C1	EYR41_000013-T1	0.886805	0.54026	1.49642	1.51822	1.42243		10.7294	5.26276	4.81132	21.0687	12.8166	13.3481	10.3571	8.99559	14.1525	27.7018	28.1093	28.8487	24.5788	29.8428	33.8753	26.7143	27.1403	26.4386
C1	EYR41_000033-T1	0.283967	0.582475	0.266356	0.874733	1.0965		26.5357	12.2532	15.4918	18.793	27.9449	21.3976	22.8784	25.5383	49.7368	21.925	20.2699	22.4929	38.2474	35.962	47.884	50.7788	57.1779	48.192
C1	EYR41_000041-T1	-0.533082	-0.153627	0.0325589	1.20155	1.00472		21.962	16.9273	12.9848	7.4976	10.4944	11.1376	14.9707	13.3488	14.1577	15.4446	18.8477	17.0579	60.9724	52.3458	52.3599	52.8793	45.7389	40.1628
C1	EYR41_000056-T1	2.11175	2.91767	3.71015	3.50218	3.18491		0.424716	0.746879	1.01671	4.05022	9.97255	6.28521	25.8438	13.219	9.54295	28.0288	35.6757	31.6799	24.508	27.8457	26.2348	18.6995	19.3521	20.6906
C1	EYR41_000113-T1	-0.0947698	0.36475	5.59385	6.13296	2.41127		10.0358	5.10949	3.12611	14.293	3.81591	2.25793	7.81885	10.1854	5.90288	1585.54	1774.18	1160.35	2038.54	2678.16	3098.52	59.3045	59.7344	69.0759
C1	EYR41_000114-T1	0.048299	-0.734717	2.52398	2.90251	0.390327		2.61731	2.10643	4.03152	3.32226	3.13976	2.30117	0.945466	1.06715	2.31773	36.3943	35.9125	30.2847	36.9265	50.1868	71.2558	3.67938	4.38472	4.34336
C1	EYR41_000116-T1	-0.45222	-0.534503	1.18385	1.70019	0.387521		1.41439	1.33408	1.41669	1.10292	0.744524	0.76377	0.941631	0.562669	0.961605	6.48362	4.02311	3.30217	6.97578	7.78715	8.03777	1.6526	2.3051	2.20536
C1	EYR41_000121-T1	1.16576	1.12526	1.03645	2.12571	1.44041		72.8798	26.459	18.2131	62.1976	132.107	129.95	132.265	97.7764	75.866	86.6427	92.6989	89.9641	242.735	254.265	318.742	154.336	137.6	121.879
C1	EYR41_000138-T1	-0.75484	-1.03639	2.823	4.24262	1.7228		20.4645	9.70738	7.72604	2.87466	7.42979	6.72142	4.52854	3.52005	3.98071	162.672	210.07	199.545	662.593	728.635	1022.62	49.8789	65.0896	82.021
C1	EYR41_000154-T1	-0.698101	1.86264	1.13115	3.1503	1.23737		0.493379	0.467926	0.369436	0	0.547002	0.587741	1.82247	3.09649	4.66366	1.5863	1.26238	1.35747	7.99819	8.56489	18.7079	1.40456	1.7621	1.62238
C1	EYR41_000157-T1	2.73003	3.87047	6.31235	5.38929	2.58095		0.0595295	0.0522511	0	2.26609	2.28488	1.3741	7.9593	5.08436	6.14714	69.1499	58.8946	96.1902	20.5938	24.2576	48.1832	4.84627	0.351758	2.55518
C1	EYR41_000164-T1	1.05234	-0.133548	2.1763	1.6003	0.968882		23.2039	16.048	23.0214	60.0708	49.7646	63.0583	18.452	18.6452	16.3333	190.422	174.739	158.761	96.7708	95.466	109.101	61.3506	48.5816	51.1318
C1	EYR41_000187-T1	1.01042	0.429003	1.92071	1.78879	1.69841		2.86676	2.09059	14.9008	15.2753	12.7824	8.85889	6.21922	7.58689	6.5546	31.7532	26.9348	31.8925	16.8441	34.3869	32.1031	24.9785	23.5046	25.182
C1	EYR41_000291-T1	-0.950784	0.0423294	0.110754	1.41984	1.46215		3.13512	1.84264	1.30604	0.32719	0.883039	1.27894	1.47211	2.4081	2.33566	2.92784	1.9646	1.67084	9.16212	7.15614	8.05474	10.9046	8.55873	6.54635
C1	EYR41_000321-T1	4.20553	5.21642	6.16942	5.60033	4.33746		1.75652	2.4606	2.30008	282.192	122.816	91.0269	439.036	467.573	350.492	863.208	1121.15	1168.39	585.983	613.342	604.434	178.329	161.956	183.51
C1	EYR41_000373-T1	0.997656	1.14778	0.890318	1.11906	1.10239		444.491	313.819	298.366	818.331	1106.57	844.341	901.185	940.151	1471.48	918.058	733.351	815.564	1062.18	965.514	1109.04	1321.71	908.901	922.572
C1	EYR41_000379-T1	-0.0271508	0.288947	0.386854	1.23106	0.688275		1.54913	0.527247	0.79014	0.557126	1.12796	0.880337	1.05615	1.10458	1.31166	1.01315	1.36297	1.39322	2.4868	3.12204	3.41508	1.54105	1.82678	1.84195
C1	EYR41_000450-T5	-3.9589	-1.46363	-1.55059	0.733771	0.680435		0.822702	1.38805	0.611656	0	0	0	0.506291	1.01693	0	0.361235	1.05234	0	2.58051	1.43129	1.70248	2.00654	3.62089	0.736856
C1	EYR41_000463-T1	2.53091	6.11288	6.36381	5.70679	4.40529		0.548411	0.447662	0.52575	2.77199	15.4038	7.30822	418.451	244.961	149.292	251.21	340.729	392.933	101.244	152.221	297.207	23.1788	82.0125	51.6263
C1	EYR41_000464-T1	0.0261435	5.10315	5.99893	4.51793	2.68356		1.75514	2.32435	3.13626	0	13.772	7.28605	865.348	348.157	223.213	766.764	1065.5	1082.03	124.988	212.29	425.815	16.9792	65.7561	43.3626
C1	EYR41_000465-T1	1.84082	5.18259	4.53296	3.68943	2.01976		6.96326	3.7395	1.80603	19.7556	49.5397	18.9032	1355.79	717.843	337.09	324.504	413.341	346.114	92.0126	192.929	226.594	12.753	61.541	32.1318
C1	EYR41_000549-T1	2.29599	3.3321	8.72622	7.66419	4.74694		0.407295	0.415418	0.957356	3.21522	9.09792	6.44303	28.1982	13.6025	11.5107	4009.32	3431.78	3529.51	907.772	1208.51	1809.66	55.0108	67.4092	89.4982
C1	EYR41_000576-T1	2.61778	4.00814	4.86427	3.98672	2.946		7.56617	3.02671	3.48018	65.0118	62.8128	47.038	303.031	252.361	167.791	493.986	536.932	632.456	183.318	225.791	292.271	91.1267	73.4733	83.4601
C1	EYR41_000628-T1	0.393118	0.901144	1.08425	1.14397	0.782091		65.6023	47.0181	37.7764	56.8021	81.1366	75.9451	124.836	121.058	110.703	150.276	138.715	131.747	148.349	140.183	165.542	111.38	114.89	92.7607
C1	EYR41_000725-T1	-0.106493	-0.0428677	0.0528848	1.39846	1.18757		6.38839	2.94022	3.07449	4.1194	3.24501	2.93701	4.31781	3.60197	3.20867	3.89381	4.1251	3.77783	15.2337	13.7488	17.8576	12.2918	14.8929	10.8716
C1	EYR41_000811-T1	0.0478977	-0.176023	0.810435	1.11945	0.786619		17.4894	13.3934	11.6892	12.653	14.5067	15.8058	12.9666	10.3757	11.4022	29.1044	31.7925	30.9901	38.3117	39.4809	49.5989	31.811	31.9434	27.9806
C1	EYR41_000876-T1	-0.154103	0.141568	1.33495	1.70756	1.1446		1.33963	1.87954	0.765939	0.758627	1.19475	1.23846	1.07899	1.57618	1.70213	5.37821	4.55562	4.0565	6.8977	6.47106	7.28697	3.73619	3.87547	4.16475
C1	EYR41_000889-T1	-0.00731106	-0.0134901	0.981293	1.15219	0.496311		13.115	13.9972	15.0669	14.1988	13.4793	12.6925	14.3024	11.8317	14.4491	36.5222	35.2927	38.6001	31.2803	54.6659	48.0624	21.2213	21.2385	26.9158
C1	EYR41_000910-T1	0.917328	0.269169	0.637828	0.848212	1.10757		94.4521	81.9571	82.7658	170.856	229.623	227.911	103.518	83.6175	150.69	153.011	146.498	184.459	175.907	188.32	227.269	277.374	252.268	251.575
C1	EYR41_000915-T1	-0.151072	-0.600132	1.97158	3.6616	2.49528		6.18595	4.69566	4.62004	4.16203	4.98919	3.74005	3.16975	3.26758	1.98476	34.611	37.5307	35.9521	195.005	189.618	206.908	71.4615	53.2641	62.7822
C1	EYR41_000954-T1	0.825661	4.64075	3.99956	3.0297	-0.126338		4.71422	2.32857	3.41563	5.15182	11.7798	6.95009	735.944	292.786	195.056	131.333	177.405	270.81	43.4423	82.3971	93.0329	1.9314	3.47105	3.88795
C1	EYR41_000982-T1	0.531727	0.828827	0.808668	1.02248	0.902191		33.7165	29.4181	22.5211	37.7855	53.035	50.8392	68.1366	63.6919	59.633	58.5804	65.948	59.5727	83.2522	70.9989	77.6898	77.7069	69.1033	60.7843
C1	EYR41_001011-T1	0.544513	1.46581	2.68913	2.22101	1.52115		9.84574	7.96285	11.7934	23.6342	15.2981	12.0212	53.73	44.3487	30.0654	124.863	145.876	150.949	87.7053	84.8215	92.9108	50.4417	42.4447	40.9158
C1	EYR41_001027-T1	0.456909	0.560957	0.924953	1.612	1.79837		52.3036	70.6779	56.8736	87.2032	88.2305	109.489	101.503	112.601	89.489	130.58	167.9	134.733	323.549	286.922	266.451	352.094	392.217	330.877
C1	EYR41_001048-T1	0.74269	1.49353	6.03205	3.92373	0.409509		0.199997	0.0268216	0.0636372	0.290505	0.196042	0.102306	0.344139	0.493619	0.428581	43.5586	40.5739	37.336	3.90174	4.13612	7.65134	0.157528	0.106665	0.116952
C1	EYR41_001062-T1	1.21809	3.86677	5.80695	4.28758	2.6725		5.02489	4.47591	3.68604	7.21733	29.3675	14.2313	400.806	193.944	115.299	1292.22	1473.79	1453.46	184.065	277.617	610.749	28.552	122.981	70.189
C1	EYR41_001091-T1	-0.708095	-0.82371	3.19901	2.91146	1.50359		0.174715	0.228682	0	0	0	0.149881	0.0976514	0	0	2.88392	3.12142	2.84637	1.68944	2.39038	2.73984	0.491525	0.670007	0.435983
C1	EYR41_001129-T1	0.763272	1.7562	5.15249	5.97139	5.1902		1.39048	0.616313	0.572559	1.25181	2.53278	1.51647	11.3489	3.53988	2.53244	99.7934	186.868	143.381	216.772	256.255	581.587	83.292	260.072	147.255
C1	EYR41_001308-T1	0.207838	0.928699	0.784126	1.03726	0.799963		6.73191	7.44099	4.87453	7.0477	6.83198	8.69534	15.3088	14.3205	17.3331	14.5185	11.5572	14.1916	19.1027	16.0192	17.1726	14.2236	13.5062	13.8287
C1	EYR41_001312-T1	1.7992	3.72657	7.1997	5.93777	3.26524		1.18096	0.651051	1.32954	4.9808	9.4995	5.05133	159.089	27.802	18.3235	1154.47	1553.72	1644.79	226.984	439.576	634.78	13.4272	44.5447	37.7106
C1	EYR41_001313-T1	-0.000994484	0.165949	2.71068	3.29494	2.87292		0.0392857	0.0343736	0.19224	0	0.501693	0	0.876965	0	0	1.45233	2.64938	2.01223	3.65137	3.95014	3.1336	1.72393	2.83173	2.72401
C1	EYR41_001332-T1	0.974978	0.47437	1.64376	0.95071	0.27236		98.717	54.1392	57.5862	170.591	158.281	195.512	152.602	106.847	74.8574	307.017	359.586	353.513	162.757	158.754	196.337	92.4081	91.1624	80.7111
C1	EYR41_001366-T1	0.505792	0.788437	5.03073	2.96016	-0.230714		6.72003	5.00523	25.3951	12.6702	14.9281	18.4335	25.7104	18.9521	17.0532	1398.4	1329.28	1620.88	119.83	161.612	297.895	6.04646	8.44608	8.28751
C1	EYR41_001507-T1	0.0545588	-0.255958	1.47751	0.845854	0.505115		11.2013	12.1962	10.5557	11.6659	14.3752	9.47717	10.1215	7.91266	8.18754	53.5205	50.4619	40.407	35.4652	23.078	21.5815	20.1068	20.3975	15.5417
C1	EYR41_001559-T1	-1.09044	-1.23979	-0.120032	1.85221	0.905659		32.3752	9.50031	15.1194	6.1706	4.45842	5.80092	4.58508	4.98415	4.60838	14.4044	14.8966	13.8867	65.8146	79.9136	218.157	32.0647	50.5761	42.6061
C1	EYR41_001648-T1	-0.64844	-0.759234	1.01385	0.606899	-0.284199		11.1437	14.5759	15.1336	5.6091	7.79161	7.39162	5.85969	6.44439	6.38294	43.5484	34.8536	30.9271	24.1786	22.344	26.926	9.95898	10.6022	9.64316
C1	EYR41_001734-T1	-0.246875	-0.246875	6.08863	5.73203	1.88189		0	0.0402339	0	0	0	0	0	0	0	19.3582	21.9024	20.0074	9.59384	9.20153	33.8915	0.188612	0.228076	0.464543
C1	EYR41_001768-T1	-0.595636	-0.762486	-0.0245822	1.27742	0.728648		22.8795	9.1908	10.2812	4.51455	8.45435	8.56808	6.63569	5.66838	5.43039	12.4627	12.0449	12.3753	38.1589	41.6911	59.5575	31.4678	28.109	21.4228
C1	EYR41_001769-T1	-1.12822	-0.529112	-0.534174	0.89689	1.02654		8.63055	2.93595	3.42132	1.00181	1.35078	1.85964	4.14145	2.12264	1.8589	2.79664	2.67284	2.12039	11.6363	8.42519	12.5272	12.5315	13.4586	11.1865
C1	EYR41_001777-T1	-0.145789	-0.145789	7.23085	8.1901	5.86609		0	0.0257111	0	0	0	0	0	0	0	66.5293	81.2526	78.9816	182.915	161.144	259.643	15.6995	19.3203	24.6076
C1	EYR41_001792-T1	-0.344352	-0.256185	1.32637	1.55351	0.293822		33.7171	25.5585	19.416	17.4608	14.9616	20.0777	21.2864	14.972	21.8343	93.8916	97.8965	93.9309	91.5812	119.143	149.464	35.4205	34.5201	32.857
C1	EYR41_001807-T1	3.0073	4.78303	5.91289	4.53454	1.5587		0.0463855	0.0202421	0	0.877125	1.77451	0.801227	5.18454	8.55507	6.55238	20.9482	15.8951	25.3331	4.1628	4.32636	7.60053	0.142333	0.298331	0.280769
C1	EYR41_001824-T1	0.718079	0.816917	0.760282	1.25055	0.797716		15.6635	20.3053	15.9245	28.3597	44.6616	31.8899	56.7893	33.9943	29.2842	26.7506	43.4546	38.941	63.4489	63.4242	51.2969	34.438	38.978	40.3673
C1	EYR41_001824-T2	0.708213	0.770166	0.497436	1.01925	0.35954		9.0611	8.44051	11.1352	18.4094	15.9679	22.2788	14.6877	24.8872	22.3211	18.9222	10.2794	18.0411	22.0116	29.7911	26.3004	12.2454	10.8574	18.4957
C1	EYR41_001857-T1	0.501978	0.98865	1.65029	1.88605	0.379627		11.0711	7.89205	7.21287	14.1988	13.4793	13.4392	31.4958	26.5759	13.6235	36.1623	49.9263	47.1354	44.3621	52.1696	73.799	11.3064	13.1941	13.082
C1	EYR41_001908-T1	0.248017	0.495407	0.704999	1.00296	1.0562		2.00936	1.37332	1.23153	3.22263	1.33856	1.55521	2.7033	3.16068	1.73927	2.84439	2.86701	3.18223	4.38618	3.87512	4.00183	4.04902	5.00954	3.97685
C1	EYR41_002089-T1	0.1658	-0.406508	4.97042	4.04893	1.55894		3.45408	3.57014	3.08456	4.19127	3.11241	4.48693	2.43565	1.8415	2.43042	489.488	498.749	425.302	164.56	181.029	235.668	13.3137	17.5447	17.1838
C1	EYR41_002128-T1	4.59183	5.63023	6.55317	5.87186	4.83088		0.762827	0.839046	0.382453	113.363	58.3915	40.4539	293.676	180.905	117.327	402.458	465.548	525.89	198.453	245.736	264.733	76.9575	87.3029	88.2332
C1	EYR41_002218-T1	1.24871	1.75304	1.17016	1.4126	1.18739		27.0619	7.73996	10.7919	109.361	28.1383	28.7628	61.1267	74.9181	91.1951	37.3486	41.7007	44.7357	46.4424	49.3051	65.3713	52.6547	40.3337	36.8385
C1	EYR41_002223-T1	2.84931	6.50679	7.55786	6.3361	3.99946		3.02862	2.04796	3.07378	27.9115	93.1658	50.4597	4211.54	1736.25	934.775	4592.26	6390.41	5324.93	1017.43	1470.86	2759.56	61.7454	333.724	186.435
C1	EYR41_002256-T1	3.16977	2.16187	6.11422	6.64353	3.03865		0.252441	0.22243	0	3.21781	10.7907	6.74836	1.87113	2.69237	2.20133	223.43	93.9192	79.896	112.204	261.526	300.097	6.57132	6.2787	4.25487
C1	EYR41_002274-T1	1.51402	0.637069	4.05623	4.54446	3.9498		1.0142	0.566413	0.525978	4.18969	2.82722	2.42919	1.98504	0.847416	1.23857	44.1983	33.0779	40.3672	59.4299	54.476	83.4432	32.5643	37.307	37.897
C1	EYR41_002316-T1	-0.860882	1.55774	7.10716	6.81366	3.62859		0.251479	0.320593	0.164246	0	0.246594	0.131137	1.64379	1.13774	0.986872	344.862	330.924	281.691	146.925	270.852	349.964	7.3644	11.4902	11.8185
C1	EYR41_002325-T1	3.4989	3.33363	7.41089	6.23487	2.39303		0.0416001	0	0	3.94614	2.65681	1.58259	2.78533	2.00001	1.82914	140.604	125.063	139.015	27.4566	39.0815	63.7241	0.89123	0.65702	0.982054
C1	EYR41_002374-T1	-0.370371	-1.12259	3.7714	2.91777	0.388906		16.542	11.8499	8.50307	3.69136	10.3477	13.2785	4.44055	3.21679	3.84848	480.439	539.878	479.407	139.322	222.582	328.247	13.9208	20.0942	18.6433
C1	EYR41_002402-T1	2.26728	2.3495	1.9086	4.28288	2.56775		37.728	14.3291	9.91429	89.854	232.192	214.829	237.944	174.985	141.396	119.888	110.868	120.756	957.19	996.322	2022.78	218.682	241.845	234.237
C1	EYR41_002412-T1	-0.886276	-0.719564	2.36652	1.93899	-0.127976		1.28335	1.66317	2.39722	0.336726	0.681552	1.31932	0.478361	0.857775	1.30476	22.4083	16.6989	15.7702	7.60908	13.086	17.215	1.38661	1.30602	1.86306
C1	EYR41_002413-T1	-0.0582577	0.628679	1.38677	1.81913	1.64457		11.4374	6.30443	10.9473	5.57688	10.7995	9.81307	22.8274	15.523	13.5429	34.7668	34.8638	40.1188	80.7677	41.7835	51.6038	59.2442	45.9873	40.3936
C1	EYR41_002416-T1	-0.198731	1.38202	3.17814	1.9691	0.620386		1.44997	1.44536	1.34542	1.62334	1.09578	0.805167	5.99385	6.70339	4.45911	52.4483	29.6069	23.5061	11.5131	7.55817	11.8803	2.90776	2.70302	2.28275
C1	EYR41_002578-T1	1.96178	0.88765	1.72101	2.04829	2.03345		10.2475	7.44954	215.516	150.751	141.182	249.984	56.1922	72.2014	53.147	139.558	110.209	180.953	151.065	218.58	216.492	189.033	178.88	218.049
C1	EYR41_002625-T1	-0.286144	0.669506	1.87579	2.12195	2.36616		0.266496	0.162564	0	0	0.169765	0.0877417	0.178873	0.213786	0.147176	0.492716	0.671295	0.746239	0.803521	0.862631	0.812849	1.26925	1.05611	0.897904
C1	EYR41_002626-T1	2.20961	0.884175	4.50834	3.86745	0.760856		0.372459	0.379104	0.709101	7.03986	3.69327	3.24772	1.4805	1.1063	0.94391	46.0147	29.5695	62.2363	16.838	17.6833	43.161	2.90055	0.634909	0.57318
C1	EYR41_002632-T1	1.30987	1.66479	5.68691	4.24233	1.28748		2.71484	2.25071	6.49003	24.7362	11.7835	9.68458	19.0762	19.1392	18.9413	1215.02	1135.26	927.437	194.393	248.976	339.079	14.7399	11.4556	13.0624
C1	EYR41_002634-T1	-0.333744	-0.330285	3.20111	1.75621	-0.329053		4.79455	5.35067	4.0742	1.78332	3.84981	5.10677	4.72774	2.92692	2.66946	108.582	116.989	113.091	20.9935	25.482	36.7433	2.82054	3.41988	3.90403
C1	EYR41_002640-T1	-0.506381	-1.04849	4.64759	2.9046	0.116874		15.2412	13.0345	11.6936	3.43787	13.9239	9.86073	7.02595	3.63732	3.78566	1430.42	1415.15	1178.18	206.744	219.742	300.915	14.3444	16.3539	13.6576
C1	EYR41_002662-T1	2.12609	4.23565	5.41023	4.35482	2.72997		2.26696	1.0731	1.16311	7.75133	19.2864	11.12	174.002	91.1979	61.0765	258.753	333.764	383.869	62.1515	110.315	203.482	19.2999	25.4565	22.7043
C1	EYR41_002759-T1	-0.704755	0.943192	1.69099	2.25769	2.47604		0.246711	0.0195725	0.291617	0.424049	0	0	0.200559	0.599518	0.5155	0.710802	1.0372	0.904059	1.70037	1.05998	2.20071	1.95013	2.39698	1.70928
C1	EYR41_002801-T1	0.594324	1.18317	1.34109	1.21063	1.08753		799.306	332.358	349.248	564.127	849.86	1021.43	1681.03	1469.31	1182.7	1598.01	1662.05	1862.73	1380.6	1310.08	1782.59	1450.34	1379.04	1199.95
C1	EYR41_002810-T1	-0.232819	0.597556	0.597178	1.46707	1.76961		8.4232	3.17925	2.18216	2.34299	2.84366	3.96828	9.08114	8.07835	4.60334	6.93531	6.98075	6.79692	19.1304	13.7076	17.6621	29.6914	22.1309	18.1211
C1	EYR41_002862-T1	1.1346	1.86784	2.47857	2.10804	1.80889		15.6451	13.3334	13.1098	44.8761	44.9153	37.9647	104.023	105.41	65.7366	176.491	161.694	147.935	116.365	110.977	113.671	88.4533	89.7793	76.5188
C1	EYR41_002863-T1	0.933345	1.23704	3.49862	3.36691	2.68927		0.183557	0.489099	0	3.58592	0	1.40864	0	5.82096	2.0245	17.3525	16.4585	12.0287	12.3598	15.5272	11.6935	5.90512	9.65117	4.86139
C1	EYR41_002896-T1	3.57945	6.39723	7.95295	6.92702	5.5951		0.639584	0.411997	0.28484	8.13694	30.6477	15.0566	607.073	232.443	131.015	1155.4	1350.23	1171.74	335.694	363.109	734.844	70.317	193.528	122.425
C1	EYR41_003031-T1	0.174499	-0.0192456	2.10885	1.5498	1.28486		4.40517	6.89686	4.95681	8.51781	6.75689	4.14038	6.84703	4.84069	4.21309	43.9775	42.6209	40.539	30.0925	25.1286	20.2598	22.4534	18.7906	16.4338
C1	EYR41_003031-T2	1.85166	1.84371	3.26643	2.75686	2.26837		2.16074	3.99354	3.91751	33.1497	18.7213	13.3197	24.241	22.6202	15.3384	76.5232	79.9221	92.7929	41.8582	54.9967	56.221	28.2726	28.8935	37.2312
C1	EYR41_003082-T1	0.185641	1.05852	1.11117	1.18427	1.13315		21.7408	8.32183	10.875	16.39	14.7404	13.1002	42.7477	36.869	28.7199	41.5509	35.3181	34.5542	41.5548	35.5713	44.4512	39.3354	42.4453	34.6294
C1	EYR41_003083-T1	1.16824	0.696658	3.53527	3.18863	0.646688		16.5627	8.24529	146.4	130.901	45.1235	110.942	49.4774	55.6251	56.8541	926.986	1005.5	777.441	516.975	656.048	817.648	52.1139	48.2935	56.5316
C1	EYR41_003103-T1	0.433403	1.27941	0.875615	1.73177	1.30488		0.782139	0.313816	0.214603	0.691167	0.466802	0.583516	0.902869	1.34025	2.1279	0.968418	0.820011	0.862165	2.0492	2.04805	2.36036	1.44722	1.66638	1.12983
C1	EYR41_003104-T1	2.56902	5.65756	7.07721	5.58939	3.94077		4.31926	2.43738	2.01402	19.8905	68.288	33.0182	1543.61	753.673	426.851	2892.68	3444.65	3263.57	448.498	630.034	1414.74	61.4855	298.439	156.419
C1	EYR41_003105-T1	2.86115	6.17679	7.22248	5.67533	3.78324		4.02471	1.98889	2.27983	25.4781	83.9112	43.5146	2822.31	1116.11	642.612	3086.04	3801.57	3787.96	447.932	690.129	1446.3	44.3097	248.426	142.384
C1	EYR41_003117-T1	2.76388	4.31861	5.23858	4.9115	3.81364		3.43742	1.6039	0.766841	26.4382	29.8084	21.0653	233.089	111.981	70.3196	262.009	315.206	335.007	197.923	221.92	246.188	77.1592	81.6633	65.2039
C1	EYR41_003187-T1	-0.549284	0.0730335	1.39878	0.567132	-0.553452		13.5463	9.80734	10.6987	7.48615	5.05033	6.63515	9.19758	12.1053	15.261	57.8015	40.6678	36.8144	16.6638	19.7181	22.686	6.1982	6.66822	6.33119
C1	EYR41_003188-T1	-0.158409	-0.440592	0.502336	1.0157	0.680062		20.1364	14.5854	18.563	18.8406	11.7501	13.6453	7.89057	11.2111	14.9144	30.3293	28.539	27.0176	37.0028	44.3842	65.0697	28.2982	38.2512	38.449
C1	EYR41_003345-T1	0.093938	1.0013	0.568016	1.01133	1.07442		9.66584	4.85307	6.19867	5.81018	6.6565	9.03035	20.0164	18.2029	15.1921	11.6689	11.625	11.1098	18.3843	15.1367	20.6183	24.4549	18.1085	16.4511
C1	EYR41_003363-T1	0.351545	0.510209	3.64499	1.8792	-0.00643956		1.07378	0.377898	1.35499	0.711886	1.6809	1.27389	0.926797	2.01451	1.38509	34.6285	29.9204	30.6761	4.31263	4.78146	7.96314	0.751918	0.690063	1.02888
C1	EYR41_003445-T1	-0.143545	0.0929896	2.02095	1.94425	1.17727		11.378	5.63503	3.84632	3.27968	6.88324	6.53467	7.93482	7.5271	5.24567	49.4048	48.3786	40.9794	44.6869	38.4846	47.2876	20.4067	21.4968	18.9481
C1	EYR41_003475-T1	0.286278	-0.17682	1.08269	0.424896	-0.0660401		7.93146	22.1506	13.9656	14.6967	20.1468	18.2654	10.4555	9.09925	14.8026	40.0629	40.0305	35.548	20.3019	22.9296	18.1952	9.72093	13.6293	14.7461
C1	EYR41_003481-T1	0.0591869	0.474006	4.87058	2.31793	0.331154		4.68175	4.59059	5.17053	4.71256	6.68009	3.93035	9.66535	7.07776	6.59535	630.026	609.447	584.968	35.6332	43.7425	72.6479	5.92126	8.17684	6.03883
C1	EYR41_003516-T1	0.155188	0.743435	1.02293	0.714001	0.32304		13.934	17.147	15.0976	17.6706	17.7384	16.8494	34.1167	30.3323	31.0068	38.0057	43.1307	43.5484	29.9321	29.3897	33.2618	21.0599	20.6094	21.4205
C1	EYR41_003533-T1	-0.226993	0.293089	0.532363	0.849684	1.23201		0.987591	1.0979	1.15107	0.731846	0.987397	0.787714	1.47228	1.6566	1.20753	2.04574	1.87157	1.52038	2.39637	1.97554	3.37279	2.91313	4.90756	3.64077
C1	EYR41_003540-T1	0.451782	0.938833	3.47684	2.48186	1.7134		12.3947	7.70503	8.91024	10.3585	18.3902	16.227	42.5071	22.8421	14.4057	272.274	329.819	289.435	138.007	91.9865	111.354	56.8363	59.9132	41.5581
C1	EYR41_003548-T1	2.78532	6.25559	6.62174	5.50112	3.95738		0.55475	0.30479	0.330901	3.96664	15.096	8.1868	443.726	246.43	162.173	294.35	372.02	433.676	68.8964	112.048	225.089	13.6712	43.379	30.827
C1	EYR41_003549-T1	-2.26592	0.328216	1.62021	0.92377	0.0807301		0.231563	0.360525	0.137868	0	0	0	0.961891	0.176894	0.185236	1.13582	1.25054	1.26813	0.332549	0.596958	1.09433	0.118535	0.475027	0.253658
C1	EYR41_003623-T1	0.989925	1.25675	1.14662	1.18892	0.538908		44.8384	25.9703	5.53772	110.776	75.9607	28.7704	93.0588	172.984	16.6147	100.27	92.2896	24.6218	108.832	131.358	22.5482	44.5489	43.3082	20.1165
C1	EYR41_003720-T1	0.598339	1.20127	1.43354	0.917294	0.403657		385.777	388.068	363.148	745.92	636.874	625.91	1405.39	1309.72	1017.18	1324.28	1616.04	1737.51	879.446	927.85	981.348	606.327	535.509	550.93
C1	EYR41_003721-T1	0.693576	1.00551	1.21943	1.19528	0.700673		414.416	227.997	211.346	388.576	559.355	655.186	852.472	692.175	643.142	805.96	918.406	1022.39	807.731	768.182	1091.98	551.035	569.787	535.138
C1	EYR41_003726-T1	0.278709	1.06815	0.416381	0.763399	0.713485		18.0577	19.5862	15.5657	26.3466	22.523	19.5838	53.0358	47.3336	51.2947	24.3047	27.3025	26.7226	42.1471	31.328	39.0325	40.5682	33.5374	33.7707
C1	EYR41_003753-T1	-0.671125	-0.399925	1.57273	1.55913	0.0503404		1.88218	1.46774	1.75217	0.616602	0.871815	0.984276	1.01796	0.869812	1.44976	7.85242	8.6501	8.05809	7.50346	7.07663	9.84135	2.10692	1.46304	1.80388
C1	EYR41_003778-T1	-0.173141	0.313514	3.57031	2.69598	1.15568		24.3707	10.6913	12.6002	7.38704	12.8898	17.8822	37.526	21.4595	10.3827	492.982	546.777	489.433	146.618	225.995	307.803	39.4258	54.0516	50.4212
C1	EYR41_003794-T1	0.0550682	0.523476	2.82335	1.46944	0.322313		2.01029	2.81356	2.44995	1.89708	3.36137	2.39064	3.8233	3.69583	4.64401	43.8714	37.3416	37.2018	8.62522	9.13586	14.1676	2.96018	3.38618	3.55498
C1	EYR41_003882-T1	-0.123744	0.275067	1.52734	1.46757	1.01345		1.02947	1.05094	0.672346	1.67403	0.451781	0.5977	1.42694	1.04244	1.10035	3.65109	4.61628	4.13045	3.53618	4.14612	4.16544	2.70308	2.23634	2.60518
C1	EYR41_003916-T1	-0.0894079	1.13141	3.34917	4.02715	2.52991		10.6072	14.7393	19.1062	13.9836	11.3097	13.0717	33.9303	35.8461	68.7273	391.544	390.34	424.309	642.849	650.051	1194.61	209.274	169.951	164.564
C1	EYR41_003917-T1	-0.115331	0.0672965	2.13273	1.91498	1.03575		13.3605	12.9018	13.273	12.8634	8.20894	13.6913	16.1133	9.73463	16.362	100.749	106.997	121.801	74.189	76.5699	118.025	37.8966	32.2899	41.5945
C1	EYR41_003932-T1	1.349	4.52117	5.52001	4.28297	3.64331		1.08726	1.71452	1.85915	3.01956	10.3917	6.07833	270.452	130.988	77.3495	323.903	402.251	394.707	72.9702	107.361	169.53	36.8829	88.948	60.3163
C1	EYR41_003973-T1	-1.37871	-0.892266	3.96453	5.20079	2.64617		0.700222	0.43631	0.748944	0	0.255046	0.408195	0.0894699	0.427865	0.284901	30.5406	36.8261	31.718	87.8328	123.696	139.98	7.18573	8.94976	11.2614
C1	EYR41_004027-T1	0.215232	0.580641	1.25307	0.853576	0.37391		47.5175	50.5107	41.5425	45.76	67.8459	56.7461	94.8184	82.4948	70.3084	156.453	162.481	152.828	108.972	95.4441	118.859	69.5382	69.0937	62.0265
C1	EYR41_004051-T1	0.568189	0.970214	2.29983	1.95249	1.7306		4.45186	3.27326	2.36331	4.19002	7.58219	5.61563	12.0127	9.50629	5.49031	31.3102	32.1732	30.7171	21.7019	23.963	22.6661	19.1432	20.8856	15.175
C1	EYR41_004092-T1	2.36492	5.25319	6.58243	5.41622	3.61563		5.21764	4.69871	5.61992	33.9541	86.4458	52.1246	2229.59	815.3	512.718	2773.95	4172.8	4568.57	681.686	1045.64	2168.03	73.4174	398.473	259.772
C1	EYR41_004182-T1	-0.439259	1.1213	6.43909	4.36605	0.895762		0.141502	0.0616027	0.0310082	0.148246	0	0.0504532	0.633479	0.210259	0.0848487	53.6138	45.5072	43.7757	4.16762	6.14025	8.95632	0.153103	0.163673	0.22638
C1	EYR41_004183-T1	1.76619	2.3114	5.1393	3.17575	0.93074		0.841207	0.626367	0.980452	5.61571	4.41761	4.30693	8.40556	8.33219	8.18765	129.506	141.407	149.545	14.2426	19.6267	27.629	2.40355	1.61541	2.32472
C1	EYR41_004184-T1	0.181243	1.86692	5.61997	3.45537	1.46124		0.758844	0.607906	0.43843	0.598789	0.807004	0.684166	5.50902	4.05532	2.84131	164.157	169.188	185.828	15.4201	19.6024	25.6151	3.81161	2.34385	2.18691
C1	EYR41_004186-T1	6.61183	8.57281	9.72268	8.1889	5.68558		1.34371	1.34296	0.423114	749.259	1117.18	573.995	8716.25	6090.72	3419.95	15909.6	18870.9	17401.4	4497.91	2885.07	4304.44	604.91	220.606	244.273
C1	EYR41_004243-T2	3.67625	7.02907	8.2163	6.9972	5.06815		1.18843	0.545101	1.35801	24.1862	67.3363	35.2172	2594.08	929.566	574.212	3336.44	3597.31	4057.41	601.693	997.817	2105.66	65.0036	321.3	194.303
C1	EYR41_004265-T1	0.791532	0.101199	-0.423468	1.38931	1.55874		1.54777	3.024	1.95516	6.00646	6.01166	3.59691	1.36526	3.28429	2.66786	0	3.96659	2.99843	11.3659	8.92998	7.11852	10.439	10.1094	11.7801
C1	EYR41_004345-T1	1.48164	1.22248	4.38091	3.32711	1.02811		0.796619	0.410495	0.227804	3.55947	1.19767	2.16393	1.88167	1.50161	1.46785	36.1292	32.8247	55.2022	11.7657	9.29937	24.1408	2.00636	1.10938	1.11571
C1	EYR41_004352-T1	1.7892	0.982288	5.33401	6.7974	5.27438		8.60226	7.23583	6.20596	43.3017	55.0307	32.1257	23.6336	18.7018	15.8426	1432.96	1444.46	1563.11	4194.2	7048.34	8999.49	1299.09	1563.82	1410.77
C1	EYR41_004366-T2	0.601323	0.0783881	0.753589	1.10945	1.07966		14.4891	11.6974	11.7452	16.7942	22.4714	29.5322	18.7025	10.9297	11.7476	15.904	28.8047	38.3103	22.9801	37.5468	61.4178	30.0255	37.444	44.3197
C1	EYR41_004379-T1	0.400611	-0.692212	1.24302	0.696082	-0.646087		23.792	23.6882	18.5833	30.6627	29.8988	34.7656	10.8138	10.9317	10.4343	76.0064	74.0504	71.6923	37.7443	38.1401	55.5983	13.5416	11.176	9.6942
C1	EYR41_004387-T1	-0.795835	-0.544645	4.18435	5.53431	2.08581		0.458492	0.223921	0.850751	0	0.467526	0.618581	0.656226	0.196124	0.1035	24.5092	37.8335	30.0955	104.987	104.308	153.684	3.22863	3.9766	4.20525
C1	EYR41_004436-T1	0.207541	0.285367	3.74886	2.58867	-0.337084		2.02146	1.25435	5.13374	3.22444	2.17423	3.21589	3.48402	2.86425	2.96425	95.9665	109.181	92.6986	24.2331	30.4351	41.5242	1.59403	1.80711	1.58703
C1	EYR41_004453-T1	2.1216	0.953452	3.10867	3.12822	1.54507		0.840934	0.416534	0.888343	3.4379	8.69436	6.42348	3.45497	1.57955	1.04617	16.5668	14.9066	15.2326	13.363	15.2635	20.2006	2.62705	3.82329	3.56377
C1	EYR41_004503-T1	0.974921	1.02302	0.747266	1.04031	1.02543		45.4189	31.0419	24.3539	56.3971	115.523	90.5853	109.701	81.2541	79.4993	72.0102	63.3216	64.7807	97.0838	83.4566	91.6058	124.143	78.5095	74.6059
C1	EYR41_004519-T2	-1.1472	0.631596	1.49986	0.916497	0.0847909		2.21115	0.516644	0.496329	0	0.610349	0.35247	1.09256	2.12913	1.802	3.07111	4.23682	5.02211	1.57393	2.18623	3.02062	0.967829	0.998427	0.841059
C1	EYR41_004531-T1	0.553712	0.995469	0.80937	1.01755	0.630689		18.7498	14.4142	11.0162	23.3947	26.5275	23.426	39.0885	38.2642	38.1563	32.9837	30.566	30.501	40.6523	35.3847	42.0409	27.6639	28.8041	24.1919
C1	EYR41_004576-T1	0.0423476	0.654012	2.22537	1.56409	1.1861		15.4086	14.2528	12.2894	16.8492	15.9519	10.6603	34.4605	26.6303	20.5378	130.258	127.079	116.408	67.8892	61.5075	68.2722	44.9161	52.5617	39.0169
C1	EYR41_004589-T1	2.82886	3.83064	5.57329	4.59189	1.21286		0.731297	0	0.54176	11.7367	9.41549	5.76701	38.3347	20.7517	14.8912	128.54	110.167	153.827	34.3778	43.4942	80.197	5.29041	1.07227	0.520868
C1	EYR41_004599-T1	-1.03978	-0.277368	0.305055	0.808908	0.865677		1.8598	1.85531	1.74818	0.632929	0.640602	0.560799	0.974361	1.43351	1.78425	2.92067	2.32251	2.03757	4.06838	3.92009	4.19635	4.80283	5.12706	3.28142
C1	EYR41_004616-T1	-0.508711	-1.80769	7.03617	8.71028	4.59951		0.519943	0.213796	0.140317	2.31643	0	0	0	0	0	324.53	364.598	334.545	1427.1	1609.95	2622.89	27.8129	27.4825	36.3059
C1	EYR41_004643-T1	-1.29095	0.796475	2.61866	3.0656	2.69332		0.0914391	0.159431	0.153336	0	0	0	0.277577	0.325053	0.452122	2.4093	2.14575	2.63581	3.71043	3.14447	4.57815	2.48564	2.76047	2.62843
C1	EYR41_004666-T1	0.412306	2.85221	4.764	3.49405	1.89436		3.94847	3.60154	6.28881	4.12745	11.4243	6.12435	137.263	77.4551	43.2912	467.836	551.013	507.811	85.4586	134.055	271.722	12.7419	62.2198	32.4762
C1	EYR41_004667-T1	-0.794053	3.68726	5.28691	4.82701	2.16347		0.0702395	0.214961	0	0	0	0	5.96034	5.62967	3.63572	22.9997	25.8883	26.2749	8.81067	13.7391	31.8415	0.502055	2.11646	1.09515
C1	EYR41_004668-T1	3.15334	4.03722	4.74389	4.51095	4.57933		0.10695	0.279951	0.460286	6.46948	7.09067	5.56589	22.6681	15.8957	10.5216	25.3083	33.6269	35.7443	27.3675	23.3865	24.5014	36.2175	20.9791	26.0417
C1	EYR41_004730-T1	0.682651	0.756013	1.61258	2.72478	2.24389		61.9439	12.5362	12.9781	39.1835	39.2623	46.3418	41.3862	53.5354	41.3728	113.639	103.596	100.851	291.923	290.231	399.562	231.297	206.613	174.592
C1	EYR41_004732-T1	0.156343	1.13945	1.01706	1.43777	0.0100471		802.353	146.564	103.066	219.329	233.418	406.375	755.905	810.002	561.627	789.798	580.803	506.559	908.396	756.395	1228.97	292.61	223.886	184.583
C1	EYR41_004733-T1	-0.791216	-0.236935	-0.114102	1.00804	1.11945		9.74482	4.03591	3.45677	2.43862	2.40635	1.99767	5.56351	4.0954	2.86907	4.46497	4.8401	4.00505	14.1418	12.4587	15.437	15.8449	18.5686	12.9685
C1	EYR41_004752-T1	0.149465	-0.188496	5.45999	5.42354	1.8291		1.81667	1.43558	7.21579	3.36412	1.1322	6.84451	1.97734	1.89334	2.5383	640.208	607.621	669.449	395.563	597.875	931.658	12.1098	17.7076	22.9589
C1	EYR41_004860-T1	0.180663	-0.164115	3.44484	1.95255	0.467084		1.41625	2.11036	1.78647	0.411905	3.88932	5.08281	2.63046	1.16486	0.998748	58.0044	54.8636	50.1466	10.3827	11.4905	15.6552	2.05069	2.69537	3.91315
C1	EYR41_004867-T1	0.269036	0.642867	0.640789	1.43491	1.1924		215.705	96.4021	131.064	141.219	185.096	209.582	302.692	244.614	253.31	250.691	247.853	264.586	529.669	516.3	691.264	510.487	433.192	449.664
C1	EYR41_004890-T1	-0.375287	0.0429846	0.350845	1.08916	0.892428		14.6817	10.0441	8.93791	5.54942	7.89394	8.73016	13.2335	9.39396	11.1647	17.3653	13.4329	15.2369	28.4781	30.8969	37.0155	29.728	27.185	23.5464
C1	EYR41_004912-T1	4.54759	5.75043	7.11049	5.81836	2.8516		1.50311	2.51323	2.2121	204.947	216.507	161.561	982.489	660.256	412.537	2071.27	2593.87	3089.13	622.242	662.717	807.664	39.1971	30.7828	40.8622
C1	EYR41_004955-T1	-0.710903	-0.757595	-0.0651692	2.06685	1.79338		51.6812	20.3369	22.3561	12.9436	15.6964	12.2342	12.2055	14.602	12.4243	29.406	23.0178	26.8502	225.699	201.908	237.599	198.175	152.99	166.595
C1	EYR41_004985-T1	2.45024	5.72426	7.29994	5.84855	4.53987		0.439431	0.270291	0.210496	0.975789	9.55021	4.6719	189.12	89.9279	50.6623	399.468	491.57	458.94	70.1021	91.2863	193.083	14.4698	57.394	29.5732
C1	EYR41_005007-T1	0.681705	0.842729	0.956316	1.00597	0.915095		1.02803	0.592372	0.232278	0.693668	1.63795	0.990787	1.72428	1.07974	1.0361	1.74545	1.31121	1.13135	1.70371	1.21062	1.53275	1.2401	1.45406	1.35575
C1	EYR41_005135-T1	-0.93129	-0.152886	1.97355	2.47591	1.16135		0.908137	0.397418	0.205124	0	0	1.5676	0.36852	0.441021	0.258884	4.57797	3.13273	2.98865	5.56391	5.123	6.66383	1.13707	1.62994	1.94318
C1	EYR41_005158-T1	0.366483	0.828627	1.0875	0.887323	0.408751		35.6849	30.7245	38.5827	58.093	44.7308	43.9815	85.1912	80.488	68.4883	93.9675	101.181	109.494	76.4928	76.0936	97.1047	48.6627	54.14	53.9709
C1	EYR41_005215-T1	0.800737	1.12194	5.87483	4.14706	0.0380685		0.118387	0.0853054	0.271427	0.792597	0.266095	0.189986	0.801294	0.443376	0.340616	65.1054	61.7084	53.9919	9.54135	11.7037	11.3003	0.141988	0.175929	0.130192
C1	EYR41_005366-T1	0.251539	0.443307	1.00307	0.831727	0.603259		166.95	151.71	169.909	200.192	202.96	202.588	271.463	244.053	226.682	415.87	423.818	464.837	314.514	427.268	361.567	245.696	203.714	517.228
C1	EYR41_005561-T1	0.485762	1.14444	1.04062	1.04881	1.00642		438.915	205.131	183.874	280.319	489.003	471.148	949.089	790.013	641.077	724.046	675.767	712.254	700.602	635.22	812.929	816.21	692.148	588.382
C1	EYR41_005574-T1	-0.12542	0.921463	1.47718	1.69924	1.95318		16.8648	10.3002	22.1226	18.0167	15.037	11.9019	63.5204	41.8976	20.9327	69.1008	89.2668	49.0346	107.109	87.4078	67.6856	132.396	134.474	76.0108
C1	EYR41_005717-T1	4.78655	5.85742	6.4845	6.043	5.77077		0.221354	0.291102	0.268278	36.1776	37.7531	28.8956	157.147	104.659	62.022	162.244	194.566	203.087	119.763	112.297	131.759	108.726	88.5713	83.4346
C1	EYR41_005728-T1	-0.246875	1.89027	3.44961	3.78769	3.70522		0	0.0351498	0	0	0	0	0.18019	0.215429	0.343802	1.48983	1.18535	1.06158	1.83878	1.604	1.86791	2.72118	1.83467	0.873262
C1	EYR41_005731-T2	-1.00286	1.78385	3.6585	3.94509	4.76247		0.285741	0.0356114	0	0	0	0	1.18654	0.763861	0.116235	4.31401	2.83073	3.03163	4.49541	3.83386	5.32366	12.9217	10.3094	8.30081
C1	EYR41_005745-T1	4.22046	7.83867	8.69334	7.28597	5.52132		1.12025	0.758478	0	14.3832	46.5968	26.1595	1993.21	855.36	548.822	1891.54	2425.52	2735.49	350.126	486.844	1058.06	32.1352	214.536	139.683
C1	EYR41_005843-T1	0.958948	1.56489	2.74863	2.47986	1.97743		10.9705	9.06907	22.1289	45.5805	33.1012	24.1711	77.1354	68.6363	44.362	182.654	203.104	205.372	148.701	155.428	156.476	105.296	88.2292	87.2459
C1	EYR41_005853-T1	0.838318	0.392716	1.90683	2.16329	1.58185		10.6789	1.39977	7.10169	22.3878	22.7846	5.30825	13.6473	8.33029	3.82062	58.5458	47.5598	18.2977	34.3678	82.359	45.8059	46.2344	47.6154	9.19098
C1	EYR41_005866-T1	0.107902	-0.511269	3.86767	1.74744	-0.636929		1.25476	1.10508	1.47145	1.25986	1.19048	1.75816	1.55299	0.713891	0.368633	63.6737	53.0711	62.5748	5.24253	6.97981	10.56	0.642593	0.793495	0.549793
C1	EYR41_005873-T1	0.842954	0.681044	0.761439	1.05251	0.703315		248.046	154.016	158.366	407.127	436.171	386.68	412.315	356.524	295.827	354.883	383.843	406.511	467.26	534.684	533.255	393.361	345.876	360.225
C1	EYR41_005897-T1	-1.61052	1.55458	4.09515	2.55461	0.490427		0.211989	0.316371	0	0	0	0	7.65702	1.07314	0	10.2368	8.97214	4.26135	2.10665	1.18072	1.57612	0.316792	1.01126	0
C1	EYR41_005900-T1	-0.250881	-0.427216	0.0588618	1.07672	0.911228		88.1474	25.9604	31.4615	42.1098	29.2763	25.6833	24.2996	29.8116	26.9693	55.6618	38.3037	36.2081	114.406	105.607	145.433	130.925	111.883	73.4577
C1	EYR41_005949-T1	0.313072	3.0615	4.77993	3.36232	1.7094		6.16651	1.76747	6.95753	1.91515	13.3332	6.87979	183.628	80.6681	48.1049	440.829	516.262	554.125	71.7446	101.458	243.718	9.2232	47.3808	29.9509
C1	EYR41_005966-T1	-0.40963	-0.229681	0.541942	1.49261	1.32494		21.0032	8.92448	13.1804	13.2164	7.20488	6.74751	9.96353	9.99672	11.3792	25.2426	20.3687	23.1977	57.1815	51.4801	69.2322	51.9878	52.6535	47.8912
C1	EYR41_006053-T1	-1.51492	-0.972202	-0.491094	0.750495	0.681985		1.83716	0.364285	0.537238	0.394607	0.266164	0	0.186712	0.33485	0.238278	0.330822	0.614235	0.34594	1.93785	1.27249	1.45739	1.36706	1.32245	1.65464
C1	EYR41_006165-T1	-0.0158367	0.333147	1.25537	0.501204	-0.170776		58.1808	59.1732	46.0231	40.4347	61.7769	55.9081	87.1955	71.6031	66.399	164.549	193.219	195.928	73.49	87.0114	106.512	38.985	53.0552	44.672
C1	EYR41_006243-T1	1.34893	1.12925	2.84075	2.36798	2.10045		3.44877	3.6036	2.53184	14.5567	11.0843	10.5572	11.5793	10.5857	7.54441	56.9559	49.5346	50.7074	29.9912	34.8088	35.9083	25.317	30.2347	21.9565
C1	EYR41_006437-T1	-0.25061	-0.745807	4.06787	4.03657	1.95499		1.59246	2.09341	12.8816	3.55665	2.40033	2.2069	2.46374	1.16242	1.52813	193.28	228.421	180.151	152.71	200.352	251.316	22.744	25.9876	25.5079
C1	EYR41_006447-T1	0.165524	1.75407	2.33822	3.05162	1.79035		0.250121	0.102594	0.121194	0.277795	0.187475	0.0975271	0.789937	1.33759	0.817392	1.5544	1.48278	2.08339	3.70854	3.53469	3.37484	0.888942	0.932744	1.16857
C1	EYR41_006646-T1	0.826314	0.893949	1.04036	1.42718	1.26756		176.984	119.276	119.357	273.448	304.653	324.626	347.705	308.361	317.073	356.888	394.057	381.526	486.353	538.785	648.115	671.135	476.507	347.889
C1	EYR41_006694-T1	0.841297	0.800056	1.14685	1.5598	1.89461		1.82003	0.598864	0.646689	3.56762	1.75066	1.38204	1.92012	2.38713	1.73534	2.63023	2.74083	2.97754	4.85975	3.88882	4.16719	6.45072	5.79788	5.88662
C1	EYR41_006717-T1	1.51744	0.702009	2.81842	2.33568	0.386844		9.50777	5.10888	6.18547	26.9343	35.2672	27.293	10.5678	16.2288	13.2434	111.884	107.422	115.221	59.0968	62.733	84.6767	8.53502	9.4657	11.8716
C1	EYR41_006729-T1	0.675402	-0.00640429	1.61708	1.74044	1.76155		14.3507	5.49216	5.65659	12.7741	15.0189	16.3644	6.0467	6.81585	10.1805	39.687	38.3896	34.4847	36.032	41.9323	52.636	44.1774	46.3297	42.3499
C1	EYR41_006768-T1	-1.10392	-0.815798	3.34407	2.99999	1.86615		16.6837	9.57214	6.49891	1.56615	5.49521	3.9933	6.15761	3.19255	4.36544	282.52	290.551	262.978	166.307	195.6	249.301	60.2908	68.7331	66.2755
C1	EYR41_006802-T1	0.735217	0.296951	1.27716	0.713017	0.298274		4.99827	6.44967	5.61773	11.873	11.4349	11.2885	10.504	6.10794	6.65802	22.468	18.851	18.0887	9.30661	12.4677	12.7649	7.35723	8.25076	7.13165
C1	EYR41_006901-T1	-1.02051	-0.79413	-0.712505	0.213197	0.0510629		16.3571	23.8185	15.533	3.85861	9.49941	7.16277	9.9575	7.71915	7.06799	6.98881	9.89485	9.25785	22.1096	23.1527	21.598	17.8657	21.2735	18.0193
C1	EYR41_006957-T1	-0.150629	0.330926	0.614213	1.39722	1.25286		6.21118	3.61272	2.41468	2.47292	3.32932	3.67229	4.84617	5.56816	4.95511	7.11076	6.22848	7.686	13.3261	13.7965	18.6993	15.2391	13.8453	11.4734
C1	EYR41_006972-T1	3.70637	4.82291	5.85646	4.7903	3.39476		0.354688	0.310346	2.89546	25.4109	40.2627	26.9618	128.792	101.27	61.725	219.786	278.238	307.994	102.868	70.201	102.701	26.5837	22.9974	19.697
C1	EYR41_007055-T1	2.4564	1.70842	2.36138	2.43166	1.98842		7.30647	9.20304	16.3383	165.741	95.0792	103.297	77.0107	61.0088	38.3099	104.666	107.591	106.076	149.426	114.987	90.8719	103.772	65.315	61.8245
C1	EYR41_007062-T1	-1.66004	-1.49219	2.9315	4.24363	3.38206		46.0991	19.5526	17.971	1.08705	9.28879	9.87146	7.89017	6.35688	3.47574	414.89	521.421	451.889	1948.42	1663.57	1616.01	643.595	798.599	785.953
C1	EYR41_007063-T1	0.750184	0.126936	1.24371	1.0465	0.582304		9.489	15.4386	12.8503	30.75	26.8624	20.2252	11.0989	9.16333	26.4473	45.3793	39.0248	40.0468	33.6019	37.1916	33.6078	20.6324	22.391	22.741
C1	EYR41_007403-T1	0.303818	0.295912	1.00434	0.57979	0.305976		25.1072	27.855	19.3156	32.3477	31.6997	30.6233	30.8396	31.8268	32.7291	61.1739	65.9148	61.3336	41.9442	40.439	43.7751	28.5459	35.2185	32.6663
C1	EYR41_007436-T1	4.16948	3.87981	6.96834	5.48833	0.544006		0.9433	0.20885	0	98.0631	40.5498	19.5089	28.7203	42.0735	20.4758	824.265	662.323	498.751	138.351	155.765	159.628	2.13349	1.1484	0
C1	EYR41_007518-T1	0.962928	1.11838	1.10381	1.91088	0.818969		2122.67	669.974	950.162	2860.76	2750.1	2708.67	3411.09	3936.1	2859.23	3431.29	2944.63	3185.37	5950.32	6823.57	9516.95	2627.97	2638.81	2269.55
C1	EYR41_007618-T1	0.415808	-0.145789	5.37811	6.79363	4.3287		0	0.0369493	0	0	0	0.322239	0	0	0	15.3811	18.5112	19.2028	60.4295	66.4705	91.4995	5.0378	5.87442	8.01679
C1	EYR41_007671-T1	0.146964	-0.0196108	1.4074	1.0174	0.213487		1.26585	0.702045	0.732383	2.12873	0.718729	0.621542	1.19113	0.776333	0.65323	3.02414	4.05872	3.34436	2.4052	2.77212	2.05934	1.43801	1.25499	0.668476
C1	EYR41_007672-T2	-1.39055	2.54475	3.84121	2.29199	0.692439		7.35095	2.99925	5.17909	7.58403	4.62206	0	118.175	52.6207	36.5274	177.279	247.255	252.006	35.9845	46.3586	63.9782	8.11376	9.7685	11.4628
C1	EYR41_007676-T1	3.58285	6.94136	7.84182	6.29834	4.23519		0.350805	0.122362	0.220745	2.98209	19.8967	10.1363	563.095	219.001	122.221	521.449	646.819	628.373	93.4874	125.09	185.705	5.70966	37.1335	21.2756
C1	EYR41_007704-T1	5.23312	5.64434	7.52519	7.6538	6.25901		0.456455	0.201956	0	74.6066	82.1984	51.2815	162.919	105.706	56.0354	550.16	758.385	634.211	656.37	901.469	701.746	212.254	172.374	182.888
C1	EYR41_007710-T1	4.51261	4.13199	6.72446	6.28524	3.44055		0.289076	0.176766	0.393133	17.5099	44.2579	29.1948	43.6616	16.8406	10.0908	234.824	272.497	277.311	144.935	96.4259	343.032	16.3671	5.71638	10.3838
C1	EYR41_007787-T1	2.03381	6.34581	7.60245	6.51938	4.30915		1.98139	1.58967	1.43587	3.91545	31.6346	15.9895	2501.7	775.535	441.139	2592.44	3714.2	4100.27	653.983	920.553	2436.71	39.7975	294.163	178.384
C1	EYR41_007932-T1	1.31805	2.05201	1.09935	2.0541	1.27222		0.914338	0.834884	1.01486	3.01416	3.69855	3.55612	4.80524	9.39136	8.3783	3.14328	2.43768	2.59889	5.40869	5.96188	11.6693	3.83458	3.57979	2.63088
C1	EYR41_007977-T1	-0.615522	3.01856	4.61581	4.49344	2.24162		0.142664	0.0249235	0	0	0	0	3.82518	1.22001	1.01115	7.83656	9.72542	7.99879	4.5049	7.69526	12.2716	0.379108	1.18494	0.961651
C1	EYR41_008024-T1	-0.516972	-0.666917	1.13678	0.413808	0.0072965		28.3197	25.2185	19.4897	12.5823	12.8982	17.0391	11.5517	11.61	13.8054	83.2322	71.9266	63.004	30.9747	36.2797	41.5354	22.2963	28.7223	21.5261
C1	EYR41_008054-T2	0.884235	0.78885	0.626015	1.15244	1.20434		5.33754	3.22087	3.02958	9.00041	8.95857	8.57714	6.60835	7.27745	11.2108	8.30679	5.48186	6.91346	10.2737	11.5489	13.5015	13.348	11.8683	12.1094
C1	EYR41_008116-T1	-0.53339	0.785406	1.10904	2.34356	1.16702		7.49863	2.52242	2.63563	0.875803	3.83338	2.75734	8.52047	7.35261	8.28622	12.7149	12.5473	7.91193	32.3365	43.8094	38.9296	12.2285	12.6128	10.5183
C1	EYR41_008321-T1	-0.384937	-0.229833	2.46033	2.25118	2.0973		10.4713	8.4619	6.95388	8.77637	4.96042	4.15309	6.34241	7.46376	6.38362	93.1453	98.8756	96.9803	82.5458	77.5676	80.0054	71.135	77.9079	58.5763
C1	EYR41_008376-T1	0.58479	0.818147	0.681734	1.14877	0.883163		129.976	79.0044	70.7879	117.459	168.359	196.559	235.163	191.806	178.356	193.402	158.525	178.003	275.865	254.928	303.311	256.045	203.624	203.849
C1	EYR41_008418-T1	-0.128975	0.666516	1.03517	1.05538	1.07338		1.1981	1.61076	1.29093	0.811961	1.09322	1.63854	2.67367	2.74277	2.43303	3.1636	3.9699	4.72169	4.70729	3.4512	3.69039	4.7137	3.96971	3.67683
C1	EYR41_008439-T1	0.307161	3.11884	3.88534	3.03932	1.23202		7.02434	1.98676	2.79128	4.41852	5.94102	3.55203	166.383	65.7	42.836	128.74	170.543	218.398	43.403	66.4481	125.83	5.19968	21.8437	15.2259
C1	EYR41_008460-T1	0.323753	-0.00976513	0.773672	1.20473	0.834601		76.7268	35.4138	32.1936	44.2877	61.404	78.4859	50.3575	38.8839	41.687	86.0885	96.8591	97.3668	136.238	138.356	164.595	104.09	113.044	88.6687
C1	EYR41_008532-T1	-0.946946	-0.946946	1.88459	2.96994	3.21832		0.407135	0.361398	0.796304	0	0	0	0	0	0	6.40087	4.3413	4.43687	24.9049	14.2196	10.2526	28.0259	24.7675	11.1953
C1	EYR41_008571-T1	1.52577	3.2146	5.19858	3.73642	1.35174		0.273514	1.16574	2.25427	7.1255	4.3641	2.49947	18.1722	29.9613	24.0458	129.107	169.912	235.929	37.2715	35.2036	48.3504	5.09767	2.97272	3.32375
C1	EYR41_008576-T1	3.75844	5.99621	6.97385	6.38636	6.45565		0.0308878	0.0269904	0.142016	5.26388	4.72981	3.3291	50.9225	46.7153	30.4291	83.8528	113.9	143.306	66.1335	53.3464	66.6144	88.9005	58.713	58.2567
C1	EYR41_008578-T1	-0.248671	-0.0797311	-0.0322614	1.05434	0.947619		10.7525	5.36704	4.59923	5.24045	4.82535	4.65955	7.6518	5.31479	5.05571	6.13841	6.60554	5.31646	18.5202	16.0476	20.5259	16.8894	20.2009	12.9932
C1	EYR41_008581-T1	0.977445	3.51192	5.07833	3.53228	1.85726		1.29005	0.840034	0.591553	1.57314	2.91802	2.60033	58.5253	27.5887	16.0252	149.346	137.828	132.589	20.6014	26.8121	49.5725	2.61353	10.2434	6.77926
C1	EYR41_008605-T1	-0.0176541	0.752526	0.909791	1.24384	0.996301		2.69834	1.14628	0.796905	1.30694	1.10227	1.50921	3.17226	3.32968	2.23501	3.47199	2.68849	3.83684	4.5212	3.68074	6.21144	3.71838	4.67596	2.86787
C1	EYR41_008653-T1	0.343457	0.194053	0.793171	1.83105	1.54117		1.04333	0.247037	0.364699	0.191096	1.41919	0.919822	0.634739	0.487619	0.551875	1.23073	1.23266	0.645131	2.39579	3.22954	3.16134	2.0448	2.5501	1.96386
C1	EYR41_008672-T1	0.436106	0.658253	1.09529	0.81463	0.39528		23.7654	24.6647	19.9446	34.4301	38.1019	30.7559	45.4284	46.1956	39.1869	66.0814	68.4516	62.3212	47.5469	48.2409	56.589	25.5017	42.5834	34.2435
C1	EYR41_008680-T1	0.665847	2.84718	4.02557	3.79389	4.08701		0.455112	0.357465	1.68034	2.15131	0.870496	1.09818	15.4645	12.7734	8.11867	34.0153	38.8427	40.475	30.033	27.253	33.6488	50.0675	39.6303	34.4992
C1	EYR41_008742-T1	-0.418104	1.69916	1.72987	3.47351	2.03497		2.14331	3.49853	2.43931	0.647763	3.4965	2.06997	30.6031	13.753	7.02737	11.4122	16.2783	16.4608	51.4213	87.0796	135.035	7.35462	43.9084	25.359
C1	EYR41_008747-T1	1.62226	1.77599	3.96006	3.82833	2.99062		0.055459	0.0484374	0.12601	1.04955	0.353748	0.392063	0.867473	0.592849	0.489544	4.97967	6.6503	6.34885	4.76409	3.5156	8.53486	2.12582	2.63245	2.08896
C1	EYR41_008752-T1	0.326886	0.809253	0.291828	0.998123	1.20364		3.75257	1.678	1.71526	2.6281	3.54461	2.88043	5.17814	4.95333	4.67388	2.93646	2.92185	2.81929	6.12893	5.27164	6.54819	9.02697	8.43463	5.32681
C1	EYR41_008768-T1	4.93682	6.02949	6.57622	6.84941	5.81837		0.238497	0.471016	0.859973	119.161	77.0477	50.0246	231.186	274.674	197.481	401.708	374.103	427.604	504.755	557.848	510.54	195.128	200.643	183.674
C1	EYR41_008769-T1	0.676657	1.41826	2.00168	1.54421	0.786724		12.5962	12.669	12.2176	23.5411	26.4489	22.346	57.1237	61.2742	38.6075	86.9368	94.4579	86.5816	66.3122	59.2441	49.4279	29.8726	28.1888	23.83
C1	EYR41_008774-T1	-1.0262	-1.34042	1.42895	1.66135	-0.839998		0.146386	0.192044	0.877342	0	0	0.541983	0.163425	0	0	1.54623	1.69607	1.12256	1.13359	1.81771	2.87334	0.186806	0.18074	0
C1	EYR41_008812-T1	1.23209	1.43197	2.82997	2.40081	2.12559		0.363477	0.286096	1.56556	4.1336	1.39215	1.34396	4.22026	3.10731	1.11316	9.21431	10.7194	10.8436	8.444	6.22863	5.44791	5.04676	3.73396	7.03787
C1	EYR41_008813-T1	1.2432	2.4045	3.67432	3.81878	3.41398		34.7462	13.9941	17.1752	108.219	62.9308	49.5824	279.246	248.561	165.033	699.798	833.209	793.383	1000.36	875.639	861.143	733.866	586.585	567.989
C1	EYR41_008835-T2	-0.452389	0.952721	3.42955	2.48331	1.54943		4.40599	2.40352	7.56837	1.36672	3.37918	4.01236	11.4148	12.1044	9.76104	134.147	127.58	130.376	42.8081	52.565	59.5399	26.6902	13.9484	22.5042
C1	EYR41_008862-T1	1.4636	1.68733	0.602041	2.19252	1.85097		0.309797	0.581297	1.3508	2.52008	4.52343	2.05033	2.96251	3.78221	4.22441	0.701153	1.68012	1.46995	5.3493	5.326	7.91619	4.64868	3.97406	4.71261
C1	EYR41_008866-T1	-0.324333	3.6013	7.60584	6.50367	1.52166		0	0.100779	0	0	0	0	2.9146	2.87209	3.56255	158.179	163.768	210.65	40.505	47.5281	100.546	0.509487	0.417115	0.176089
C1	EYR41_008872-T1	-0.251369	-0.827359	2.91779	1.74858	-0.673282		47.1066	15.4167	11.8584	15.7217	16.4645	14.5362	10.2782	10.3655	6.53063	390.738	369.975	342.045	112.738	102.785	135.804	8.41034	11.0509	11.915
C1	EYR41_008880-T1	-0.411303	0.0899529	0.0445374	1.1645	0.891347		12.5338	7.70496	8.30818	5.34996	6.97779	5.74512	9.28664	9.79005	11.105	10.6688	8.7246	8.97838	27.7675	29.9208	30.5009	22.3325	20.0895	25.413
C1	EYR41_008931-T1	2.08595	2.47315	2.20075	2.24256	0.680432		4.59281	8.25954	6.68935	51.3597	53.8847	44.6291	64.0202	93.9524	68.1307	54.4417	53.749	59.3775	56.8786	58.5479	61.3469	12.5299	11.3102	13.5731
C1	EYR41_008978-T1	3.26178	3.18619	6.58777	3.9282	0.267999		0	0	0	0.876586	3.53964	2.12426	1.23595	2.95886	1.45212	57.5368	52.9834	56.3328	4.00678	2.92052	4.59936	0	0.0910887	0
C1	EYR41_009009-T1	1.66549	5.71493	6.42621	5.44612	3.74219		1.09876	0.750626	0.463283	1.72991	7.70284	4.32314	506.847	197.207	116.253	351.525	547.508	482.908	108.43	131.385	361.471	14.1889	59.3622	37.4993
C1	EYR41_009033-T2	-0.565481	-0.830837	1.41731	1.88101	0.481754		3.13867	3.06327	2.16328	1.87646	1.31347	1.41943	2.31275	1.14965	0.61043	12.5745	12.7858	8.3095	20.9332	18.3275	15.0034	7.80661	5.55098	1.98903
C1	EYR41_009075-T1	3.81356	3.56411	7.77079	7.42294	6.7985		0.0217631	0.11394	0.187798	4.11424	8.04707	4.77766	5.64406	4.77038	2.86774	257.613	314.16	284.474	225.392	193.678	192.475	119.181	115.594	96.3063
C1	EYR41_009082-T1	-0.201197	0.00967813	4.17048	2.13223	-0.195456		5.41921	5.28906	5.93344	3.3944	6.4448	3.95866	6.74273	5.89319	4.30812	397.34	349.232	301.8	37.1973	43.9065	60.736	4.14691	4.98051	4.43607
C1	EYR41_009110-T1	2.50762	6.5275	6.62733	5.48897	3.55625		0.67762	0.436037	0.26825	2.74228	10.2803	5.70693	587.988	292.903	170.963	305.273	341.188	357.696	66.0052	93.4516	209.627	6.06227	33.0277	19.7955
C1	EYR41_009112-T2	3.18455	2.99706	6.31405	4.3079	3.03384		0.111488	0	0.338445	2.70674	2.25821	3.02785	3.75847	1.98813	1.45635	61.1098	58.2565	63.0099	6.28208	8.02643	11.2655	3.24852	1.94406	1.95374
C1	EYR41_009115-T1	-0.12951	0.836139	2.80972	1.71386	0.467847		0.578868	0.48424	0.845984	0.912324	0.307595	0.50227	1.72521	1.4183	1.25678	9.93705	9.53414	12.5821	2.50062	3.47904	5.14026	0.986671	1.04996	0.980468
C1	EYR41_009116-T1	2.30245	5.15461	6.28846	5.85455	3.45748		0.379754	0.345491	0.619195	5.92502	4.83967	3.0911	108.945	85.7305	52.3226	204.087	246.199	274.367	146.344	164.121	164.722	16.9376	14.6508	12.1514
C1	EYR41_009159-T1	0.0660093	0.239133	1.72633	1.23118	0.244531		21.5281	18.8053	17.1275	14.2131	21.8084	24.8668	22.5798	20.6329	28.7766	109.876	104.501	99.524	56.8199	61.3132	75.7612	25.3491	26.8285	20.8116
C1	EYR41_009253-T1	1.87848	1.96316	1.75564	2.54638	2.84562		1.3422	0.716792	0.630283	5.70404	5.55936	5.3915	6.67958	7.62576	4.51407	4.34258	5.63791	4.72583	10.509	12.5486	10.0026	16.3	15.867	12.7589
C1	EYR41_009286-T2	-0.170619	0.0851769	0.165167	1.06148	1.2299		17.8763	7.51788	3.06343	6.61923	6.19632	5.63094	7.10422	8.54674	8.6072	10.3191	8.37533	7.0271	21.1151	20.2136	22.6364	34.0397	23.3362	20.2385
C1	EYR41_009332-T1	-1.09306	-0.824349	0.218135	1.77673	1.85247		47.1575	7.83262	8.35682	2.97375	7.00894	4.83225	6.96017	6.76651	4.94191	17.045	18.1753	18.3822	80.4429	76.432	96.9309	110.47	97.2168	74.8686
C1	EYR41_009381-T1	-1.45708	-1.45716	1.53495	2.09488	2.13434		3.45e-06	1.00507	0	0.000667547	3.06e-05	4.65e-05	0.000186491	0.000406453	0.000144104	0	1.42936	0.727545	0.41698	0.281765	0.573623	0.294538	0.395863	0.65177
C1	EYR41_009391-T1	-0.978281	0.124631	0.541107	1.05093	1.33475		2.65464	1.22298	0.648071	0.170893	0.807715	0.701682	1.86561	1.50236	1.0811	1.81877	2.3948	2.23432	3.64127	3.29527	4.07447	5.73843	6.16117	3.25622
C1	EYR41_009447-T1	0.0477337	0.628282	1.04652	0.697234	0.433574		29.6627	31.9628	25.1612	40.5305	28.8792	22.1038	59.1932	60.3147	43.5114	78.3165	85.1146	73.7736	57.4666	55.8211	58.4779	46.7082	44.4924	40.83
C1	EYR41_009482-T1	0.548163	0.360422	1.02057	1.09089	1.05936		28.9084	32.1534	39.9688	52.6425	49.726	65.1631	45.6628	42.0358	51.4635	76.5527	90.2796	110.439	76.4216	101.925	115.821	102.801	80.2941	107.56
C1	EYR41_009543-T1	0.161082	0.368177	1.85904	1.88733	0.247584		65.7892	38.3879	33.8333	35.0539	64.8817	55.6219	90.6179	65.2355	41.2126	262.087	288.673	275.935	215.147	266.028	406.397	58.9469	55.1291	54.1001
C1	EYR41_009740-T1	1.31254	2.29508	3.48385	3.37867	2.70397		6.23867	6.34968	4.70643	24.6611	18.1942	19.8655	79.4115	59.6253	37.3833	179.091	183.882	181.934	180.976	154.025	163.247	85.6151	88.9555	80.8912
C1	EYR41_009767-T1	-1.23571	-0.942652	3.31174	1.90676	-0.452432		21.9386	16.859	13.6147	4.17845	5.45181	4.98858	8.58123	5.36512	6.23041	412.898	515.947	442.953	78.2543	113.312	166.735	9.85061	11.5453	11.0517
C1	EYR41_009786-T1	-0.485856	-0.534914	1.30378	2.3563	1.37995		0.219933	0.0959582	0.4752	0	0.280426	0.302107	0.0983387	0.11758	0.126132	1.27787	0.739649	0.735972	2.38192	2.48926	3.08907	0.854966	1.04473	1.05501
C1	EYR41_009822-T1	1.16648	1.23387	1.07697	1.5005	1.06186		10.4541	29.5691	23.2355	35.3186	100.089	62.4305	100.371	55.81	50.2617	41.2142	63.1216	63.6136	70.6158	101.539	86.6645	65.2215	47.3346	54.9329
C1	EYR41_009842-T1	0.11476	-0.313108	0.279457	1.02949	1.13004		0.47073	0.418724	0.440419	0.188944	1.14809	0.519427	0.672441	0.214285	0.218164	0.476177	0.672431	0.576611	1.47085	1.17253	1.14147	1.78579	1.70746	0.878582
C1	EYR41_009874-T1	-0.759681	-0.164339	3.03318	2.10399	-0.362238		1.8485	2.55505	1.76806	1.12134	0.567565	1.19321	1.99284	1.67911	1.46869	46.0917	41.7301	36.3332	11.997	17.3371	21.8848	1.17071	1.45012	1.58839
C1	EYR41_009942-T1	-1.04231	-0.532476	3.77824	3.26952	-0.357643		0.296764	0.303416	0	0	0	0	0	0	0.312373	9.66393	10.6486	10.0588	2.3002	4.90633	18.7018	0.302421	0.0487731	0
C1	EYR41_009946-T1	-0.31264	1.37691	3.98822	2.98694	0.070875		5.01385	0.605896	2.55261	9.00837	0	1.70028	6.94754	11.9707	8.81377	138.202	130.989	114.844	39.7627	44.1228	62.1516	5.95555	0.665714	2.40034
C1	EYR41_009947-T1	1.63374	2.02849	4.65891	3.77615	0.772013		0.12726	0.0277359	0.264099	0.600823	0.405435	1.06052	0.925144	1.02079	0.977144	15.4613	9.88794	16.2269	4.32978	4.23692	10.0311	0.439756	0.126039	0.303502
C1	EYR41_009973-T1	1.28528	2.60835	2.71356	2.23015	1.72347		7.32437	3.51993	3.53395	23.2294	15.6651	11.0493	69.4299	70.5047	45.3008	62.0711	66.4647	71.3186	29.9823	46.9552	50.486	29.0416	21.994	25.0637
C1	EYR41_009975-T1	-0.74561	-0.623184	3.75092	2.22498	1.40741		2.95155	1.6152	3.47535	1.32892	1.19488	0.972229	2.72291	1.25227	0.676007	114.822	100.565	106.367	19.7542	24.5861	26.676	9.60751	13.2344	8.99657
C1	EYR41_010023-T1	-2.59642	-0.679161	3.81485	2.02649	-0.687136		1.90765	2.27472	5.19293	0	0.540484	0.435013	1.89561	1.47319	0.969052	145.212	127.315	108.196	16.9208	19.8003	28.8805	1.36622	1.38457	1.43149
C1	EYR41_010027-T1	0.0231565	0.711871	0.792161	3.3305	2.98037		3.11407	0.718037	1.28963	1.29674	1.74724	1.25108	2.13986	4.20573	2.69765	4.33763	2.59426	2.81974	58.4491	33.1105	34.5293	37.1839	26.9817	24.6552
C1	EYR41_010028-T1	-1.42068	-0.752345	0.268427	2.8948	2.9452		2.17125	0.724836	0.964665	0	0.66178	0.726938	0.347862	0.832006	0.454288	2.87745	1.20033	0.933102	29.348	16.7061	19.3062	27.183	21.704	19.3851
C1	EYR41_010030-T1	-0.807399	-0.468702	0.364608	2.16105	1.556		3.26591	1.24181	1.22947	0.363467	1.34972	0.810462	0.948703	1.08215	1.15234	5.29287	1.81905	1.397	20.0153	12.887	12.5352	10.4453	8.06919	6.25084
C1	EYR41_010069-T1	1.56052	1.21868	2.87033	1.82852	-0.540828		1.50385	1.16759	29.3077	20.4431	9.81805	26.5907	9.51528	17.2589	12.1096	61.709	57.8675	75.2372	19.0344	19.1	33.9468	1.87711	2.25159	2.35209
C1	EYR41_010076-T1	0.324711	-0.108664	0.422779	1.75966	1.33755		1.85219	1.27854	1.84919	3.15953	1.50578	2.29751	1.10246	1.63361	1.71565	2.81044	2.43906	2.05718	11.0416	8.90831	8.64067	7.23877	6.87474	4.81972
C1	EYR41_010086-T1	0.561233	0.881493	2.21216	2.23015	1.92454		1.42509	1.42196	2.70236	2.40701	3.24576	3.55659	6.48381	2.7206	4.29826	13.3069	18.4101	16.7699	13.7049	17.1483	18.8715	13.5307	10.3711	13.069
C1	EYR41_010087-T1	0.508846	0.166083	1.88026	2.60362	1.98377		0.303579	0.44694	0	0	1.29979	0.762153	0.449312	0	0.615677	2.66992	2.1523	1.70226	5.0387	4.74143	4.35544	1.74077	1.7846	4.96612
C1	EYR41_010140-T1	-0.960244	-0.244507	0.766096	0.940202	1.05031		1.87883	1.5671	1.94513	0.780475	0.263222	1.26776	1.29259	1.21425	1.64786	3.48984	3.81817	4.02904	3.9287	4.5973	5.23469	5.36583	5.4155	4.65537
C1	EYR41_010150-T1	-0.495551	1.91537	4.10613	4.61128	0.902539		0.0648744	0.018869	0	0	0	0	0.48347	0.231224	0.371448	2.28448	3.81787	4.25581	3.6802	4.7877	10.0584	0.176986	0.342423	0
C1	EYR41_010165-T1	1.96472	1.16861	3.16294	2.98242	2.36645		9.63098	4.89261	8.56692	41.2666	64.9441	50.8575	57.0375	19.1086	11.8748	134.075	207.725	177.702	147.611	139.361	145.241	81.6947	90.7213	65.233
C1	EYR41_010207-T1	2.14341	6.21968	6.54358	5.32993	3.32856		1.25413	0.236993	0.443505	3.4291	9.19491	5.26601	732.471	288.127	183.973	371.527	499.753	505.232	76.3834	123.522	277.032	4.83758	43.1788	31.8696
C1	EYR41_010429-T1	0.831488	0.515815	2.0326	1.09985	-0.00800701		11.0307	14.0051	10.9021	31.0108	26.0599	23.5022	23.15	16.4868	20.1218	88.3031	90.3087	85.5191	33.1109	34.382	38.5795	9.58151	11.4166	14.6158
C1	EYR41_010434-T1	0.58286	1.53017	3.79276	4.70314	4.46264		0.0235589	0.0410253	0	0.14809	0	0.0503984	0.281251	0.126023	0.0423784	1.07862	1.28472	1.23998	3.78698	2.56309	2.99772	2.32633	2.64717	2.28956
C1	EYR41_010532-T1	0.550544	1.19606	1.06747	1.23017	0.610101		1.87415	1.39928	0.868154	3.73141	2.20151	1.37311	3.74802	4.08647	5.43846	3.25629	4.25202	3.97072	4.12131	3.89405	5.75006	2.77392	2.36636	2.21487
C1	EYR41_010547-T1	0.696081	3.20487	5.01266	5.6374	2.7127		0.0244185	0	0	0.461842	0	0	3.60226	1.1748	0.283127	7.99658	5.85328	6.59466	10.0511	12.3272	16.7957	0.374573	1.47361	0.497494
C1	EYR41_010586-T1	3.12835	6.03396	7.81083	6.3015	4.70312		2.505	1.75329	2.47838	23.2391	103.067	52.0375	1799.24	863.992	508.275	4545.1	5765.55	6039.23	699.75	1069.35	2351.82	108.402	486.788	284.692
C1	EYR41_010658-T1	0.689726	1.97692	7.19151	5.79544	2.30542		0.0351527	0.0614753	0.333481	0	0.448747	1.03322	2.51197	1.12699	0.4282	204.407	204.488	226.143	34.8403	54.091	74.7028	1.3281	1.52806	1.8797
C1	EYR41_010699-T1	0.557979	1.11565	5.7866	4.84838	0.848795		0.0994172	0	0	0.625902	0	0	0.148245	0.0886034	0.0927936	14.5293	11.8317	15.7247	4.15142	3.93864	10.3476	0.0848177	0.0820459	0.0635408
C1	EYR41_010777-T1	3.78365	3.39835	4.96549	4.71957	4.54313		1.01449	0.514748	4.75265	74.9081	55.9538	50.2873	42.9492	49.7981	32.3618	178.924	203.54	195.704	187.744	144.067	133.516	147.931	125.772	115.933
C1	EYR41_010802-T1	-1.03621	-1.23765	-0.583991	1.50259	1.5768		1.85739	1.60134	1.5976	0.528175	0.594365	0.60315	0.835592	0.499251	0.25341	0.838211	1.05736	0.815778	9.46462	6.3242	7.10453	9.94794	9.12247	5.87328
C1	EYR41_010825-T1	0.258011	0.547649	0.683075	2.22798	1.88952		7.598	1.20783	0.815354	1.30878	3.08598	3.79422	4.93611	3.69086	2.09737	3.28323	4.21842	4.28182	15.6165	16.3428	24.43	14.46	14.775	11.1743
C1	EYR41_010848-T1	2.83375	5.5109	6.3527	5.21607	3.777		0.627691	0.451886	0.502345	6.18214	14.7777	8.00916	259.738	127.489	71.5381	269.369	330.107	309.072	71.97	89.389	150.247	13.8639	38.4873	24.3732
C1	EYR41_010871-T1	0.197625	0.414672	1.57724	1.53583	1.50931		2.91513	2.5667	2.30167	2.78342	3.50794	2.99458	3.83051	3.7356	4.12149	11.7956	11.3505	13.2768	11.3435	12.3981	12.0258	11.9906	13.8175	9.46164
C1	EYR41_010873-T1	-0.302743	0.340008	4.09196	2.73406	1.28093		1.16723	2.11174	1.99991	1.0519	1.41815	1.17918	6.33421	2.07959	0.981546	94.9713	96.1189	116.362	20.4754	23.213	38.3966	4.77241	7.06292	7.09862
C1	EYR41_010875-T1	2.2378	1.93638	2.34169	3.22519	2.55554		0.198933	0.0933753	0.0632655	1.15583	1.16999	1.22067	0.890011	0.900161	0.852305	1.29335	1.41381	1.20966	3.54967	3.40943	2.82922	1.75496	1.78852	1.45324
C1	EYR41_010880-T1	-0.0780556	-0.149808	4.18058	3.17486	1.00453		0.219683	0.423661	0.0721307	0.223026	0.150552	0.154537	0	0.568885	0.518809	10.4734	14.3998	15.8289	3.63924	5.22397	6.53359	0.165814	1.26226	0.777513
C1	EYR41_010899-T1	0.729156	1.19466	1.02912	0.984209	0.171569		12.508	9.4105	14.4054	25.3975	20.305	26.1329	42.5727	37.3183	34.9874	30.2662	33.5141	35.5414	25.0828	30.4735	39.3588	15.5338	14.1219	12.8657
C1	EYR41_010917-T1	1.29858	1.58218	4.46844	4.65664	3.34034		0	0	0	0	0.570849	0.341061	1.79441	0.238639	0	5.66269	5.65417	8.1933	4.77734	7.81545	11.9489	1.86798	2.73328	1.69212
C1	EYR41_010967-T1	1.58659	1.59928	2.32825	2.3864	2.27473		37.5379	19.0804	34.4735	134.472	139.376	144.294	167.213	144.704	121.488	257.417	304.324	301.125	352.456	307.049	276.839	325.516	253.734	277.102
C1	EYR41_011015-T1	-0.797824	0.389932	4.4479	3.53244	0.551955		0.748053	0.477272	0.872646	0.756455	0.17019	0.17595	1.19546	1.14304	0.737822	62.0962	58.6611	52.8803	20.0143	21.2703	30.8892	1.36819	1.09845	1.10045
C1	EYR41_011041-T1	-0.0116659	0.197592	0.213668	1.19416	0.930866		5.49219	1.80335	1.90447	2.68118	2.84203	2.20815	3.80649	3.57573	2.42223	4.0679	2.89591	2.80614	9.12335	6.95836	10.4695	8.689	6.33914	5.5954
C1	EYR41_011050-T1	0.532733	0.782552	1.11165	1.00855	0.410545		172.716	115.981	117.599	245.508	188.64	224.508	294.137	295.668	258.64	350.439	410.057	436.481	349.012	326.688	393.816	196.634	210.356	192.847
C1	EYR41_011054-T1	0.230152	0.254602	1.02768	1.07698	1.1828		4.23506	4.1613	3.43508	5.2412	5.18607	4.12003	5.62471	4.74648	4.69981	11.3318	10.8007	9.96913	13.0729	10.3779	10.9324	12.947	13.1467	12.2329
C1	EYR41_011082-T1	-1.26385	1.07596	2.36817	3.30031	3.61289		0.179365	0.0311794	0.381708	0	0	0	0.163841	1.14307	0.752523	3.59839	2.58515	1.04345	6.09303	5.29136	5.16629	9.70557	11.9651	3.91755
C1	EYR41_011153-T1	-0.00820354	0.28812	0.355942	1.25216	0.97703		419.725	172.286	185.305	187.487	211.954	299.462	318.507	310.998	295.398	336.849	310.587	358.783	751.622	783.31	910.019	724.845	578.431	610.721
C1	EYR41_011190-T1	-0.324333	2.48137	4.11876	3.93443	3.29505		0	0.0708119	0	0	0	0	1.0872	0.577879	0.475652	3.14071	3.86616	3.8785	3.26295	2.48626	3.36976	1.87888	1.89787	1.12474
C1	EYR41_011191-T1	3.1858	3.07898	4.35513	4.01348	3.59332		10.2522	1.64431	5.96715	162.376	101.283	81.974	119.059	101.57	84.552	328.898	362.594	366.49	242.833	253.256	271.324	191.785	166.422	149.918
C1	EYR41_011214-T1	-0.73476	-0.709535	-0.254301	1.04646	1.02186		17.0306	4.40885	3.59385	4.08559	3.27457	2.05067	3.02642	3.18311	3.21509	4.28739	4.94093	5.35384	17.2558	16.2511	21.5323	20.8652	20.3702	13.3383
C1	EYR41_011245-T1	1.43398	-0.567639	2.35315	3.50214	1.93891		21.6137	15.5011	38.5787	54.493	84.9473	182.858	19.1997	6.89511	16.2429	241.153	241.567	253.241	514.452	820.692	1057.79	137.789	162.289	200.486
C1	EYR41_011261-T1	0.332323	1.17588	3.7959	2.35609	0.619031		1.04486	0.419295	1.10102	0.82624	0.556184	2.67847	2.13726	2.558	3.31274	40.0048	36.7239	37.1263	7.4881	9.45304	9.5343	1.37647	1.37484	1.88363
C1	EYR41_011282-T1	2.77337	3.29682	7.01212	4.5995	-0.163682		0	0	0.980153	29.0331	7.78194	5.39418	18.7427	19.6283	13.0323	829.011	704.465	620.963	47.5824	54.7367	108.222	0	0.565364	0
C1	EYR41_011377-T1	0.573015	1.01024	3.81474	2.74114	0.570574		1.63458	0.895523	2.47737	4.85379	1.30605	3.05373	6.15122	3.27319	3.88239	69.3227	67.079	83.7959	22.1743	18.5546	36.2778	6.03694	1.35972	2.68856
C1	EYR41_011790-T1	-1.60638	0.698609	3.81822	3.79041	0.154885		0.282374	0.259837	0.261736	0.296244	0	0	0.491273	0.671117	0.525116	13.3416	13.5721	11.7688	12.0574	11.2661	15.2644	0.305187	0.279673	0.361746
C1	EYR41_011794-T1	2.0963	3.1102	5.67406	5.05779	2.16649		0.105443	0	0	0.398625	0.537738	0.288385	1.03731	1.57847	0.963679	14.2582	14.0939	17.8545	6.10099	6.58421	14.5151	0.64729	0.250467	0.502251
C1	EYR41_011893-T1	0.16304	0.613458	1.19383	0.721485	0.360564		20.5106	21.4259	16.4893	24.7066	23.2094	19.354	39.4573	37.5912	30.3885	65.4294	62.5734	56.8583	39.8801	35.5929	43.1455	25.1303	32.1088	25.6717
C1	EYR41_011934-T1	0.602434	0.596747	1.11972	0.978702	0.842739		89.3963	71.9518	59.7094	105.558	140.532	139.588	127.345	128.268	126.797	214.515	213.256	232.035	185.172	169.603	211.442	190.759	160.75	155.972
C1	EYR41_011938-T1	0.207008	-0.123053	1.02611	0.677461	0.63888		34.6211	27.5937	76.3902	47.9762	45.9732	55.1664	35.8278	28.7673	44.841	122.777	104.69	116.747	65.3229	80.0111	99.0012	85.5152	78.1236	73.4063
C1	EYR41_011946-T1	-0.363989	0.00430844	2.47164	1.92145	0.174416		2.43687	1.16743	1.61791	2.64241	0.76391	0.679128	2.23317	1.60193	1.2489	19.7299	16.8725	22.1359	9.60968	9.04502	16.9047	2.16658	1.79927	1.96513
C1	EYR41_011986-T1	-1.68263	-0.159596	0.507458	1.19821	1.77641		1.57847	0.367512	0.367562	0.159196	0.107496	0.0543205	0.831315	0.677285	0.228319	0.936423	1.09776	0.88421	2.06146	1.86109	2.07631	4.46425	3.8912	2.62378
C1	EYR41_012095-T1	-0.0534736	-0.38492	3.44544	1.59921	-0.222281		0.463236	0.177041	1.31289	1.09607	0.369388	0.205962	0.129376	0.30948	0.685323	17.7385	14.8644	16.7084	1.88228	2.23086	3.96837	0.355069	0.314885	0.489585
C2	EYR41_000111-T1	-1.98725	-1.0335	-0.927188	1.48614	0.9525		333.114	372.254	323.723	28.0182	71.2738	48.044	171.814	105.846	96.4494	89.9276	170.405	146.525	1626	1701	1203.29	1083.62	668.46	938.216
C2	EYR41_000122-T1	-0.957636	0.0577631	0.00950291	1.00321	1.12908		57.9399	139.367	30.5762	30.3817	32.1675	13.057	105.881	78.1133	33.7523	55.367	87.6243	48.049	327.278	230.678	62.9373	339.613	119.044	176.703
C2	EYR41_000132-T1	-2.03683	-1.41414	-0.833543	0.83842	0.244576		68.4855	29.82	26.3404	4.13073	4.50238	5.85783	13.2446	9.26554	6.03618	13.5961	17.8781	16.4297	83.3623	83.9522	91.054	51.6493	52.4605	40.2674
C2	EYR41_000148-T1	-1.1593	-0.669075	-0.454983	0.00296669	0.117765		17.9602	14.7814	19.0264	8.09996	4.34582	3.7103	8.2884	9.93874	7.61793	11.6273	8.62951	10.8226	14.8784	16.9524	18.6997	18.042	20.2934	19.4532
C2	EYR41_000153-T1	-2.99285	-1.38515	-1.26451	-0.208288	-0.394227		3.5487	3.71188	2.11593	0	0.272562	0.292757	0.955913	0.800045	0.48907	0.903353	0.629019	0.925022	2.14978	2.36657	2.76599	1.53099	2.62354	2.04113
C2	EYR41_000174-T1	-2.96898	-1.32284	-1.03872	-0.348532	0.324571		6.04546	3.9129	5.12008	0	0.853338	0.460363	1.3964	1.43113	1.02492	2.00314	1.31297	1.79653	4.1418	3.32938	2.9008	6.59497	7.52777	6.34704
C2	EYR41_000175-T1	-2.33278	-0.296666	-0.729599	0.226388	0.181447		3.09926	3.97266	4.1784	0	0.899189	0.776647	3.14585	2.82277	2.1457	1.67405	1.92859	1.59847	4.58142	5.46736	3.79201	4.56715	3.72291	5.18189
C2	EYR41_000450-T4	-4.72889	-2.0871	-0.170202	0.750075	0.780905		2.91371	1.87544	1.25338	0	0	0	2.01189	0.381532	0	1.01134	2.35192	1.54316	3.46133	4.82193	3.81525	8.30675	5.05308	1.66954
C2	EYR41_000546-T1	-1.02881	-0.40858	0.307709	-0.117793	0.434274		89.589	60.1587	52.0671	22.4369	20.3249	25.9764	55.6213	41.3368	34.5886	76.5952	95.9007	87.1995	59.1967	45.6529	69.7889	103.12	101.635	95.8956
C2	EYR41_000547-T1	-1.49112	-0.650337	-0.218804	0.858671	0.285927		17.1708	8.38431	11.6551	3.32888	1.92385	2.6311	5.61893	6.31619	6.2875	9.1624	9.62197	9.08249	24.7436	21.2238	39.8906	16.5039	16.6624	14.1155
C2	EYR41_000591-T1	-3.79142	-1.34378	-1.68014	-0.250823	0.594823		2.86078	3.06772	3.97496	0	0	3.42e-07	0	1.30534	6.04323	0	0.95278	3.21487	2.25595	1.93195	3.36599	4.96528	7.65937	5.60041
C2	EYR41_000610-T1	-1.3086	-0.5071	-0.324032	-0.297228	0.189027		11.2729	9.53721	6.74198	2.47019	1.65071	3.04947	5.67049	8.17533	2.99019	6.07774	7.10432	5.56703	8.38824	6.45931	4.99306	11.6303	11.1379	9.73339
C2	EYR41_000639-T1	-1.09529	-0.648702	-0.212676	-0.433343	-0.291377		34.4698	17.0603	28.3908	8.98757	8.47301	7.65668	11.3491	17.4089	11.846	20.85	20.3688	18.5922	17.5799	14.0989	17.7407	20.2344	19.7765	16.8656
C2	EYR41_000673-T1	-1.50827	-0.536733	-0.80073	1.54358	1.35665		18.2063	3.97281	3.33806	1.38873	0.935394	1.62785	2.94453	4.11024	3.59484	2.32161	3.24114	2.66965	21.8998	28.9297	37.3132	28.31	23.8086	21.3324
C2	EYR41_000685-T1	-2.01638	-0.87642	-1.02281	0.0267304	-0.448983		41.7129	25.1203	29.5846	1.08677	6.95899	8.3627	15.3944	13.1955	10.2269	11.6092	10.631	10.7619	28.8024	29.3638	37.2714	21.8293	24.2325	14.9054
C2	EYR41_000721-T1	-2.79425	0.208428	-0.535054	0.824853	1.19694		17.2917	4.79207	6.88305	0	1.49876	1.17462	13.449	9.61415	7.52715	3.92556	4.94669	5.5397	15.3321	17.4831	23.656	25.2723	31.9851	25.822
C2	EYR41_000886-T2	-1.29291	-0.447962	-0.959416	1.41429	0.756364		71.5127	242.285	233.318	51.4577	27.7272	53.2699	131.136	80.3838	94.1472	48.0185	63.1207	69.2161	584.092	751.972	604.142	354.021	161.955	667.822
C2	EYR41_000902-T1	-1.11556	-0.425925	-0.172617	1.07451	1.083		3859.32	1790.54	1417.61	568.327	719.236	850.566	1515.35	1501.75	1078.52	1903.29	1936.31	1376.64	6205.57	5576.88	6593.86	8398.04	6023.72	4906.75
C2	EYR41_000916-T1	-1.05745	-0.686094	-0.44051	0.258317	-0.031634		23.4216	18.3193	18.473	6.7748	7.41751	6.15768	10.5142	11.3701	8.28787	13.1779	12.9515	11.0904	26.903	22.6914	27.2447	20.1026	21.0317	16.5316
C2	EYR41_000944-T1	-1.35246	-0.876801	-1.16707	-0.46335	-0.313013		13.7555	10.5372	12.7722	1.63144	5.49129	2.96614	3.83701	6.19954	4.89312	3.40514	3.4444	4.40123	8.85852	6.61393	7.11419	9.07584	8.1454	9.66247
C2	EYR41_001044-T1	-2.01635	-1.89258	-0.909883	0.0315617	0.428246		8.15211	5.10931	3.52795	1.19452	0.537131	0.43204	0.56517	0.900968	0.842182	1.89154	2.47914	1.81804	5.47493	6.05277	4.63901	7.17686	6.69247	10.8679
C2	EYR41_001070-T1	-3.06382	-1.73275	-1.38267	0.330309	1.97685		140.302	138.178	101.041	6.88062	3.64486	7.09878	33.9054	20.1347	14.8631	30.461	29.2851	31.9369	256.617	143.361	135.236	1003.18	808.827	890.093
C2	EYR41_001123-T1	-2.86888	-1.05499	-1.63479	-0.556291	0.253476		22.7911	14.3658	13.2008	0	4.16053	0	5.30422	6.41316	4.15619	3.20217	3.91182	1.56106	15.1083	8.70129	5.77235	25.7617	26.1823	13.4759
C2	EYR41_001126-T1	-2.54183	-1.84781	-1.6261	-0.342544	0.424116		13.8005	8.63413	6.53744	0.682924	1.38005	0.266014	1.60916	2.31032	0.66112	2.28362	1.8216	1.23647	8.70547	5.81691	5.05908	16.3709	12.885	13.1061
C2	EYR41_001135-T1	-1.20846	-0.559607	-0.739512	-0.00629772	-0.249235		18.2921	24.9889	18.8456	4.42607	8.03965	5.89672	11.6076	12.8163	10.3597	8.42418	9.55433	10.537	19.5641	21.2587	19.402	13.9455	16.7911	16.9418
C2	EYR41_001159-T1	-0.921746	-0.135652	-0.579309	-0.0257108	1.06856		32.6741	26.9852	25.6184	13.3463	8.71027	11.1462	27.0793	23.1279	22.7999	14.312	14.6467	17.3372	27.7966	25.344	28.1247	82.0059	82.5757	80.5865
C2	EYR41_001359-T1	-1.16312	-0.491953	-0.914804	-0.088345	-0.237545		7.12078	7.85311	5.89485	1.5948	2.12961	2.67101	3.77713	4.17133	4.58112	2.2104	3.16765	2.69779	6.64491	6.07452	5.98668	5.8242	5.20059	5.17738
C2	EYR41_001411-T1	-1.4661	-0.258629	-0.619667	0.0800786	0.209839		19.8918	7.22616	9.42833	1.98993	2.90898	2.59566	10.0521	9.29398	6.41839	5.56437	6.12172	5.59984	10.9162	11.2732	13.3929	13.2631	14.829	12.6162
C2	EYR41_001414-T1	-4.09462	-1.98982	0.866439	0.810745	1.33666		12.6456	6.18441	4.0429	0	0.247619	0.131733	2.17184	0.727018	0.440586	13.5439	19.1823	15.0683	15.1743	11.0926	20.5509	19.9384	37.1325	23.2169
C2	EYR41_001528-T3	-2.04086	0.163574	-0.337595	0.747081	1.00866		1.03366	1.4657	1.91525	0.490867	0	0.20209	1.68718	1.49881	1.77775	1.48794	0.671828	0.937287	3.34816	2.78067	2.90407	2.67063	3.7908	6.19757
C2	EYR41_001600-T1	-1.22188	-0.425448	-0.749009	-0.153304	0.00200745		6.51522	3.99301	4.82936	3.29723	0.554887	1.33538	2.9077	3.4801	3.02813	1.60566	2.0151	3.75363	4.30741	3.71859	4.492	5.13878	4.88656	5.0066
C2	EYR41_001613-T2	-0.452384	-0.139025	-0.18563	1.25264	1.0945		15.6693	10.7427	8.15389	5.11171	9.47085	6.49959	13.2088	14.1722	4.43217	6.76891	9.32659	11.6715	35.8933	34.2959	44.9576	34.1238	31.3977	34.0018
C2	EYR41_001618-T1	-2.30034	-0.46043	0.760112	1.44635	1.18127		0.943098	0.997329	1.02375	0.291949	0	0.102851	0.345842	0.744097	0.861695	2.3684	2.0128	1.8601	3.84938	4.36827	4.4501	2.92869	3.2464	3.58675
C2	EYR41_001736-T1	-2.47963	-1.48313	-1.71123	-0.414747	0.29603		659.813	248.598	225.357	27.4999	21.2333	36.3562	99.1404	80.3215	48.2588	47.6283	62.8273	63.2309	191.831	255.808	202.277	419.12	549.59	386.766
C2	EYR41_001844-T1	-2.24857	-0.222163	0.291376	1.57469	1.67461		2.63968	0.779091	0.591776	0	0.253013	0.134877	0.887594	0.742813	0.902003	1.99189	1.2511	1.10834	5.74134	4.14812	5.97105	7.29121	6.07084	4.44763
C2	EYR41_001862-T1	-2.26229	-1.31596	-1.8734	-0.816965	-0.658201		397.594	524.884	321.095	51.9196	30.1924	48.5266	112.32	113.646	91.1022	58.1639	65.9971	54.8702	168.874	172.736	183.603	205.222	216.395	204.608
C2	EYR41_001871-T1	-3.22817	-0.886842	-0.741358	0.367232	0.555502		4.37484	3.24959	2.73695	0	0	0.899824	0.837661	1.66999	1.68198	1.98053	1.18395	1.5924	4.64439	4.11553	5.80834	5.65088	5.77595	6.32917
C2	EYR41_001882-T1	-1.06705	-0.257872	0.138678	0.192689	0.289803		22.3806	8.49061	8.94754	6.34922	2.66032	3.78888	9.91748	9.5563	8.07803	11.9514	14.6577	13.2437	14.4755	12.6847	15.9255	16.7836	18.0738	12.9968
C2	EYR41_001930-T1	-1.25046	-0.501061	-0.409548	-0.091711	0.241546		12.8392	5.82659	6.24145	2.11369	2.4451	1.91947	4.50635	4.27507	5.18045	5.99665	4.70077	4.37264	7.31928	6.30831	7.35081	11.9178	9.78634	8.05845
C2	EYR41_001941-T1	-1.53378	-1.21869	-1.12836	0.266955	-0.288184		40.4886	69.9083	54.3551	13.2618	9.89991	10.6514	15.5581	15.1248	15.8669	15.2094	17.9027	17.5593	61.4939	82.5629	63.7612	36.6652	33.3648	51.7807
C2	EYR41_001961-T2	-1.51958	-1.33011	-0.701811	0.35042	-0.282159		103.561	61.8708	44.8507	8.41395	21.5051	15.1987	33.4528	15.1851	9.93278	22.1453	37.3877	38.6085	94.9329	107.515	76.5678	50.4411	54.3431	43.8567
C2	EYR41_002042-T1	-1.5637	-0.983405	-0.368585	0.295856	0.113456		40.2559	33.6314	28.7218	7.68251	5.9998	7.0306	17.1206	11.6645	9.66518	22.1448	24.4559	21.7171	51.0948	43.0748	40.7903	39.3907	37.5338	36.084
C2	EYR41_002078-T1	-1.92097	-0.172185	-0.910054	-0.35188	0.8483		117.448	70.6738	56.8	7.48761	10.7051	16.0804	69.005	78.4011	48.187	31.2187	30.363	31.3804	84.083	42.3952	43.2169	205.442	160.077	188.089
C2	EYR41_002093-T1	-1.21585	-0.88131	-0.901697	0.272694	0.388901		31.8044	25.8815	21.2846	6.41088	8.647	7.47469	13.2396	9.90922	8.96922	7.8802	11.8792	11.407	38.0521	31.8515	31.0813	36.4869	40.7099	37.0439
C2	EYR41_002155-T1	-1.14924	-0.421927	-1.01057	-0.197144	0.100676		24.8637	15.9897	37.6389	5.64707	7.592	10.0371	20.1	12.9875	15.3077	7.51972	9.28259	9.57859	21.725	19.3303	18.3752	25.7856	28.9287	28.0119
C2	EYR41_002190-T1	-2.43477	-1.57282	-1.09123	-0.41429	0.145261		52.5563	11.8918	16.9556	1.77078	1.19413	2.91465	4.60512	4.8808	3.91813	6.18267	7.67788	7.6939	15.6123	11.7031	15.8136	29.1877	24.0897	22.806
C2	EYR41_002207-T1	-1.09821	-0.883445	-0.828479	-0.0470581	0.302416		60.3074	35.8818	33.3088	10.5406	18.188	11.9955	19.2915	14.7167	17.5507	15.3982	20.3915	16.4036	35.8833	36.7333	43.8316	61.1273	57.7764	50.4904
C2	EYR41_002301-T1	-0.324291	0.0298189	0.62036	1.035	0.901942		68.3647	68.7817	55.6189	32.3752	55.3206	48.4928	64.2212	66.3511	59.9679	120.575	110.321	122.077	165.104	153.852	210.047	177.408	157.115	139.888
C2	EYR41_002303-T1	-4.48227	-2.59227	-3.37167	-1.13642	-1.06603		5.72609	3.33233	7.10935	0.294634	0	0	0.418812	0.417176	0.261039	0.164836	0.131052	0.14837	1.85791	1.45648	1.54088	1.46976	2.07075	1.72263
C2	EYR41_002331-T1	-1.2746	-0.596677	-0.679094	0.318857	0.382132		5.80428	3.05576	2.93955	0.910942	1.02449	1.07279	2.01399	2.4074	1.70718	1.86849	1.75577	1.84199	4.77419	4.5625	6.00246	6.3378	6.16249	4.11586
C2	EYR41_002405-T1	-1.51232	-0.380394	-0.00396109	1.4158	1.46384		2.66575	0.809551	0.463102	0.310331	0.104776	0.264473	1.03131	0.616156	0.489167	1.65164	0.828362	0.649705	3.59895	4.20212	4.64656	5.10164	4.52704	3.51862
C2	EYR41_002431-T1	-2.71071	-0.335104	-0.119027	0.322838	0.695714		0.404081	0.605115	1.17721	0	0	0	0.386933	0.46279	0.512197	0.914676	0.485848	0.410941	0.759521	0.789161	1.27553	1.20942	1.34128	1.58507
C2	EYR41_002434-T1	-1.36146	-1.13911	-0.0554936	0.566618	0.70932		99.4714	42.4762	44.08	18.5291	10.9389	14.2399	16.7665	22.4782	15.5623	67.7265	51.4342	41.1245	135.916	77.7038	92.2732	149.714	110.967	91.7322
C2	EYR41_002497-T1	-1.41407	-0.943683	-1.17439	-0.072905	-0.284663		24.8995	18.8366	25.4089	4.09486	6.44285	5.84293	9.57184	9.00233	7.65847	5.84524	6.87924	7.95197	19.9906	19.2652	23.504	16.4844	18.8507	15.9327
C2	EYR41_002511-T1	-1.27239	-0.663906	-0.522766	-0.0626708	-0.0781725		17.1075	14.2257	12.228	4.13054	3.4806	4.04145	8.29204	7.29188	6.24935	5.90861	9.98698	9.66747	15.6251	10.8869	13.6261	13.2484	13.4106	12.9707
C2	EYR41_002522-T1	-1.5404	-1.16167	-0.216239	1.31485	0.849863		3.90775	1.91991	2.90493	0.388731	0.524415	0.84159	0.827757	0.549809	1.28932	1.95548	2.67969	1.97141	9.09984	9.79893	12.3359	6.71313	7.49154	5.52902
C2	EYR41_002529-T1	-1.42506	-1.12677	-0.848337	0.721967	0.176823		56.7485	18.026	28.0252	6.94593	8.20444	6.47311	11.3501	10.543	7.90506	14.2319	12.8003	11.1056	58.0968	56.9568	72.7544	37.8667	43.1383	28.9895
C2	EYR41_002595-T1	-3.04902	-2.20599	-1.88381	-0.0835701	-0.595916		38.62	25.1553	19.0992	0	0	6.82751	6.30165	7.63838	0	1.91105	7.77809	2.72633	34.5148	25.8449	16.4184	14.876	20.2138	9.64238
C2	EYR41_002619-T1	-1.38375	-1.12179	-0.60935	-0.125817	0.0768787		19.4468	14.9885	15.6524	4.3304	4.01346	3.65534	4.85631	5.34976	5.57575	7.55243	8.90541	10.0529	15.1836	13.0799	14.7651	19.1741	18.0692	16.2738
C2	EYR41_002658-T1	-1.59102	-0.520978	-1.40648	-0.86765	-0.325526		22.5208	6.16645	5.33999	2.19552	1.60588	1.63234	9.42066	4.56527	3.534	1.53708	2.84873	2.19864	3.53829	3.51522	4.24019	6.6791	6.81605	5.94217
C2	EYR41_002721-T1	-2.39301	-0.882853	-1.34191	-0.45361	-0.0699678		15.1498	18.0266	23.2727	0	3.36762	3.51307	12.0825	3.97712	7.44328	2.64268	7.02283	4.42678	11.5177	12.4158	10.6151	13.799	20.3557	17.1764
C2	EYR41_002787-T1	-2.66396	-1.47532	0.11377	0.281982	0.751456		4.59225	3.89322	2.51447	0	0	0.647221	1.17783	0.470864	0.563146	3.72933	3.75025	3.98533	3.70689	4.57988	5.92918	8.32511	6.75955	8.07371
C2	EYR41_002827-T1	-1.36352	-0.676046	-0.351179	-0.24728	-0.393722		145.603	70.6211	93.1512	23.9695	17.1487	34.0954	66.1696	53.9339	33.8819	58.2413	76.2574	64.7643	70.4022	67.7356	88.2962	64.6847	73.3681	61.1797
C2	EYR41_002841-T1	-1.28033	-0.728403	-0.415371	-0.0656393	0.133706		33.6634	20.678	20.7996	6.20097	7.08335	6.55204	14.1934	12.2324	9.11519	15.0192	16.4442	15.17	24.6957	19.0845	24.2733	29.2795	27.1195	26.4529
C2	EYR41_002945-T1	-1.28729	-0.652045	-1.01162	-0.532965	0.176019		24.8371	16.8648	23.7667	5.45451	7.30204	5.79271	11.8061	11.4057	9.06909	5.68857	11.5823	5.9453	17.228	16.0711	6.78216	32.1372	26.887	18.8553
C2	EYR41_002971-T1	-1.29617	-0.073132	0.698946	2.1657	1.74466		22.0995	17.3209	20.388	5.37414	4.65247	5.5092	23.4891	19.0278	12.6429	34.201	42.8285	41.6528	144.22	148.451	224.059	119.477	131.266	93.2436
C2	EYR41_002994-T1	-2.83216	-0.961442	-1.20253	0.112852	-0.052099		31.7937	20.4563	28.2464	7.49699	0	3.41048	5.938	10.8867	15.3399	7.04521	7.65597	7.74389	23.6587	31.729	31.81	23.2659	26.3773	25.5153
C2	EYR41_003014-T1	-1.18575	-0.687588	-0.651524	-0.312969	-0.311692		83.0195	36.0371	45.0525	18.0515	13.2032	15.0524	25.9211	26.8172	24.1495	28.5916	25.0533	23.8811	32.0648	35.6283	44.5521	38.0678	38.3425	35.1449
C2	EYR41_003069-T1	-1.14418	-0.572562	-0.650205	-0.374994	-0.239403		23.0427	15.3189	19.9022	4.54692	6.81185	6.57202	9.30836	12.2739	10.3221	8.46172	10.7833	10.0625	14.1743	10.4886	14.3991	15.6683	15.554	13.741
C2	EYR41_003163-T1	-2.14472	-2.01594	-1.41415	0.300439	-0.526233		153.374	54.8161	78.7334	5.90246	10.3135	15.808	12.1543	14.2285	8.48488	17.0208	23.0741	22.3846	102.923	128.501	115.185	47.2987	45.959	64.2991
C2	EYR41_003210-T1	-1.18374	-0.101012	0.265805	1.13849	0.954264		21.2433	13.5524	14.4712	6.86879	5.53439	2.66255	10.9	16.5207	17.0699	22.0506	19.8278	18.6522	49.869	44.0001	54.806	41.7708	43.8994	41.0104
C2	EYR41_003327-T2	-5.28901	-0.964871	-0.453724	0.226239	1.43865		4.58384	4.79015	16.217	0	0	8.87e-05	1.19775	3.78949	4.00793	2.26816	4.62969	7.89168	16.6661	6.18734	6.48246	29.3353	25.1732	35.7454
C2	EYR41_003370-T1	-1.33437	-0.809036	-0.666415	0.209384	0.576047		16.3504	9.72823	12.7706	2.79351	3.36776	3.64332	5.39624	6.16585	5.25335	6.2573	6.56858	5.98703	17.8865	13.7504	14.9504	25.6936	23.8146	18.1638
C2	EYR41_003409-T1	-1.11	-0.463927	-0.691117	0.13047	0.311182		31.976	15.3898	14.4659	5.08548	7.43837	6.25341	12.9715	13.3939	9.94653	9.25569	9.66173	8.9738	27.8471	17.8322	20.4532	29.5427	25.4373	23.401
C2	EYR41_003469-T1	-2.46731	-2.10283	-2.00737	-0.541252	-0.725329		9.87179	12.652	7.8126	0.621487	1.46776	0.549887	2.79687	0.439903	1.28932	0.869101	1.935	1.208	4.0713	8.10864	5.54229	4.53117	4.67638	5.0431
C2	EYR41_003479-T1	-1.12314	-0.972379	-0.414361	-0.318099	0.00028483		35.1757	26.1543	18.708	9.6929	9.71909	6.73333	12.7324	6.40205	9.37811	22.956	19.7357	9.39995	27.6806	17.961	12.6179	23.577	29.507	23.4001
C2	EYR41_003500-T1	-2.64914	-0.550235	-0.681949	0.0994403	0.393709		1.80101	1.38655	1.79258	0	0	0	1.66996	0.400316	1.00328	0.792349	0.636053	0.807075	3.37983	1.57738	1.05613	2.89564	3.09783	1.7552
C2	EYR41_003510-T1	-1.90538	-1.30558	-0.666731	0.550948	1.0089		4.13396	3.43789	2.34171	0.221624	0.748032	0.548066	1.10707	0.944741	0.58939	1.80198	1.62839	1.35829	5.5573	4.76831	6.36692	8.71928	10.8728	7.10872
C2	EYR41_003946-T1	-2.59115	-1.89482	-0.232978	0.0317456	0.276904		7.29477	5.0915	6.32109	0	0	1.313	2.29137	0	1.01372	2.73878	9.64357	3.95515	10.328	4.47315	5.27174	8.90831	8.12013	7.34808
C2	EYR41_003965-T1	-1.88014	-1.66021	-0.957547	-0.386957	-0.731632		113.51	73.3522	88.3535	10.0616	10.7937	21.8281	23.6747	18.8733	10.6432	26.695	42.0997	33.9875	44.4167	52.1999	93.8887	32.916	44.116	55.0754
C2	EYR41_004015-T1	-1.19688	-0.694188	0.439791	0.548928	1.60728		122.452	49.9961	52.7938	17.402	18.6392	24.1212	37.5924	39.421	24.3666	115.596	99.6768	100.722	162.588	84.1313	112.523	364.598	338.498	323.502
C2	EYR41_004016-T1	-1.8875	-0.274721	-0.497584	0.0311938	0.381434		86.3684	62.7928	20.9576	8.32199	11.2419	5.12375	39.8713	50.4962	21.5208	44.2661	37.7104	14.5328	84.0983	66.1139	23.6069	94.4685	92.1523	41.893
C2	EYR41_004074-T1	-1.08049	-0.729537	-1.0827	-0.135138	0.0351262		21.3201	11.0597	17.7708	5.14365	3.44809	7.89902	7.56584	7.16387	8.02266	4.25566	5.32668	5.92394	15.5989	12.9395	12.7998	14.6166	19.336	16.3393
C2	EYR41_004168-T1	-0.922578	-0.471512	0.294498	0.348564	1.21623		103.139	75.8237	34.4035	51.7274	19.7157	18.7243	28.1622	61.8506	35.5194	109.073	95.9584	59.3557	158.906	90.5355	50.4733	294.319	240.351	140.211
C2	EYR41_004202-T2	-2.93088	1.78832	1.09311	0.48082	2.86649		1.4964	0.457726	0	2.44e-07	0	0	0.691321	1.35015	1.4785	0.325494	0.495192	0.929785	1.99082	1.44543	1.9e-07	5.6487	3.50489	1.76654
C2	EYR41_004222-T1	-2.4127	-0.667199	0.0290549	0.868867	1.76987		10.6742	2.88314	1.94875	0	1.39819	1.14818	3.64641	2.01167	1.04929	4.05708	4.27887	3.43028	12.5321	6.98422	9.03323	29.1772	22.883	18.0314
C2	EYR41_004296-T4	-2.814	0.697966	-0.179304	1.47186	2.19394		1.60593	0.696388	0	0	0	0	1.05829	0.356831	0.326244	1.32195	0	0.421825	2.05437	1.05902	0.600901	2.80805	2.93905	1.42298
C2	EYR41_004310-T1	-0.976114	-0.541188	-1.0563	-0.243553	-0.341724		61.1349	42.2011	50.8726	19.8258	18.0971	17.4823	32.4188	29.9443	24.5112	16.0461	18.6237	17.2438	33.402	38.9957	45.091	32.8218	34.3903	41.0183
C2	EYR41_004325-T1	-2.9407	-0.18504	-1.93648	0.0744227	1.60483		2.2511	2.76449	2.90342	0	0	0.594086	2.11578	2.95379	1.47333	0	0.832326	0.935613	2.32477	2.54921	3.52506	12.0099	15.9097	12.2544
C2	EYR41_004355-T1	-3.54656	-2.28863	-2.23889	-0.653911	-0.0547791		7.60742	3.50068	4.03974	0	0	0	1.12771	0	0.545711	0.446197	0.358741	0.292748	2.10189	2.0882	2.94659	5.74342	5.72587	2.71855
C2	EYR41_004363-T1	-1.53184	-0.942757	-1.65118	0.314066	0.575945		114.654	73.3303	118.452	14.2436	18.4311	34.4545	40.4724	38.9207	34.7291	16.6888	19.886	19.6111	130.86	150.55	121.455	168.51	125.156	261.099
C2	EYR41_004413-T1	-3.18226	-1.34388	-1.35629	-0.133982	1.63462		4.66149	4.70239	2.98542	0	0.317569	0.653903	1.3944	1.13322	0.685811	0.921771	1.0464	1.00127	5.76195	2.9796	2.44759	23.1477	19.8462	18.8719
C2	EYR41_004414-T1	-1.7212	0.037594	-0.420492	0.304051	0.666584		5.1536	3.20935	4.03788	0	1.67015	2.03368	2.90597	4.52594	5.59034	2.06654	3.03656	2.60468	5.77083	5.32934	5.21983	9.4192	7.57547	7.43524
C2	EYR41_004433-T1	-1.17781	-1.10283	-0.510922	-0.0325267	-0.175747		20.3987	15.8583	24.7616	5.62687	5.69602	6.72238	8.33321	6.69343	5.05369	11.413	12.8271	10.6598	20.2078	17.2862	19.9465	17.3182	18.9511	13.9955
C2	EYR41_004460-T1	-1.0247	-0.360555	0.134033	0.722524	0.163959		37.0397	24.0576	22.6193	9.51436	9.50923	9.45025	18.9354	19.5455	17.7067	28.5695	30.64	31.353	51.9274	51.1679	63.3196	33.08	33.4215	29.0619
C2	EYR41_004506-T1	-1.53451	-0.89706	-0.955883	-0.2697	-0.0653035		6.20469	4.36449	5.22201	1.04668	1.1769	0.997182	2.47782	1.57982	2.29401	2.14596	1.78452	1.85852	4.02745	3.69928	4.01104	4.87631	4.68048	4.95675
C2	EYR41_004518-T1	-1.74524	-0.822203	-0.631143	-0.733299	-0.646813		1049.82	485.239	320.236	95.2427	103.704	88.5454	233.324	304.686	175.151	286.712	313.049	238.033	306.924	234.684	232.723	300.154	289.408	264.525
C2	EYR41_004534-T1	-1.09678	0.247695	1.015	0.720838	1.37481		32.0825	7.17256	12.3293	0	0	5.4671	89.5126	21.9076	2.92187	64.8609	121.956	12.5537	94.9601	60.2419	8.31931	180.833	148.371	14.2136
C2	EYR41_004635-T1	-2.17499	-1.29543	-0.622987	-0.536401	-0.42697		26.3516	7.61294	8.32092	0.992619	1.34089	1.70319	3.53712	3.85969	2.47411	6.64904	6.46991	5.32161	5.76166	7.39554	7.60937	6.89033	9.81892	6.62724
C2	EYR41_004690-T1	-2.55603	-0.556425	-1.42612	-1.18444	-0.729868		320.647	196.938	153.898	10.6781	18.3386	21.2854	126.499	91.3636	152.426	47.0408	48.9455	52.9671	67.5041	64.374	59.6662	101.054	70.6318	156.37
C2	EYR41_004705-T1	-1.00083	-0.202448	-0.162531	2.07268	1.61471		574.099	982.809	654.339	206.607	333.079	248.441	1020.56	507.196	379.319	375.825	833.777	650.995	7098.63	6111.76	4112.76	5853.48	1799.92	4320.02
C2	EYR41_004739-T1	-2.94632	-1.4501	-0.354828	0.626951	1.66173		28.4925	19.0978	15.6319	0.823003	1.296	1.00867	5.39524	4.39993	4.43612	24.5129	11.6067	9.30293	58.7386	30.1182	30.3108	128.864	94.7221	99.3274
C2	EYR41_004795-T2	-4.1072	-0.796376	-0.548405	0.226375	0.399814		1.59098	1.41709	1.92223	0	0	0	0.732518	0.731817	0.672203	0.542195	1.22167	1.09818	2.21322	2.25665	1.65264	2.96419	2.56534	1.87121
C2	EYR41_004834-T1	-1.58262	-1.33841	-1.06115	-0.038466	-0.191956		81.6308	42.1823	77.6962	15.8435	11.9831	11.3036	13.1412	20.9685	16.9424	22.0878	22.9039	19.7651	51.2794	73.9332	60.3412	58.5414	55.0074	45.3912
C2	EYR41_004845-T1	-1.69742	0.0015329	-0.284149	0.183776	1.02243		6.95808	2.90423	5.29923	2.63562	0	1.09648	2.41309	5.80057	7.12668	3.59476	4.07645	2.74169	7.23687	7.04241	3.52233	14.3026	15.1824	11.3335
C2	EYR41_004898-T1	-1.55849	-1.17772	-1.14817	-0.386305	-0.1596		2.40162	2.31201	2.21734	0.782641	0.263951	0.423874	0.74066	0.88553	0.47224	0.546795	0.870174	0.685115	1.69754	1.46799	1.44396	2.4573	2.43857	1.22903
C2	EYR41_004922-T1	-2.85488	0.374952	-0.714259	0.433173	1.85278		13.6885	5.23398	6.60757	0.530561	0.477638	0.302994	15.4442	12.9387	7.17965	3.16985	4.60258	3.39198	15.8842	8.82837	11.9965	63.7133	53.7174	34.9657
C2	EYR41_004986-T1	-1.15736	-0.37152	-1.10701	-0.120939	0.677556		19.1978	13.3833	10.5245	14.2693	3.17853	1.64744	10.4311	12.5857	5.78096	8.77336	3.06266	2.67259	11.705	13.8222	11.1037	29.6745	34.5963	19.8603
C2	EYR41_004989-T1	-0.636357	-0.053452	-0.0174495	0.600573	1.00414		108.58	49.2628	73.4529	43.8223	29.3717	41.2068	59.4057	87.8491	61.7999	65.7198	75.0671	65.385	130.971	122.27	138.718	184.776	225.225	190.981
C2	EYR41_005228-T1	-2.21547	-1.9993	-0.100643	1.79558	1.20018		29.0744	13.4556	11.2033	2.24327	1.38835	1.66943	3.41533	1.96115	1.56424	16.6991	15.7177	11.0705	112.193	89.7496	92.1038	62.8369	52.9213	46.9054
C2	EYR41_005278-T1	-1.19695	-0.217518	-0.7272	-0.232565	0.290333		23.97	18.4152	16.0194	5.07288	5.62216	6.2346	18.5248	14.2517	13.3599	7.59686	9.10532	10.4596	15.0093	15.5077	14.3917	26.9056	24.7551	24.7509
C2	EYR41_005285-T1	-1.33773	-1.22036	-1.02295	-0.324368	0.000616833		14.0256	14.0866	19.5725	5.71548	2.96789	3.80505	4.43138	4.85978	4.47136	3.44609	7.52967	6.18627	11.0762	10.9663	11.5784	15.7893	17.0617	13.9585
C2	EYR41_005295-T1	-1.21988	-0.550879	-0.524958	0.767348	0.891141		2.75278	2.77778	2.97334	0.654076	1.10329	0.697256	1.7812	1.48123	1.55633	1.37179	1.89096	1.61429	6.85502	5.66626	5.6786	7.5854	7.32043	5.87528
C2	EYR41_005337-T1	-5.55914	-4.12882	-3.94864	-1.96185	-1.81974		151.103	106.465	453.55	0.795464	0.535544	0.639145	3.92993	2.46359	2.63773	2.657	3.88933	4.58438	19.1629	31.7902	30.2764	22.54	29.0102	46.8576
C2	EYR41_005587-T1	-3.0962	-0.830437	-0.420898	1.01033	1.61893		2.95682	1.47946	2.24436	0	0.21411	0.112486	0.976981	1.34753	0.565074	1.59738	1.19967	1.29084	11.7963	3.76336	4.4869	13.742	9.28346	9.93865
C2	EYR41_005589-T1	-1.23725	-0.779367	-0.319026	-0.317421	-0.150779		52.4232	38.4653	37.3961	12.0545	12.6102	11.3252	19.0588	22.5335	16.6368	31.1938	30.2487	27.4706	36.343	26.4601	29.2552	40.5172	35.3085	32.4986
C2	EYR41_005672-T1	-2.50013	-0.210898	-0.819379	0.533746	0.541515		3.15418	1.35328	0.774706	0	0	0	0.359779	2.58805	1.57349	0.853891	0.686114	0.285988	2.51321	3.39794	2.06427	3.03623	2.85966	2.24158
C2	EYR41_005721-T1	-2.07661	-0.624176	0.134289	1.21471	1.24007		1.36528	0.426485	0.319813	0	0.164091	0.0846335	0.28818	0.344422	0.260111	1.02058	0.486631	0.519088	1.81223	1.61964	2.55582	1.92619	2.53953	1.67266
C2	EYR41_005736-T1	-3.56816	-1.24211	-1.06673	0.289703	0.332643		4.63774	1.96291	1.08249	0	0	0	1.16905	0.199827	0.690698	0.987632	0.315195	1.01197	2.02752	2.78626	3.99166	3.20698	2.65961	3.22985
C2	EYR41_005767-T1	-1.92707	-1.09434	-1.03972	-0.387113	-0.217105		11.3175	5.22297	5.73707	0.547939	1.18425	1.47837	2.60301	2.8962	1.65779	2.39547	2.51097	2.20471	4.06076	4.99811	5.07303	5.6805	6.66629	4.51606
C2	EYR41_005778-T1	-2.31096	-0.878994	-1.54439	-0.615724	-0.141999		16.8872	16.1403	14.5737	0	4.78326	2.81728	7.25195	4.8508	7.08577	0.964025	7.83737	3.60861	8.62313	8.55121	7.67388	12.3638	17.8725	11.1118
C2	EYR41_005841-T1	-0.694609	0.0950948	-0.422392	0.348881	1.34587		12.6588	7.94033	3.43551	8.31198	2.78161	1.65492	4.80031	13.8294	6.25731	4.56662	5.5277	3.28733	13.6438	7.99892	8.70858	30.3012	28.7048	23.8572
C2	EYR41_005859-T1	-1.44349	0.309175	0.294904	0.964622	0.822919		14.4777	6.48048	5.67347	2.37964	0.535019	4.73185	13.6048	10.9936	8.62529	8.97725	11.5532	11.4145	20.0283	18.6353	24.6926	19.4069	20.9126	15.2288
C2	EYR41_005864-T1	-2.16686	-0.635481	-1.02712	-0.695429	0.150766		17.6942	6.18809	19.1582	1.1038	1.85992	1.27342	10.4282	6.23295	4.43516	5.27503	4.21343	3.95205	7.53035	5.57989	5.75354	17.7297	12.8406	14.2524
C2	EYR41_005898-T1	-2.09678	0.350117	0.265208	0.524303	0.762126		1.04979	1.31898	1.24756	0	0.326579	0.179066	2.17455	1.6424	1.3431	1.75813	1.29236	1.59239	2.25862	1.59166	2.27826	2.25149	2.17813	3.58116
C2	EYR41_005968-T1	-2.01367	-0.812017	-1.02844	-0.0688349	0.349041		41.5147	23.7543	16.4996	4.76991	2.40406	2.91027	10.6017	13.0341	9.81873	6.6121	10.3297	9.65927	24.5814	23.0259	21.9241	31.3367	41.1154	37.2373
C2	EYR41_005988-T1	-1.06108	-0.765887	-0.657667	-0.219214	-0.357976		65.2836	68.877	47.9809	17.9999	23.3658	19.7845	32.1208	30.0175	21.9117	26.9354	31.9252	31.374	48.3785	50.1666	44.3316	43.5157	38.6749	42.5051
C2	EYR41_005995-T1	-1.32989	-0.720014	-0.61602	-0.264022	0.146508		3.78595	2.60949	4.45558	0.725082	0.488318	1.71415	1.87824	1.6345	1.41813	1.81769	1.93393	1.78894	3.79104	2.13647	2.22912	4.21545	4.19195	3.85271
C2	EYR41_006110-T1	-1.33682	-0.683063	-0.638146	0.650659	0.887084		17.9846	8.62149	7.60633	4.36664	1.17551	3.52428	5.7466	5.15896	4.62835	5.10094	4.65765	6.93645	21.4568	17.4018	21.0464	28.747	26.0013	23.3833
C2	EYR41_006235-T1	-1.18593	-0.747883	-1.06641	0.208336	-0.401145		45.5306	51.5891	55.2422	14.9697	14.9296	14.8236	24.8612	25.0078	20.4574	13.8607	17.9704	19.7493	49.8338	76.8776	59.1063	36.2749	21.4696	49.0688
C2	EYR41_006279-T1	-1.17438	-1.32309	-0.673223	-0.548971	-0.14467		141.228	175.521	161.317	58.1425	41.791	42.8125	38.268	42.0358	42.1065	74.8029	77.183	87.9178	102.409	85.7855	80.2974	125.11	139.861	146.797
C2	EYR41_006326-T1	-2.80169	-0.454635	-1.21663	0.358371	0.399022		4.58185	2.14137	2.01206	0	0.260771	0.418263	2.37825	1.4217	1.39815	0.216089	1.46145	1.28331	3.29092	4.78369	3.54018	3.30688	4.17077	4.68608
C2	EYR41_006343-T1	-1.29028	-0.872863	-0.311789	-0.0131454	-0.19177		78.7278	46.9778	56.0253	7.89033	26.6193	26.6011	28.075	20.0313	24.5065	46.1409	45.6848	37.2043	57.1706	52.8636	68.1529	44.133	51.5747	50.6553
C2	EYR41_006426-T1	-2.38017	0.0531762	-1.35193	0.194413	1.1434		2.34707	0.878017	0.73417	0	0	0.830516	1.07068	1.15226	1.38554	0	0.805684	0.815339	1.74179	1.39972	1.08168	3.94349	3.9097	3.20844
C2	EYR41_006441-T1	-3.53584	-3.08985	-2.2992	2.25668	1.20152		2.92372	0.96656	2.7161	0	0	0	0.159235	0	0	0.376617	0	0.270875	11.5406	14.5233	40.4521	5.42434	7.36151	7.50021
C2	EYR41_006471-T1	-1.28047	-0.503091	-0.187547	-0.178761	0.405999		3.53476	3.88905	2.9696	1.00968	0.909715	0.885346	2.24183	2.91402	1.36615	3.49358	2.30929	2.55958	3.95335	2.61508	2.24502	6.6851	5.07055	3.94614
C2	EYR41_006497-T1	-3.11588	-0.768166	-1.42205	-1.10198	-0.00774171		3.99314	2.68239	3.51884	0	0	0.38876	2.31279	1.38457	0.988588	0.547694	0.876002	0.815845	1.28648	0.771429	1.10507	3.64526	3.22072	3.22529
C2	EYR41_006510-T1	-4.43562	-1.37866	-3.94332	-1.79121	-0.681856		31.728	16.2033	18.545	0	0	0	8.39037	4.20603	3.65683	0.834752	0	0	2.47935	3.50451	3.97361	12.4529	10.359	8.80792
C2	EYR41_006524-T1	-1.00251	-0.839043	-0.398732	0.154475	0.768987		7.41554	6.26052	7.02489	2.07898	1.75182	3.87798	3.55961	2.202	3.06717	4.49699	4.73772	4.24638	7.35414	8.05677	8.24988	13.7006	17.0569	13.8784
C2	EYR41_006566-T1	-1.06736	-0.745461	-0.530633	0.317411	0.170563		29.4561	20.4681	22.1789	6.89324	8.55984	8.5143	11.696	11.5586	10.218	14.6574	12.7553	13.1312	32.3839	30.3406	33.8679	27.6524	30.9	25.387
C2	EYR41_006603-T1	-1.61989	-1.4426	-1.12832	-0.394838	0.0705281		57.7184	48.806	48.2649	7.69637	11.62	10.7838	13.965	12.6512	9.67654	13.6253	18.2559	16.818	41.1918	29.9204	32.1167	55.4749	56.4668	52.2776
C2	EYR41_006625-T1	-1.57869	-0.785627	-0.830941	-0.288276	0.596642		15.2202	7.91063	12.2998	1.71479	2.30829	2.76457	7.65835	4.82453	3.40341	4.05462	4.95385	5.70847	10.3587	6.61126	8.44941	20.3551	22.5034	19.9102
C2	EYR41_006668-T1	-1.03443	-0.983514	-0.460551	-0.358777	-0.266505		41.3147	35.4177	41.906	14.2522	12.6894	14.1845	15.9725	15.7505	12.4487	25.792	24.4875	21.8878	25.9952	26.8427	28.8754	29.9478	30.9961	28.801
C2	EYR41_006719-T1	-1.6395	-1.33667	-0.997821	-0.408516	-0.168028		16.7729	16.5247	15.7853	2.71586	4.03239	2.66569	4.11919	4.5388	4.07002	6.00303	5.37578	6.09446	11.1665	10.4934	10.4997	12.7723	14.6346	13.7313
C2	EYR41_006933-T1	-1.59937	-1.20901	-1.05469	-0.728582	-0.305571		3.1824	2.68187	2.50897	0.741597	0.333702	0.603005	0.996252	0.560326	0.939322	0.968537	1.04462	0.77276	1.74146	1.35332	0.95757	2.30726	2.51723	1.41944
C2	EYR41_006993-T1	-0.788508	-0.0917442	0.0697581	1.04197	1.52441		24.1729	16.6119	24.7217	18.5835	5.51054	8.41014	17.4136	20.7343	20.2319	19.9296	27.7413	20.0227	97.4762	50.8975	43.81	136.564	88.4942	77.5518
C2	EYR41_007287-T1	-1.14637	-0.574959	-0.0579603	0.419039	0.376739		18.2377	12.8913	17.4961	5.78628	4.94383	4.19074	8.57957	8.94808	9.08513	15.3088	15.0114	13.736	21.2495	23.8918	27.1474	20.3409	26.546	23.0488
C2	EYR41_007376-T1	-1.11926	-0.577059	-0.655111	0.673793	0.162543		89.2899	46.6524	57.4711	16.4665	19.2542	24.1566	38.0194	41.2079	25.907	36.6188	31.4912	26.48	104.811	114.124	144.04	74.5126	80.3421	63.486
C2	EYR41_007418-T1	-1.65658	-0.461154	-0.730528	-0.16045	0.190265		51.3873	21.767	20.9229	3.26032	5.86021	7.54683	22.4502	18.4123	13.2362	9.09766	16.0673	16.53	30.3951	18.8742	23.6406	42.3382	32.5012	29.553
C2	EYR41_007438-T1	-2.16189	-1.44565	-1.42831	-0.805098	-0.445517		65.2218	26.321	26.0625	1.92556	6.5818	4.9325	9.39063	9.028	6.67858	7.29287	9.42514	8.03994	24.2462	12.1756	12.9898	25.3403	23.6866	19.0075
C2	EYR41_007494-T1	-1.05392	-0.111274	-0.567438	0.263578	1.30064		5.24126	1.69779	1.39943	0.635035	1.07205	0.704182	2.40227	2.43165	1.50268	1.06731	1.58921	1.18393	3.38639	2.92648	2.69903	10.2928	9.51706	6.18809
C2	EYR41_007542-T1	-1.94348	-1.03339	-1.2269	-0.119119	0.146133		3.87322	3.47087	2.8412	1.00969	0.227076	0.374541	1.99222	1.23842	0.63581	0.658755	1.12271	1.10933	3.47206	2.34992	3.11633	4.42004	4.31326	3.03445
C2	EYR41_007593-T1	-2.53249	-0.730676	-1.00789	0.265148	0.745399		5.31964	2.64182	2.39133	0.733751	0	0.658293	2.34438	1.34948	1.10084	0.615314	1.71327	1.33436	4.11445	3.91301	4.44199	7.86791	7.43804	5.32528
C2	EYR41_007667-T1	-3.44269	-1.89663	0.266992	1.72416	3.08391		8.57832	8.87791	10.1567	0.801799	0	0.322688	1.69752	1.12865	1.06515	15.6216	10.8698	9.78884	66.0632	40.9549	47.0255	216.049	171.968	220.206
C2	EYR41_007689-T1	-3.04874	-2.46068	-2.1786	-0.815442	-0.874753		11.9491	6.39817	13.4029	0	1.63574	0.497542	1.42338	0.341035	0.839298	0.674743	1.62205	0.944739	3.86719	3.95526	5.25853	4.41902	4.96868	3.34364
C2	EYR41_007744-T1	-2.65819	-0.700057	-2.25665	-0.568076	-0.494258		12.38	9.75181	12.0856	0	2.93787	1.1026	5.44142	6.11468	5.12084	0.806883	1.61968	0.819498	5.10404	5.85761	8.04479	6.20689	6.68388	7.8412
C2	EYR41_007772-T1	-3.9944	-0.880456	-1.43483	-1.14988	-0.21869		4.8648	3.11292	2.9356	0.330566	0	0	1.64378	1.40357	1.27916	0.739488	0.80865	0.845276	1.32622	1.15413	0.836338	2.32869	3.15366	3.04099
C2	EYR41_007779-T1	-1.93837	-1.13612	-0.984798	0.0805751	1.02417		60.768	30.0424	25.5371	5.8439	4.7259	4.43455	13.7888	10.5559	9.76498	17.2783	11.3026	11.5284	58.1953	29.3739	32.4819	154.51	79.6535	80.5997
C2	EYR41_007886-T1	-1.63243	-1.37335	-1.27255	-0.522598	-0.320811		5.45694	6.0831	10.7881	1.18448	1.19895	1.67083	2.8061	2.01251	0.962281	2.0708	2.04155	1.64134	3.85578	4.56701	4.03452	4.43139	5.10967	5.854
C2	EYR41_007917-T1	-2.62461	-0.684305	-0.736807	0.174125	0.0396516		2.19456	1.10007	1.3489	0	0.411877	0	0.865034	0.517392	0.775716	0.511353	0.815294	0.71173	1.69892	1.92449	1.59927	2.17584	1.69045	0.982009
C2	EYR41_007958-T1	-2.03168	-2.08796	-1.15097	-1.22474	-0.47681		150.874	76.6262	84.9633	10.0477	11.2909	17.661	13.002	14.0612	9.56875	30.1927	31.5953	29.978	35.6975	26.2268	25.0426	63.2346	71.2819	50.9592
C2	EYR41_008030-T1	-1.88903	-0.712123	-0.384894	0.777824	0.256913		7.05467	3.16337	3.19165	0.359664	0.607094	0.98661	2.43235	2.09071	1.60611	2.26627	3.04005	2.90651	8.53256	8.98851	9.3175	5.36358	6.48251	4.30595
C2	EYR41_008121-T1	-1.66119	-0.86284	-1.20886	-0.115561	-0.0954626		54.5631	31.722	52.0153	3.38021	11.3909	14.2425	21.6736	17.8126	16.2611	13.3596	12.0236	13.7781	36.8529	36.1291	44.7632	39.2277	39.3633	42.9643
C2	EYR41_008142-T1	-1.06394	-0.638681	-0.508539	-0.348863	-0.318489		75.3884	18.9188	35.4477	15.3272	10.7445	11.8175	16.5997	24.5552	17.983	24.536	20.7814	19.2617	29.0137	22.7871	26.0095	31.0639	27.1995	22.2922
C2	EYR41_008162-T1	-2.19721	-0.357811	-0.604272	-0.887373	-0.0439357		38.6868	23.6491	18.9748	8.55453	0	4.77744	26.6545	17.2645	11.0043	15.1393	19.3463	8.64208	21.2507	16.4518	3.14451	28.2425	33.5784	16.0979
C2	EYR41_008450-T1	-1.15816	-0.513135	-0.570908	0.232437	0.071445		7.24237	5.83485	5.13536	1.72486	1.25622	2.6495	4.68998	4.19034	2.16358	2.16905	4.17967	3.94135	9.20552	6.54171	6.80907	6.67301	7.23817	5.47556
C2	EYR41_008517-T1	-1.6862	-0.593046	-1.09935	0.302578	0.0367871		41.4504	64.664	49.3571	8.14772	7.31786	12.4172	35.8387	27.9477	20.3571	14.0015	17.658	18.539	58.479	72.162	72.0653	47.2226	51.5283	59.8974
C2	EYR41_008538-T1	-1.05312	-0.615556	-0.375116	-0.314322	-0.141203		8.66226	10.9144	9.36149	3.33737	3.26441	3.22554	5.32991	5.81294	4.44775	7.25603	6.19526	5.68805	7.83028	6.86073	6.22411	7.78605	9.16522	7.85734
C2	EYR41_008603-T1	-1.0625	-0.0711806	-0.270146	-0.125991	-0.124455		78.2312	99.419	60.516	52.3208	15.8926	26.3591	64.6729	86.8413	60.1219	63.9202	73.5038	39.4207	83.8229	84.992	43.5264	69.4818	79.7117	55.4433
C2	EYR41_008679-T1	-2.10691	-1.42797	-1.82553	-0.424347	0.203061		26.4695	45.0875	81.2836	3.62218	4.1859	10.2253	14.054	9.5002	9.3168	4.91056	8.62841	8.73416	34.6623	31.5764	23.3066	60.377	57.978	49.9682
C2	EYR41_008783-T1	-3.41737	0.168106	0.454785	0.380148	1.16645		17.504	6.0229	5.24784	0.0951395	7.553	7.28e-07	8.65673	11.4272	9.02019	11.3868	12.9078	13.3464	16.0522	11.5588	8.99068	25.5247	26.7272	26.2458
C2	EYR41_008808-T1	-0.647567	-0.215647	1.31577	2.10393	1.79411		3.3196	7.11943	6.33672	3.39996	2.29491	2.53623	3.28187	4.19761	5.53169	21.546	18.3648	17.8283	43.21	38.7513	47.9234	33.186	32.5719	29.5726
C2	EYR41_008849-T1	-5.98921	-2.63151	-2.96424	-0.412035	-0.385096		31.2511	3.24845	11.1327	0	0	0	4.95825	3.21448	0	4.87426	1.15406	0	8.66012	4.64929	7.79771	8.04332	6.85804	6.27934
C2	EYR41_008874-T1	-0.759321	0.147163	1.08001	0.528267	0.912685		71.9651	84.2653	66.822	31.5569	34.2315	35.0929	81.6182	86.998	84.0256	218.541	200.33	217.701	144.214	116.638	111.177	214.659	167.325	170.635
C2	EYR41_008971-T1	-3.31022	-2.36981	-1.11079	-0.636785	0.525542		1.58766	1.30324	1.34208	0	0	0.126209	0.584784	0.0998713	0	0.394652	0.470885	0.425245	0.808971	0.650722	0.702973	2.40872	2.73689	2.03781
C2	EYR41_008999-T1	-2.42737	-0.588462	-0.320719	0.340829	0.180086		3.65213	1.93446	3.18623	0.700635	0	0.274212	2.63966	1.38212	0.904949	2.14071	1.86896	1.98837	3.88617	3.56886	4.26089	3.31193	3.676	3.17301
C2	EYR41_009041-T1	-1.11366	-0.114952	-0.918649	-0.100594	0.481143		19.5657	6.14944	5.6144	2.14054	2.88572	3.40748	10.3609	7.40488	5.83801	1.94138	4.87792	4.10383	7.5275	7.30944	8.53117	15.432	14.1467	12.9561
C2	EYR41_009055-T2	-1.34232	-0.770386	-1.06071	-0.0394836	0.146401		25.8026	10.9819	16.5255	2.07212	5.56306	6.54901	9.22115	8.93912	5.36042	5.02866	5.6424	6.18132	14.3652	14.4834	19.0401	19.6913	20.4291	17.6233
C2	EYR41_009065-T1	-1.29963	-0.411875	0.776105	1.10619	0.869132		3.854	2.31514	1.24807	3.91534	0.166448	0.294985	2.21641	1.32418	1.07791	4.60932	5.15962	4.34096	6.90109	6.75196	6.47581	5.15269	6.57895	4.36589
C2	EYR41_009092-T1	-2.02522	-1.82444	-0.0627617	-0.0716427	0.499197		1.48463	2.61558	2.36591	0	0	1.1993	2.20117	0	0	0.870792	3.14946	2.31006	2.56333	1.52854	1.72018	5.77316	3.32074	2.28409
C2	EYR41_009113-T1	-1.42163	-1.20135	-1.13977	-0.0993049	-0.158529		24.5411	7.6734	10.4917	2.14543	4.33843	2.6125	4.30574	3.78657	3.01011	3.59223	4.17358	3.91483	11.7994	9.68581	12.05	12.5705	10.564	9.05891
C2	EYR41_009164-T1	-1.93514	-1.12971	-1.09161	-0.0118121	-0.252087		106.428	55.2865	58.9613	8.8811	10.7458	9.93503	22.2796	29.1248	17.0686	23.9847	23.6818	21.1441	60.114	62.9911	83.7566	54.0429	59.7386	49.2563
C2	EYR41_009182-T1	-1.18882	-0.994849	-0.835285	-0.160372	0.0268435		7.06746	4.86295	6.66357	1.57797	2.13066	1.76581	2.38648	2.34863	1.99636	2.15393	2.85176	2.70208	5.51131	4.84352	5.11192	6.18121	6.77667	5.75004
C2	EYR41_009318-T1	-2.74842	-1.89253	-1.47452	0.205731	1.57743		58.7208	33.9117	28.9396	2.38909	2.68073	1.92008	6.5572	5.82956	4.4902	8.64492	7.25648	10.3741	66.1376	37.0865	39.925	214.947	154.162	196.87
C2	EYR41_009328-T1	-3.94761	-3.4553	-1.86318	-1.58644	0.111523		18.527	12.1597	11.0345	0	0	0	0	0.884236	0	1.75569	2.13905	1.61684	2.87174	2.66199	2.0654	12.2581	18.0509	14.9368
C2	EYR41_009424-T1	-2.24276	-1.86606	-0.719923	0.123462	1.40851		0.481322	0.198662	0.308932	0	0	0.0831455	0.0566812	0.0677425	0	0.133821	0.159515	0.1176	0.411266	0.268098	0.38504	1.53101	1.26756	1.17978
C2	EYR41_009425-T1	-2.98929	-1.16635	-0.801216	-0.151785	1.36603		1.09458	0.469448	0.301901	0	0	0	0.160522	0.191895	0.101093	0.0947846	0.301547	0.348	0.444071	0.468892	0.448485	2.51629	2.29196	1.80774
C2	EYR41_009625-T1	-2.14374	-0.860598	-1.21771	-0.26055	-0.12489		3.92402	3.17572	6.3442	0	0.752007	1.51014	2.35795	2.51032	0.850303	1.07062	1.98797	0.7515	3.23578	3.61688	2.82647	3.98125	3.42946	4.07167
C2	EYR41_009642-T1	-1.27179	-0.740568	-0.309616	-0.192156	0.699572		30.4523	20.2851	20.2673	5.32653	7.4122	6.39721	13.3218	11.8732	8.22903	17.5007	16.0654	15.9632	20.9335	19.7146	16.2695	47.4973	51.6518	40.5986
C2	EYR41_009643-T1	-2.98035	-1.37078	-2.54011	-0.661161	0.144808		337.855	267.103	230.297	8.39015	15.1999	19.1949	80.3678	77.1614	51.3593	22.831	20.1692	20.395	156.455	154.228	111.329	249.076	364.818	346.105
C2	EYR41_009810-T1	-1.52951	-0.60025	0.870695	1.12037	1.48715		1.02072	0.426613	0.579136	0	0	0.418157	0	0.842392	0.664493	1.38846	1.77148	1.74108	2.75818	1.60205	2.04765	2.51559	2.98636	4.15374
C2	EYR41_009834-T1	-2.64209	-1.10111	-0.841681	0.074391	0.664883		21.6931	11.9853	6.55931	0	2.42134	1.40001	4.60972	5.0273	2.42155	4.48028	5.61194	4.54454	11.0017	15.7117	11.5888	21.3025	20.1616	29.8178
C2	EYR41_009853-T1	-1.24513	-0.752234	-0.619607	0.177021	0.144836		6.47618	2.6413	1.9976	0.908203	0.817131	0.962394	1.00398	1.97158	1.70171	0.931445	2.42376	2.0907	4.71027	3.49144	3.40467	4.30009	3.9214	3.06123
C2	EYR41_009877-T1	-3.68533	-1.76365	-2.39261	-2.03272	-0.929095		18.5069	8.92941	12.0594	0	0	2.13004	2.56472	2.30521	1.46313	1.52073	1.22017	0.51102	1.90084	1.33604	1.34907	5.26707	4.46075	5.08393
C2	EYR41_009943-T1	-4.85396	-3.96743	-3.35287	0.0735676	0.2362		18.9063	12.2029	8.83585	0	0	0.249409	0.15243	0.182358	0.206853	0.720961	0.287459	0.255405	10.9919	17.7606	12.1195	14.4636	10.7228	26.3765
C2	EYR41_009955-T1	-0.850511	-1.40115	-0.363311	1.24571	0.975682		2.55678	1.131	1.89593	1.79332	0.402819	0.455215	0	1.3495	1.13433	0.833571	1.32888	1.49812	5.47342	4.62765	9.06431	4.80489	5.42859	4.09169
C2	EYR41_009957-T1	-3.47	-1.35237	-1.85556	0.454375	0.146985		3.26094	1.02766	2.45728	0	0	0.156037	0.404995	0.36319	0.781491	0.478455	0.190414	0.228637	3.43372	2.6192	3.48201	2.57121	2.08399	2.36569
C2	EYR41_010029-T1	-2.14819	-0.373401	-0.477863	0.477517	0.390544		4.58157	1.56978	1.60469	0	0.674432	0.556997	1.65425	1.69571	1.23731	1.11707	1.44574	1.52963	5.15528	2.82635	3.21095	3.70667	3.194	3.15756
C2	EYR41_010156-T1	-1.96819	-0.282618	-1.37043	0.169855	0.161605		1.68989	1.41169	2.10649	0	0	0.65269	3.16309	0.474208	1.13611	0.469485	0	0.927165	2.35071	2.08647	1.64168	1.35221	2.53088	2.43609
C2	EYR41_010208-T1	-3.73343	0.173113	-0.350721	0.976795	1.66793		23.0572	5.92946	5.29923	0	0	0	9.65235	15.2265	7.91853	7.90848	5.24115	5.48338	22.7749	22.804	26.1239	59.2732	50.8742	37.4007
C2	EYR41_010209-T1	-3.27038	-0.907763	-0.654584	0.585627	1.27033		5.17582	1.01024	3.65535	0	0	0	1.70806	1.36414	0.419649	1.01212	1.35171	1.65329	5.45373	4.19258	4.95804	10.8526	10.126	9.11901
C2	EYR41_010230-T1	-5.06478	-3.61616	-0.398963	0.12291	-0.0731036		1.97596	1.32377	1.92765	1.19e-06	0	0	0.847484	0	1.13e-07	1.21744	1.65815	0.666532	2.77718	2.19608	1.16123	2.14881	1.96826	0.925176
C2	EYR41_010295-T1	-2.65793	-1.81559	-2.16002	-1.37461	-0.831682		25.6659	7.79065	16.5761	0.912922	0.614285	1.41975	2.78748	2.05347	2.11859	1.77669	1.41998	1.71992	3.87399	3.0995	3.99432	6.3196	6.54174	6.63873
C2	EYR41_010388-T1	-1.73099	-0.962809	-0.945753	0.324435	0.505405		9.38811	4.41664	8.22458	0.790099	1.59877	1.28494	3.45801	2.68179	1.90855	3.20152	2.72323	2.0482	10.557	9.22885	8.84621	12.3653	11.5275	10.7001
C2	EYR41_010469-T1	-1.71987	-0.983809	-0.694846	1.01958	0.746232		4.52577	2.82664	2.89809	0.665499	0.59899	0.460997	1.31521	1.44606	0.967313	1.92503	1.43086	1.48072	9.63234	7.75793	10.2935	7.7918	7.54841	5.7917
C2	EYR41_010524-T1	-2.8072	-0.775412	-1.40571	-0.319791	0.465342		0.556841	0.305876	0.794737	0	0	0	0.184452	0.441058	0.117563	0	0.260042	0.204601	0.319054	0.333515	0.43569	0.590859	1.00026	0.978826
C2	EYR41_010566-T1	-2.22801	-1.13881	-1.23572	0.0660433	-0.424262		48.3357	17.483	26.6346	3.46834	2.80792	2.60082	9.85303	10.7974	6.63105	7.17574	8.71566	7.97897	26.8334	22.3622	43.645	20.7811	18.7937	15.6981
C2	EYR41_010612-T1	-1.32183	-0.320116	-0.744525	0.320927	0.588497		1.83971	1.18778	1.70845	1.00251	0.225463	0.237907	1.97812	0.851292	0.79639	0.747526	0.668835	0.684665	2.02467	1.95909	2.39165	2.84284	2.43469	3.14688
C2	EYR41_010844-T1	-2.82711	-0.227457	-1.18376	0.306112	0.197993		12.8344	9.99242	5.41469	0	0	1.46034	6.91694	7.29053	6.01853	3.10628	2.52762	1.86384	11.7629	16.2148	8.85478	11.7085	14.2228	7.31442
C2	EYR41_010855-T1	-1.59568	-0.665473	-1.00309	-0.317087	-0.100725		13.9631	6.72125	12.1184	2.16055	2.03986	1.89155	5.31306	5.61988	4.86783	3.37986	4.13153	3.62138	6.40006	7.2473	8.94117	10.145	9.88196	8.18545
C2	EYR41_010883-T1	-2.68951	-0.639546	-1.25314	-0.327389	-0.121962		1.49866	1.84399	2.52571	0	0	0.877673	0.81991	0.65382	1.64119	0.161538	0.901195	0.77441	0.994327	1.29212	1.8424	1.68752	1.93496	1.44175
C2	EYR41_010955-T1	-0.982578	-0.0499643	-0.404678	0.687361	1.42739		16.9959	6.96258	5.17462	5.16293	2.60098	2.12534	10.2534	8.67206	5.85981	7.50753	4.58633	4.6264	22.1775	13.4067	15.6234	39.5076	35.1066	33.9709
C2	EYR41_010980-T1	-1.50354	-1.24275	-0.716565	-0.493642	-0.419324		35.7169	26.0931	23.7725	9.26066	4.84787	5.01443	8.60879	8.80531	6.81125	12.4116	15.3454	12.1813	20.9458	15.4712	14.9426	21.2557	19.3933	14.8171
C2	EYR41_010980-T2	-2.67401	-0.634827	0.693927	1.11594	0.538231		10.5038	5.82042	13.8133	7.33e-05	2.46073	3.65751	8.19797	4.71699	3.10095	20.8862	15.5704	19.0307	24.4696	27.5516	34.2406	14.6582	15.9855	17.7184
C2	EYR41_011004-T1	-0.949313	-0.595542	0.304277	1.08333	1.03904		70.9449	25.8997	39.2932	14.7574	16.2226	16.3199	27.4723	25.6413	16.8221	67.6548	55.045	43.3387	120.849	106.219	140.217	123.744	144.921	88.241
C2	EYR41_011039-T1	-1.00848	-0.42673	-0.725487	0.0185691	0.28772		14.5174	9.1129	7.88492	5.00878	2.78354	3.32369	7.74803	6.50795	5.54359	5.60441	4.39025	4.32118	10.9544	9.22434	10.4605	16.7424	13.7999	10.4298
C2	EYR41_011044-T1	-1.2577	-0.432358	-0.822227	-0.0269737	0.133737		1.4914	1.14845	1.84593	0.82013	0.184498	0.383491	0.777422	1.00665	1.0447	0.688387	0.608002	0.545715	1.45538	1.29776	1.48094	1.40869	1.76423	1.85875
C2	EYR41_011083-T1	-1.42927	-1.07443	-1.16713	-0.0388064	0.557123		19.0276	14.9059	14.9746	2.79732	5.22206	3.71039	7.49735	5.27343	4.18641	4.69599	5.11652	4.74433	18.8836	13.8938	13.9404	28.629	29.2471	26.1803
C2	EYR41_011228-T1	-1.85243	-0.516368	-1.29704	-0.342066	-0.0651122		4.18989	2.66136	1.85198	0.330411	0.22293	0.82254	1.56477	1.6835	1.57355	0.64675	0.808271	0.675859	1.628	1.76303	2.43505	2.71743	2.25119	2.70167
C2	EYR41_011267-T1	-0.737889	0.10774	0.753555	1.45792	1.5201		18.4188	8.70729	8.18067	3.74279	5.30201	6.59362	15.6772	10.4833	10.5741	21.1321	25.1354	21.7217	44.8223	44.3256	50.2394	53.687	50.7384	45.2241
C2	EYR41_011314-T1	-1.87858	-1.04328	-1.20942	-0.341648	0.345743		10.9571	9.73015	9.97085	0.890605	1.80297	2.0942	4.00876	4.20328	2.63147	2.2421	3.56523	3.1424	8.1443	6.39816	6.99066	14.2129	14.9939	13.7178
C2	EYR41_011390-T1	-1.54713	-0.831459	-1.05123	-0.729078	-0.174717		19.1721	19.8305	16.4569	2.32751	3.45267	6.67909	9.3516	6.84122	7.56861	5.45977	6.52066	6.82669	8.60717	8.13999	9.40263	16.5101	15.0468	14.5636
C2	EYR41_011420-T1	-1.06202	-0.27376	-1.32481	0.00316507	0.408215		164.014	159.742	180.167	42.1226	49.7515	86.7092	134.995	111.697	134.273	28.6532	44.4171	62.6848	128.28	220.413	162.24	197.226	185.345	426.684
C2	EYR41_011590-T1	-1.43595	-0.836869	-0.709906	-0.366737	0.414812		17.4226	9.23433	11.0616	3.69502	2.16149	2.74638	5.5479	5.93272	4.24738	6.27354	5.69796	5.30744	11.6633	6.938	7.02255	22.5779	15.5551	17.1145
C2	EYR41_011591-T1	-0.552179	0.715614	-0.102785	1.33799	2.00162		18.1849	7.5994	5.59479	12.4019	3.4609	3.11655	12.7419	17.533	28.3564	6.45134	8.84351	9.13225	34.7506	31.1112	37.9121	72.9714	69.2037	61.3295
C2	EYR41_011605-T1	-1.54333	-1.47167	-0.802046	-0.200284	-0.302616		316.159	283.096	242.253	41.5554	57.6568	81.4961	70.0656	66.4946	54.1207	135.593	120.063	109.103	211.714	204.588	262.127	200.054	240.208	177.206
C2	EYR41_011803-T1	-4.31113	-1.905	-3.27393	-1.84642	-0.785398		17.138	17.9138	14.766	1.07598	0	0	1.26073	2.11374	4.69046	0.298656	0.717083	0.669555	2.36858	2.66295	2.38855	8.69482	8.35861	5.93621
C2	EYR41_011808-T1	-2.29197	-0.264238	-1.56206	0.0540367	0.559348		2.23281	0.697791	1.56789	0	0	0.60102	1.78	1.06502	0.496725	0.210569	0.336142	0.158046	1.17356	1.53423	1.50184	2.64459	2.59818	2.03821
C2	EYR41_011953-T1	-4.66176	-1.85167	0.899462	3.0212	2.54593		5.36826	1.98342	1.90774	0	0	0	0.878593	0.262558	0.274731	8.99122	6.25567	4.95981	76.9482	52.1857	43.0716	58.6471	26.2256	27.4483
C2	EYR41_011967-T1	-2.66161	-1.38899	-1.64576	-0.754318	0.673229		38.1199	37.496	23.27	1.80657	2.43928	2.35187	9.52355	8.99099	5.86701	6.63186	5.75955	5.57224	25.2137	12.7459	10.3711	77.8018	58.1516	53.7868
C2	EYR41_012007-T1	-1.55185	-0.700694	-1.62041	0.0888308	0.270287		95.5428	57.3167	63.8129	9.8744	26.7563	14.0059	32.419	54.2917	21.2686	22.2931	16.0951	6.02422	107.44	87.8187	50.9294	108.668	110.362	65.1806
C2	EYR41_012008-T1	-3.36795	-2.39223	-1.79386	0.693749	1.6664		10.9099	3.87187	3.50444	0	0.389956	0.219211	0.819242	0.489965	0.182185	0.807032	0.771819	0.884109	17.8359	7.67048	8.24877	28.3835	26.1309	29.8529
C2	EYR41_012096-T1	-1.10941	-0.443734	-0.538972	0.622743	-0.106023		368.712	153.786	193.575	57.2085	79.2852	80.069	143.597	157.424	123.276	139.04	123.083	115.795	376.642	358.37	502.713	209.709	214.834	172.638
C2	EYR41_012111-T4	-5.45259	-2.92712	-1.94488	-0.489731	-0.355482		2.76735	3.36137	10.8905	0	0	2.5e-07	2.55414	0	0.27777	0	4.60137	2.93219	5.00653	3.23173	1.37387	4.10987	2.67865	3.06524
C3	EYR41_000020-T1	-4.46574	-4.31345	-5.20685	-2.70354	-1.85838		727.71	219.943	242.625	5.84273	1.96739	4.32267	3.95542	3.90985	5.24418	1.83078	1.46096	2.04091	18.8535	24.6739	22.9277	46.034	41.0789	76.7404
C3	EYR41_000036-T1	-1.00302	-0.877267	-2.22502	-0.870292	-0.558857		45.7708	28.1684	20.2609	12.0191	8.81533	10.9532	10.2398	11.037	15.4386	3.03234	2.67001	3.6128	11.4018	12.4505	12.3985	13.8545	20.8187	17.2542
C3	EYR41_000039-T1	-0.85688	-1.27065	-2.69333	-1.67911	-1.52032		71.2507	85.0717	88.5215	32.3759	30.0933	38.6671	22.5113	24.4577	20.5044	5.51677	5.35561	5.05405	12.4415	15.5122	17.0576	15.5376	18.1731	19.289
C3	EYR41_000044-T1	-0.0998223	-0.322	-1.38264	-0.597352	-0.631911		73.2978	106.827	78.2822	39.719	129.122	81.9076	87.5249	52.7787	48.6345	17.0734	21.1701	24.2615	37.7622	47.7687	54.0571	47.3888	42.4506	44.5179
C3	EYR41_000057-T1	-2.94456	-2.45225	-2.84757	-1.25566	-1.01985		77.9127	44.9293	61.7348	1.80018	3.33826	4.61779	4.14915	5.21585	5.91591	4.02231	3.60244	2.589	13.0723	18.2289	19.7396	18.3269	23.1682	23.2542
C3	EYR41_000064-T1	-1.16194	-1.38193	-2.28675	-0.727095	-1.31248		106.716	239.569	186.143	35.8083	67.2889	54.7711	40.6047	37.8407	45.7384	9.9921	20.2643	22.7101	88.8269	83.1475	68.2017	46.6972	35.7392	54.4003
C3	EYR41_000065-T1	-0.745973	-0.64654	-1.66933	-0.773472	-1.2352		29.1595	104.056	81.9062	15.4896	43.0468	35.5889	40.1685	27.304	29.9303	10.7947	10.9034	13.1215	24.7394	34.1027	26.8219	17.3597	17.0985	20.1493
C3	EYR41_000097-T1	-2.17126	-3.10749	-1.40365	-1.75415	-1.42695		179.742	86.2704	130.696	15.4236	11.2567	15.9462	4.84581	6.149	5.78892	33.6283	27.0207	29.9513	16.1607	23.4365	26.4455	24.6232	28.3373	39.0123
C3	EYR41_000100-T1	-1.11836	-4.61759	-2.41881	-1.50454	-0.575759		2.6611	3.33511	3.01236	0.883067	1.03151	0.920617	0	0.0618719	0	0.182831	0.241985	0.314271	0.536588	0.621542	0.792853	1.52273	1.49759	1.99335
C3	EYR41_000102-T1	-3.3253	-3.86305	-4.54587	-3.85308	-2.27552		78.8391	59.5144	147.181	3.65167	2.81327	2.72599	1.10877	2.06276	2.43149	0.436795	1.39178	1.06649	1.40799	1.78174	2.298	7.18536	7.87823	12.7889
C3	EYR41_000117-T1	-1.20104	-1.80954	-2.78998	-1.26446	-1.25293		249.334	129.198	247.954	49.9042	54.7972	75.1288	30.745	31.7162	34.8309	10.1212	11.3543	14.4073	43.8282	59.4871	64.755	49.844	64.2784	59.8815
C3	EYR41_000145-T1	-1.12014	-1.81563	-1.31268	-1.1206	-1.04434		2.05589	4.44446	3.40899	0.962795	1.08272	0.910946	1.06406	0.363418	0.28598	0.628254	0.999209	0.817231	0.735795	1.07837	1.23242	0.974053	0.942225	1.37262
C3	EYR41_000185-T1	0.0459432	-0.808629	-1.59933	-1.00464	-0.715701		152.363	48.3847	219.991	96.0063	103.685	169.632	63.617	57.1436	36.8139	19.9397	25.1037	24.7109	40.9954	43.1581	42.1447	55.6071	62.7727	53.1812
C3	EYR41_000188-T1	-2.33113	-0.930381	-1.31931	-0.724487	-0.0815122		4.52834	3.18444	5.58877	0	1.03276	0.916988	2.16589	1.51194	1.26266	1.92173	0.681784	0.967185	1.75382	1.70623	2.67403	3.21783	4.27105	4.53253
C3	EYR41_000198-T1	-1.60317	-2.59363	-2.99003	-1.84986	-0.406808		2911.57	3956.49	3598.89	486.258	608.589	1003.98	304.762	246.932	205.223	76.8157	245.597	269.118	691.039	534.428	397.999	1977.81	1872.63	3284.18
C3	EYR41_000208-T1	-5.21717	-3.31834	-7.42214	-6.24957	-3.38594		151.538	126.254	114.045	1.09522	0.369102	0.621052	6.20524	4.17475	3.62654	0.1528	0	0	0.268689	0.107862	0.2578	4.78974	3.57549	4.694
C3	EYR41_000210-T1	-1.09921	-1.74366	-3.5746	-2.49576	-0.308806		7.44399	7.88385	6.32241	2.68996	2.11626	2.13486	1.58978	1.1406	0.959008	0.12522	0.199372	0.161068	0.770347	0.589603	0.356437	5.09172	4.78497	5.85934
C3	EYR41_000232-T1	-2.26199	-1.86488	-1.96826	-1.446	-0.916114		12.3755	5.97334	4.52932	1.06568	0.718934	0.402808	1.09311	1.00523	1.0132	0.794459	0.947939	1.01832	1.49556	1.54384	1.73262	2.81402	2.88501	2.52583
C3	EYR41_000253-T1	-3.13408	-2.17826	-2.75346	-0.412489	-0.325226		0.932056	0.422708	0.708921	0	0	0	0.0833744	0	0.10534	0	0	0.0606091	0.317176	0.487071	0.467623	0.419734	0.535216	0.43568
C3	EYR41_000281-T1	-0.102777	-0.370042	-1.97152	-0.255536	0.399549		100.402	278.039	367.007	164.672	211.743	195.456	177.089	130.262	136.435	24.9309	27.3632	37.5883	138.972	211.464	151.704	287.322	303.976	381.843
C3	EYR41_000292-T1	-5.45084	-3.87887	-6.07142	-3.4511	-1.39939		232.675	182.88	155.835	0.830117	0.839795	0.603035	3.92664	4.22545	3.27309	0.231931	0.369172	0.660986	8.38997	5.079	4.62449	43.6166	49.4505	45.0086
C3	EYR41_000299-T1	-3.31841	-3.47637	-4.11039	-2.06281	-2.82417		56.6212	8.50213	24.2507	0.987767	0.332972	1.28118	1.05012	0.418612	0.609969	0.413645	0.219617	0.362405	2.78762	2.36908	3.29488	1.60138	1.26518	1.07819
C3	EYR41_000333-T1	-0.396851	-0.674439	-1.02667	-0.7537	-0.824574		213.958	73.8829	133.414	69.7139	75.8131	110.365	54.4476	70.4345	68.265	46.8738	41.6342	45.8745	56.8139	55.4597	65.5952	64.9638	52.8475	50.6385
C3	EYR41_000335-T1	-0.546127	-0.654492	-1.53978	-0.490102	-0.384807		55.1791	42.7862	65.1887	24.3225	28.8804	38.3982	29.2435	27.1335	25.2569	10.7086	10.8143	12.0955	29.831	31.2152	35.4687	38.2234	35.5347	35.0353
C3	EYR41_000346-T1	0.172872	-0.522287	-2.32203	-0.701424	-0.634752		6.64412	17.9572	16.9157	12.737	8.57862	27.7481	9.50046	7.5783	5.28291	0.985663	1.57281	1.00919	7.34229	5.97855	5.10729	7.04897	6.63582	6.27301
C3	EYR41_000407-T1	-2.06459	-1.10377	-2.25984	-1.99403	-1.7531		74.7341	49.8154	40.5926	4.0886	4.47895	15.0288	17.9862	17.9013	16.0006	2.56782	8.40849	7.18294	5.72694	7.35269	8.38787	8.5593	9.6428	9.21478
C3	EYR41_000433-T1	-1.0559	-0.91771	-0.463604	-0.818486	-0.657123		130.493	104.075	97.3114	35.8592	36.0456	39.5421	51.1621	43.9102	36.0856	77.0769	64.0473	57.9086	46.441	45.3989	49.7328	60.0208	54.7125	55.4203
C3	EYR41_000445-T1	-1.45778	-1.64561	-1.05909	-0.671976	-0.344677		6.81191	2.32819	4.21494	0.917677	0.61747	1.07105	1.07762	0.516013	0.607846	1.27561	0.815637	2.30959	2.02192	2.27665	1.72202	3.29911	2.09647	3.45441
C3	EYR41_000452-T1	-0.664945	-0.333995	-3.87461	-0.817	-0.372494		6.20215	1.7765	1.84761	0.924877	1.24996	2.12884	1.32013	2.78694	1.91667	0	0	0.128314	1.71334	0.895985	1.03872	1.73129	1.88752	1.96547
C3	EYR41_000484-T1	-2.81148	-2.3026	-2.15425	-2.21926	-2.55722		439.204	475.382	606.067	37.8367	21.1504	29.9825	41.8222	48.3851	59.6592	56.6015	57.7401	51.9763	34.0922	50.5437	86.3912	33.9696	37.986	44.9205
C3	EYR41_000489-T1	-0.209825	-1.19924	-0.588375	-0.637613	-0.0325121		45.4169	11.1431	20.1475	15.0124	16.1458	20.584	6.81418	6.42603	6.01745	11.4506	12.6311	11.0101	10.0948	10.0915	13.983	21.7172	19.1606	21.7032
C3	EYR41_000493-T1	-1.18466	-2.7606	-3.60142	-0.826935	0.242085		1041.91	959.708	716.737	233.948	245.24	319.549	52.8426	57.2419	55.6	15.9799	27.5058	31.7884	345.04	467.223	349.567	877.205	947.452	1836.37
C3	EYR41_000548-T1	-3.94524	-3.50676	-2.88483	-2.20187	-2.23728		130.667	44.9453	115.644	1.91512	1.58015	1.47082	3.02822	2.47294	2.34608	5.5402	4.87495	3.90008	6.4507	9.45088	14.4552	7.51	9.38752	11.3135
C3	EYR41_000570-T1	-3.62541	-3.38095	-2.80727	-1.71542	-2.72404		77.0242	31.6505	53.6137	2.67102	0.514778	1.5118	1.80578	1.72714	1.49331	2.98608	3.05465	2.7937	4.71621	13.7889	11.0215	3.57407	2.7979	3.50176
C3	EYR41_000591-T2	-0.673594	-1.04759	-1.12633	0.408774	0.533085		1431.42	1055.41	1181.42	479.883	468.973	926.427	400.244	412.466	417.891	312.781	383.056	488.042	1446.21	1773.54	2167.94	1998.96	2309.53	1900.44
C3	EYR41_000593-T1	-0.372185	-0.611747	-1.26296	-0.311251	-0.463058		26.8319	20.9097	28.5445	11.8283	17.1096	23.1033	10.2176	15.2172	15.1925	3.83386	8.91452	9.87923	15.5959	18.5188	20.3156	14.1539	17.6681	16.3181
C3	EYR41_000622-T1	-0.778694	-0.571082	-1.39122	-0.709146	-0.434879		47.929	33.3121	45.681	15.6129	20.8593	20.0104	22.0398	25.4615	22.5881	9.34456	10.9721	9.87584	20.1998	21.4604	19.1415	29.1299	24.625	26.811
C3	EYR41_000634-T1	-1.95626	-2.0526	-2.79667	-1.763	-1.99811		26.3732	18.3714	31.9605	2.89316	2.72969	4.82263	3.27697	3.26643	2.73278	1.61406	1.28636	1.43668	3.78481	4.36686	4.29481	2.71658	3.53447	3.79707
C3	EYR41_000643-T1	-0.413761	-0.67826	-1.07471	-0.330134	-0.134264		153.954	121.071	192.644	83.5238	95.8623	114.407	57.2647	74.3557	98.9149	46.4974	50.031	58.748	132.256	99.741	92.5279	144.906	124.069	132.432
C3	EYR41_000649-T1	-0.382031	0.237274	-1.12838	0.433213	0.730988		2653.65	1910.2	1596.3	1115.18	1676.09	1318.02	2893.87	2397.33	2361.46	601.132	623.954	648.748	3123.7	2780.89	3207.88	4731.62	3943.59	3984.43
C3	EYR41_000655-T1	-1.06933	-1.4375	-0.908149	-0.174566	0.307467		227.225	149.679	144.654	60.9457	54.3814	55.2683	43.3468	39.1694	36.6433	62.11	70.6468	71.1096	174.335	122.054	127.71	243.006	214.293	245.23
C3	EYR41_000712-T1	-1.79878	-0.945284	-2.92171	-1.19759	0.425949		14.3625	7.5498	9.99916	2.12599	1.42953	1.27338	3.48808	4.17711	3.91113	0.590181	0.236149	0.658864	2.68687	3.87777	2.49072	13.0868	11.6734	26.3971
C3	EYR41_000713-T1	-1.11434	-1.27357	-0.698738	-0.920948	-0.175286		130.467	71.2913	69.0905	24.5444	20.6479	40.715	23.2771	22.1915	24.9765	41.2022	41.4907	44.5891	33.5568	36.8787	30.5529	69.5665	64.9918	85.7572
C3	EYR41_000714-T1	-0.821608	-1.3266	-1.58959	-1.17414	0.246541		2.01695	1.92575	2.88462	0.508861	1.02914	1.51445	0.721161	0.71872	0.315312	0.142042	0.791954	0.564031	0.749195	0.768881	0.470217	2.91416	3.40437	2.34748
C3	EYR41_000730-T2	-5.48833	-4.14172	-6.66068	-4.8832	-2.21055		11.6205	10.297	40.9643	0.703883	0	0	1.2138	4.38e-05	0.691826	0	0	0	0	0.394997	0.205595	0.950773	1.91595	3.32354
C3	EYR41_000733-T1	-1.26587	-1.22339	-1.37096	-1.59246	-1.21253		18.8695	39.3295	45.1202	8.89391	9.31257	8.34939	9.00799	9.72564	9.35357	7.37699	8.38926	7.96886	7.08215	6.32583	5.96687	8.32949	10.6304	9.62835
C3	EYR41_000775-T1	-0.156978	-1.08485	-1.91016	-0.404317	-1.49148		881.796	2227.86	1506.34	1222.99	1466.09	954.005	429.309	482.214	532.321	135.822	255.879	250.634	804.429	1196.18	874.521	386.266	161.682	525.398
C3	EYR41_000795-T1	-0.870258	-1.22139	-2.65288	-1.83856	-2.45077		3719.29	483.114	1229.58	916.617	538.392	418.802	379.31	624.773	212.052	119.824	93.1707	61.6215	207.16	299.74	149.007	166.036	137.778	59.9721
C3	EYR41_000812-T1	-0.59316	-2.0409	-1.27498	-0.317127	0.321949		24.1329	9.63003	11.6968	7.10809	6.9532	8.52098	1.59842	1.10631	3.08478	4.07365	3.8727	3.36847	13.6166	8.47198	8.65835	25.315	18.7713	14.6729
C3	EYR41_000819-T1	-3.8974	-4.27881	-4.9904	-3.24739	-2.74635		219.167	228.461	355.656	4.67298	5.44349	5.25923	3.61656	3.60358	3.35739	1.66153	1.60584	1.81202	7.40475	11.5689	11.4572	12.6641	16.1207	22.3579
C3	EYR41_000843-T1	-2.34897	-2.73836	-3.55677	-2.85877	-2.34453		291.05	505.126	418.022	20.9835	44.9088	51.7338	31.1615	23.8532	21.086	7.26169	12.577	14.2268	14.4812	28.7021	26.2205	29.0575	37.6075	48.3371
C3	EYR41_000855-T1	-1.2193	-1.00333	-2.60836	-2.08225	0.0837435		7.12895	6.5279	6.41422	2.35709	1.85485	1.56087	2.50943	2.00018	2.7269	0.329352	0.436784	0.61943	0.900307	0.956599	0.571289	6.40098	6.9738	8.39513
C3	EYR41_000864-T1	-1.13221	-1.79971	-1.23211	-0.811884	-0.0668871		9.93623	15.6843	15.6958	3.40603	4.25294	5.18934	2.29535	2.09007	2.1743	3.66192	3.91378	3.78204	7.59244	5.61429	4.78481	11.1083	13.879	12.6178
C3	EYR41_000931-T2	-0.173956	-0.877698	-1.1189	-0.828951	-0.62229		79.3389	41.1062	99.5158	73.3389	48.6088	50.3416	34.0024	25.4524	26.247	19.4717	22.5996	23.1041	27.8843	30.9897	30.0379	37.8825	32.5458	39.4882
C3	EYR41_000935-T1	-1.3169	-1.32451	-1.63768	-1.63832	-1.40789		214.413	174.984	284.504	54.164	52.5648	64.6377	53.0534	55.104	63.0967	41.7017	39.7039	44.4063	35.626	41.6809	48.8619	44.0378	46.9111	74.3445
C3	EYR41_000951-T1	0.145829	-1.25636	-1.46323	-0.880464	0.120555		71.8563	36.8698	51.5272	50.5165	64.622	60.576	17.9783	14.5381	11.7888	12.6566	10.9829	10.894	20.9462	23.5202	19.0461	54.8788	57.9508	59.7764
C3	EYR41_000957-T2	-0.653984	-0.883739	-1.61529	-0.592161	-0.0252787		2.43847	2.63315	2.61335	0.577205	1.65902	2.20251	1.06577	1.05724	0.977084	0.63337	0.318174	0.523477	1.34006	1.62744	1.21932	2.75518	1.89228	2.89712
C3	EYR41_000968-T1	-2.35451	-3.40978	-3.51041	-1.67293	-2.04351		243.895	39.472	49.3023	5.92548	8.87646	7.18394	2.02108	3.25523	2.51022	2.33343	2.51246	1.90056	14.4758	12.421	16.8226	11.6381	11.1384	7.69423
C3	EYR41_000969-T1	-0.114095	-1.65419	-2.03227	-0.0519295	0.608642		100.828	64.6596	67.9689	32.4337	105.599	83.9083	20.1872	16.0272	8.71274	8.0454	12.0771	9.7252	72.6229	58.6395	83.3361	149.253	152.391	123.701
C3	EYR41_000981-T1	-0.858581	-1.0054	-0.586106	-0.319615	-0.248504		11.0292	12.8531	22.9373	4.52156	7.32786	6.98017	6.36868	5.85704	4.18883	8.23302	8.34802	7.27528	10.1789	11.0114	10.7624	10.617	12.1866	11.5469
C3	EYR41_000985-T1	-3.07784	-2.56084	-2.44555	-1.40565	-1.6861		89.3221	113.901	113.614	1.96726	7.95795	6.37571	12.7815	6.53095	5.9195	9.47418	7.65444	9.46419	21.8458	27.0504	27.0815	16.3194	23.3472	18.7732
C3	EYR41_000993-T1	-2.99669	-1.90199	-4.96223	-2.76574	-1.95625		6.74013	3.17469	3.18533	1.0214	0	0.242767	0.322434	1.15636	0.507826	0	0	0	0.278749	0.156973	0.262857	0.442716	0.481786	0.768579
C3	EYR41_000994-T1	-1.79885	-1.17307	-2.48207	-1.17842	-1.25503		20.2214	13.0775	11.4423	3.16038	1.55109	2.52753	4.28861	5.37024	3.7274	1.12524	1.46964	0.913457	5.05888	3.59839	4.59267	3.75484	4.70211	3.81226
C3	EYR41_001007-T1	-2.24874	-3.30109	-5.6488	-4.12246	-2.64653		1358.71	672.433	1440.82	101.926	164.485	114.631	49.0095	57.5728	21.1902	1.74459	5.68121	3.36865	11.1829	26.0188	17.8144	69.123	80.8639	80.2479
C3	EYR41_001013-T2	-2.3209	-1.80935	-1.89529	-1.69932	-2.11688		435.079	99.5524	296.645	18.0705	26.4575	23.3036	39.4242	45.7012	29.8481	29.6335	36.8912	36.3718	36.3152	45.9592	44.6225	23.2434	31.2877	29.9921
C3	EYR41_001041-T2	-0.753017	-1.00314	-2.54825	-1.22591	-1.23619		18.9977	9.36491	6.53298	5.48938	3.68319	5.39406	4.55872	4.35922	2.65413	1.53184	0.333163	0.839859	2.89546	3.13047	2.96493	2.64921	4.16106	2.45508
C3	EYR41_001067-T1	-1.12012	-1.14228	-1.14568	-0.532021	-0.684601		23.8286	19.7459	18.0503	5.87042	7.63472	6.00147	7.32605	6.16225	5.79277	5.37709	7.87062	5.82912	11.8549	12.1397	11.3489	9.3162	13.0199	8.71318
C3	EYR41_001069-T1	-3.32864	-3.0262	-3.84465	-1.74528	-1.71048		229.14	76.1592	143.406	3.70098	3.56395	7.71045	6.24238	6.71928	6.25307	2.80353	2.35093	3.29034	19.8939	23.9243	26.1699	20.7038	24.9189	27.9633
C3	EYR41_001075-T1	-0.617537	-0.832339	-4.14588	-1.58112	0.05121		4.54483	4.01696	5.24387	2.46427	2.21182	2.32685	1.93177	2.08083	1.64476	0	0	0	1.14017	0.751891	0.728053	4.503	4.1008	6.02012
C3	EYR41_001083-T1	-1.10613	-1.2075	-0.498781	-0.135358	0.132485		12.1074	13.1295	12.8727	3.64827	4.34835	4.37643	3.87417	3.65425	3.80543	7.12689	7.63837	7.48886	11.0311	11.4052	10.5258	14.3345	15.654	13.1383
C3	EYR41_001084-T1	-0.733692	-1.99965	-1.01151	0.0602718	0.417509		1.77016	0.94181	1.67455	2.04044	0.27524	0.443902	0.386108	0.461648	0	0.684157	0.362976	0.431904	1.60312	1.20829	1.65025	2.20851	2.45692	1.80645
C3	EYR41_001116-T1	-1.86526	-2.65563	-3.51174	-0.820016	-0.107158		538.342	555.173	503.963	58.2719	68.3689	129.769	43.0088	35.1915	33.1952	8.32889	21.6704	20.0288	222.025	281.978	196.427	360.878	493.718	596.619
C3	EYR41_001117-T1	-2.0719	-2.76157	-3.41797	-0.819781	-0.0609229		1249.16	1446.07	1257.48	119.575	151.798	230.421	95.9685	83.3571	68.6459	25.3229	54.4708	52.7361	626.98	622.24	474.282	954.451	1274.13	1516.18
C3	EYR41_001127-T1	-1.4207	-1.22723	-1.1892	-0.146481	0.531308		166.037	99.3424	105.19	38.0833	26.9172	21.7389	36.2234	36.8312	30.9201	38.6986	36.7275	31.6368	134.959	86.6978	90.3134	243.189	183.131	187.586
C3	EYR41_001141-T1	-1.41396	-0.929504	-2.28797	-0.94906	-0.286577		52.6881	36.9555	22.7827	9.36287	6.24659	10.7984	10.6169	17.0315	13.9082	1.69032	5.48957	3.61693	12.3038	14.9815	12.7155	19.5594	28.0207	32.315
C3	EYR41_001152-T1	-0.510039	-0.24065	-1.16163	-0.0613171	0.081652		69.411	50.5309	48.8707	21.3089	32.6808	46.5795	41.4715	41.219	47.6691	13.4589	18.0813	18.4383	43.9413	53.4657	55.8189	60.9496	52.8986	67.5385
C3	EYR41_001170-T1	-0.935384	-1.02397	-2.73293	-1.56908	-1.09697		4.26469	3.3412	3.14731	2.2041	0.992091	1.13469	1.7433	1.19785	0.953289	0.0514358	0.408553	0.382698	0.79772	0.727614	0.641549	1.42684	1.19673	0.92346
C3	EYR41_001196-T1	-1.04214	-1.47546	-1.78481	-1.43349	-1.34294		27.9473	20.4842	22.9253	10.0731	6.96016	7.53047	4.28359	5.23295	6.64161	4.09586	3.10522	4.3559	5.13814	5.83371	5.59807	6.67177	6.29878	5.35616
C3	EYR41_001211-T1	-1.82203	-2.29126	-2.17171	-1.13723	-0.932934		407.36	97.6269	272.209	27.0886	27.7127	55.5384	17.661	27.9493	21.3459	30.1278	21.4081	22.7989	80.4008	57.937	72.3346	89.2432	92.2926	78.196
C3	EYR41_001238-T1	-0.524961	-1.2923	-0.538016	0.125036	0.353341		46.6526	39.43	39.2725	25.7283	25.9683	20.8303	11.4588	9.60695	13.194	23.3522	25.1356	22.0526	52.6318	43.3657	44.3201	59.2193	66.2689	51.6211
C3	EYR41_001262-T1	-1.47745	-2.26505	-2.01424	-1.09419	-1.10874		22.295	12.9403	15.0936	3.91536	3.04855	3.95608	2.49713	1.53509	1.1782	2.1061	2.07643	2.07859	4.90701	5.01968	6.29514	5.46603	6.0607	4.55081
C3	EYR41_001266-T1	-1.58263	-1.47728	-0.974212	-0.529586	-0.0652083		14.522	11.8281	11.8237	1.45614	2.94527	3.58965	2.98181	2.74296	2.69237	3.52349	5.28804	5.32139	7.62367	6.82627	7.46349	10.5722	13.9331	11.0869
C3	EYR41_001267-T1	-1.24496	-1.29281	-0.96724	-0.765135	0.0379853		8.36148	8.31385	10.9107	3.59156	2.09443	2.23033	2.5186	2.08353	2.9058	2.88074	3.66768	3.50316	4.62925	4.054	3.91908	8.39244	10.1082	9.71319
C3	EYR41_001283-T1	0.056095	-0.484735	-1.81769	-0.561057	-0.339645		37.1028	31.5494	66.5151	46.5382	38.2199	51.5751	21.9769	24.6241	29.8442	4.64666	9.37721	6.24957	20.5717	23.3292	27.8498	31.3839	35.1307	25.1398
C3	EYR41_001293-T2	-2.34803	-3.5909	-1.62943	-0.0947841	0.98891		0.799523	0.88778	0.436581	0	0.775816	0	0	0	0	0.772091	0	0.134679	0.713129	0.624774	0.501226	2.06129	1.58251	1.89589
C3	EYR41_001301-T1	-5.15688	-4.76655	-6.12077	-2.66074	-3.23292		297.952	16.9062	55.342	0	1.2282	0.695807	0.286619	1.02858	0.385184	0	0.270126	0.117692	3.32773	4.26435	6.06298	2.45778	2.44127	2.64511
C3	EYR41_001325-T1	-1.63247	-1.69905	-1.33962	-0.401732	0.0940962		52.2667	37.7161	37.0232	10.4311	5.49378	8.77607	8.77425	6.71229	7.30402	9.24702	12.0776	10.5599	31.6717	28.6261	23.1397	45.0242	51.3217	40.7118
C3	EYR41_001346-T1	-1.06344	-0.462432	-1.95094	0.106894	-0.0509753		82.7399	73.366	67.2879	26.8383	27.7475	20.7938	53.3857	45.8683	39.9982	5.45706	14.107	13.7541	100.302	77.2641	69.2983	90.1418	38.8134	97.576
C3	EYR41_001371-T1	-0.882176	-1.421	-0.977163	-0.83582	-0.384509		23.4851	19.0955	39.5951	10.9043	9.68679	11.1162	7.17125	6.83407	4.97249	8.73158	10.0422	9.65753	12.2584	11.3914	9.98175	18.6725	18.061	16.1001
C3	EYR41_001379-T1	-1.70153	-1.47794	-2.21004	-1.34119	-0.543938		17.7013	23.1003	26.725	3.24535	3.76973	5.0587	7.98383	4.49342	3.55251	1.92772	2.65668	2.48383	6.65056	6.40769	4.43157	12.4298	14.6917	11.3225
C3	EYR41_001380-T1	-1.60924	-1.78016	-2.01499	-1.5125	-1.24131		595.505	113.177	187.764	41.5255	40.3133	55.5843	47.6556	36.6668	33.1111	26.8979	32.621	31.1422	49.0136	42.9117	61.1332	80.0261	64.732	57.457
C3	EYR41_001381-T1	-0.887695	-1.07911	-1.23916	-0.488825	-0.164651		197.917	60.0187	91.195	42.9189	37.2994	42.6323	38.5191	34.2755	29.9521	26.6256	31.1355	29.4618	60.0756	56.0094	69.516	98.3028	87.4662	75.4527
C3	EYR41_001382-T1	-2.4716	-1.09232	-2.03538	0.116294	0.835649		2.01281	0.70416	1.22828	0	0	0.270991	0.490276	0.391069	0.22442	0	0.308376	0.14032	1.81375	1.2724	1.01412	2.91417	3.21718	2.4773
C3	EYR41_001401-T1	-0.869979	-1.57621	-3.84473	-1.96199	-1.08838		654.722	600.526	432.954	143.812	273.51	290.827	139.778	117.902	86.3077	5.92136	16.1931	15.8229	69.6921	77.213	82.952	154.173	164.94	249.854
C3	EYR41_001442-T1	-4.52838	-5.26629	-7.13378	-2.31992	-1.77349		781.951	466.112	1510.56	7.17185	7.17489	14.0864	4.83464	5.82096	2.0245	0	0.783737	0.601435	55.4754	103.29	85.509	99.8334	159.78	160.426
C3	EYR41_001455-T1	-3.83905	-2.90243	-3.83376	-0.63385	0.568486		180.427	120.418	93.3161	0.618224	3.74905	7.10019	5.39468	7.15109	7.85848	1.0343	4.9475	3.49126	59.2786	77.849	61.0736	186.867	194.081	302.858
C3	EYR41_001457-T1	-2.21706	-2.7513	-3.5485	-2.27382	-1.64621		111.373	98.5035	152.053	9.49826	11.8478	17.339	6.73369	8.05242	7.44613	3.05004	3.2734	3.54067	10.4125	12.5799	12.9868	20.3584	19.0988	29.9342
C3	EYR41_001461-T1	-1.26007	-1.57138	-1.14462	-0.729085	-0.65025		50.1011	51.6474	57.5187	18.8416	12.2561	13.7835	8.51954	12.7343	12.1072	14.827	18.3983	15.6988	25.9706	25.2541	24.6712	24.2825	32.498	25.9568
C3	EYR41_001465-T1	-3.1006	-2.69529	-5.29067	-1.86079	-1.89366		145.773	73.0297	104.597	3.26277	5.11859	5.23085	6.3707	8.85031	5.48286	0	0.966423	1.34612	17.4674	14.5894	15.045	13.5588	13.6283	20.7255
C3	EYR41_001482-T1	-0.906844	-1.63043	-1.65765	-0.752949	-0.407771		30.9565	9.98439	27.1883	9.51287	6.35705	9.88467	9.388	3.77571	1.15619	3.76001	4.08355	2.67259	13.2153	8.52861	7.10635	12.5453	17.0644	10.7576
C3	EYR41_001514-T1	-0.609378	-1.19835	-0.878348	-0.631512	-0.840466		94.5492	21.7858	58.0553	24.276	21.1752	34.94	12.0676	17.4978	15.2166	19.3822	20.3806	19.451	25.0386	23.1169	29.9877	22.3396	22.9387	18.1646
C3	EYR41_001519-T1	-0.574005	-0.587148	-1.28991	-0.186305	-0.515977		168.487	130.531	143.35	67.1694	97.028	78.2529	91.7122	83.0705	66.2922	36.1995	38.26	44.0645	100.839	147.48	113.587	81.9382	74.0284	108.393
C3	EYR41_001519-T2	-0.724381	-0.628409	-1.23559	-0.432465	-0.78355		94.6924	82.3423	111.645	36.4568	48.308	50.9551	51.7745	42.87	55.6029	25.3776	23.0953	33.7505	48.6835	64.1564	71.4069	37.6552	35.8198	60.212
C3	EYR41_001520-T1	-0.319488	-1.22291	-1.7084	-1.31746	-0.799615		44.1282	15.7096	38.3748	25.4761	16.993	27.2603	6.53526	12.7883	7.19754	7.82107	5.56446	2.98427	7.87379	9.58647	5.92273	14.038	14.1396	11.2199
C3	EYR41_001539-T1	-1.82568	-1.51432	-1.35125	-0.825303	-1.08741		82.071	35.6391	56.8791	7.02623	9.36046	9.84637	12.1951	12.0162	11.8089	14.4564	13.3548	13.385	24.1523	18.9114	29.5446	19.2791	19.147	16.7149
C3	EYR41_001540-T1	-1.32177	-1.53865	-0.998535	-0.789502	-1.22132		164.393	33.8166	58.6697	21.2926	15.132	17.9533	12.4181	18.019	14.1479	29.1619	23.0255	21.7254	26.207	25.0682	44.934	24.0832	19.7256	17.0341
C3	EYR41_001568-T1	-2.18969	-1.37764	-1.24546	-0.923752	-2.24277		587.256	512.211	319.782	64.1301	42.7629	44.013	114.765	118.661	104.03	152.305	105.024	134.813	118.889	213.443	220.185	54.8774	42.7212	48.2179
C3	EYR41_001576-T1	-1.02002	-1.25546	-1.62678	-0.430998	-0.138798		71.3359	70.5199	83.8336	26.4397	22.5073	30.3681	23.9818	17.8916	21.5171	11.5025	15.4204	16.4722	42.3841	43.6451	59.2246	62.6971	77.8228	55.6593
C3	EYR41_001592-T1	-1.04983	-1.33775	-0.808483	-0.272098	-0.0919066		100.085	91.3363	76.2668	29.0166	33.0763	29.1415	21.5096	24.0571	23.9016	43.5021	37.9287	33.4442	76.1643	65.8145	59.4553	87.614	81.7567	71.6103
C3	EYR41_001627-T1	0.16138	-0.75438	-1.86872	-0.976458	-0.579315		426.267	385.426	401.714	385.855	472.015	557.089	187.486	182.44	194.409	41.0621	73.1899	69.0248	203.332	144.203	112.617	205.986	226.41	248.674
C3	EYR41_001636-T1	-2.17654	-2.57764	-2.65074	-1.60467	-0.861658		8.89257	10.3113	11.3375	1.34322	1.00679	1.02247	1.06707	0.550522	0.729306	0.670646	0.698458	0.664972	1.70629	2.41996	1.95018	3.21988	4.17163	5.62386
C3	EYR41_001674-T1	-0.567188	-1.85842	-1.98143	-1.29453	-0.651744		10.267	8.74277	13.8175	6.37795	4.63609	7.09192	1.80283	1.80716	1.36178	1.44171	1.4731	1.33083	2.81325	2.6698	3.21866	5.04525	6.1292	5.48466
C3	EYR41_001685-T1	-0.974858	-0.825761	-1.85668	-1.10263	-0.902213		10.5363	4.5879	7.24455	2.68655	2.71745	2.29582	2.85798	2.91117	3.28343	0.875428	0.995594	1.28658	2.45466	2.09045	2.28811	2.59108	3.32651	2.58958
C3	EYR41_001687-T1	-0.818667	-0.63895	-1.01877	-0.206333	-0.221495		12.3716	9.66055	12.5986	6.20027	4.53349	4.24273	7.16459	5.56239	5.3744	3.8315	4.25191	3.8861	9.50136	8.92753	9.17244	9.6013	9.70753	8.06495
C3	EYR41_001696-T1	-2.71374	-2.66405	-3.95661	-0.0636924	-0.302648		2.72341	1.36999	1.25704	0	1.29676	0	0	1.52271	0	0	0	0	0.984233	2.92351	1.27193	1.28595	0.914194	1.5388
C3	EYR41_001712-T1	-0.477652	-1.12156	-0.596586	-0.0867745	-0.573798		734.944	356.552	988.055	518.696	336.622	328.489	210.095	214.373	192.63	418.097	353.494	264.516	687.827	577.977	481.508	433.659	215.179	482.292
C3	EYR41_001714-T1	-1.87799	-0.914719	-2.4744	-0.639862	0.0083225		11.0221	12.5089	18.439	0	5.80446	5.04476	4.80682	8.11303	3.19765	2.3067	0	1.25751	9.34966	7.02323	4.97992	12.6271	16.5244	11.7666
C3	EYR41_001721-T1	-0.521972	-0.929193	-1.61091	-0.716152	-0.374012		20.0308	18.1116	13.8944	8.67105	11.43	9.84307	8.77748	5.52827	6.16704	3.13097	3.64629	3.12693	8.39751	8.26659	8.09615	11.7655	14.0313	9.64592
C3	EYR41_001735-T1	-0.387929	0.104488	-1.34547	-0.82265	0.104028		77.6465	35.574	27.4294	22.43	25.8552	36.7857	47.2099	47.8091	42.6746	8.2316	11.941	12.5846	19.9788	17.3506	17.2343	45.0309	53.7953	42.0166
C3	EYR41_001737-T1	-0.467454	-0.215005	-1.0139	-0.0691669	0.290922		125.236	122.227	88.3588	69.2994	65.8598	80.0831	96.3403	88.6802	75.945	37.0643	41.8019	37.1752	100.499	106.778	96.6052	150.827	158.984	131.309
C3	EYR41_001747-T1	-5.28473	-5.4127	-5.97422	-4.03025	-1.73826		2949.04	2867.71	5624.17	26.0656	10.4462	23.8324	8.35677	13.6306	33.2004	11.3809	8.06501	7.28343	73.0597	62.8768	54.1403	491.751	695.221	734.094
C3	EYR41_001825-T1	-1.3435	-1.4828	-1.67317	-1.04939	-0.704193		57.3646	58.4639	53.098	11.8803	14.4764	16.8472	13.4206	14.5275	10.1563	8.67574	11.4195	10.7637	21.1425	20.508	16.7185	23.4668	26.1531	34.1533
C3	EYR41_001843-T1	-1.59104	-1.45585	-2.09948	-1.67437	-1.0577		12.0676	12.0711	13.076	4.29082	1.44252	2.14587	4.02224	2.40844	2.15687	1.48878	0.953205	2.00039	2.44888	2.1659	1.98323	3.32975	4.1668	5.6503
C3	EYR41_001850-T1	-1.48994	-2.13015	-2.7153	-1.76992	-1.77036		143.305	141.934	305.935	32.234	36.5319	55.9388	22.7556	23.2474	18.9874	9.1902	13.3628	13.2418	24.8317	33.1869	35.6343	28.1934	33.6388	31.4519
C3	EYR41_001872-T1	-1.38745	-0.984006	-1.43369	-0.439586	-0.552449		24.851	16.3129	19.4893	6.0097	2.94596	6.15698	7.09376	7.86742	6.8293	4.42094	4.97994	4.41761	13.6267	10.9765	13.2018	11.8878	11.9289	10.3639
C3	EYR41_001879-T1	-1.27376	-1.65406	-1.26311	-0.396091	-0.511224		35.1577	26.3835	24.3298	7.22847	6.68812	8.77174	6.15526	5.8438	3.88643	9.29564	7.8303	6.64974	26.2513	15.6358	15.5637	20.8526	15.1567	15.6494
C3	EYR41_001888-T1	-3.02718	-2.08022	-2.92447	-2.15423	-1.83565		43.3671	28.9246	60.2652	1.063	2.14429	2.97121	5.73042	5.37057	4.26668	1.47545	2.36149	2.85508	4.59367	4.43174	5.11254	4.38125	7.87405	8.79904
C3	EYR41_001896-T1	-1.07555	-1.25659	-1.63605	-0.239102	-0.40511		61.3754	40.7923	33.9459	9.7784	19.6048	18.0684	11.2283	16.187	9.61379	5.34815	12.9818	7.61642	35.1879	33.5339	32.7553	35.1831	28.1246	24.7012
C3	EYR41_001914-T1	-3.58823	-3.8934	-4.00924	-1.92902	-1.09217		12.368	12.9938	19.4551	0	0.769825	1.5116	0.539136	0.806089	0	0.318651	0.25394	0.108685	1.58776	2.47399	2.14859	4.16124	3.99603	6.82743
C3	EYR41_001918-T1	-1.8896	-2.28149	-2.37924	-1.86994	-2.15088		334.808	94.8364	183.67	24.4532	26.449	28.1942	15.8032	20.6358	17.3563	17.0031	15.1373	17.1586	23.2389	27.4435	31.0788	19.6024	18.6956	25.3501
C3	EYR41_001936-T1	-0.634373	-1.68912	-0.457115	0.0309061	0.321971		49.8302	19.9095	31.4706	29.9179	8.66026	16.8225	4.90063	5.98889	6.5613	21.4236	19.204	17.2138	32.5003	29.8593	34.1789	34.5795	57.6808	39.867
C3	EYR41_001947-T1	-0.874884	-0.989552	-1.31556	-0.811734	-1.01709		62.3007	66.7793	56.6132	22.0402	25.9151	27.1028	20.7015	20.1249	27.1783	12.7332	17.7775	18.4964	23.8546	27.2734	29.7516	22.9276	20.8146	22.78
C3	EYR41_001948-T1	-2.02151	-0.812159	-5.93325	-0.352589	0.921063		1098.13	580.644	736.674	133.837	104.084	71.2813	376.546	367.759	279.056	4.61772	0.668686	2.39907	670.219	574.799	398.711	1763.42	1859.73	2223.1
C3	EYR41_001955-T1	-1.10917	-1.00881	-1.63666	-0.394673	-0.481734		106.35	68.2836	81.5056	14.5614	37.2224	34.7362	30.0727	27.8221	31.7062	16.454	14.8825	17.0846	49.5753	56.4237	60.6652	45.6934	47.1371	66.4807
C3	EYR41_001956-T1	-2.55085	-1.0432	-5.34564	-1.48191	-0.132051		32.697	22.2715	27.6251	0	6.98426	9.56915	13.5099	9.96595	6.2796	0	0	0	7.86061	6.06251	4.36258	20.2297	16.9046	39.451
C3	EYR41_001957-T1	-2.702	-1.15173	-4.081	-1.31353	-0.00285019		57.2248	33.3598	32.1394	0	3.36762	14.0523	16.4762	19.8856	4.82843	0	0	1.39429	9.9718	12.7262	8.35081	40.9977	25.4153	54.7947
C3	EYR41_001960-T1	-3.80004	-2.89494	-1.68032	-0.554787	-1.10754		18.0749	9.8217	9.46816	0	0.574035	0.774968	1.20769	0.361008	0.517547	1.54563	3.02823	2.04292	5.67679	8.79028	6.00439	4.12151	4.58848	3.0717
C3	EYR41_001983-T1	-2.00675	-2.15026	-2.16512	-0.933114	-1.22094		337.375	94.7075	217.665	26.2337	23.2913	25.7109	18.2121	28.4632	20.6069	23.7475	20.1326	19.7416	76.9991	69.9427	75.594	58.9032	55.7225	52.7571
C3	EYR41_001993-T1	0.300372	-0.134255	-1.02149	-0.0292477	-0.102938		44.7053	66.4259	64.6246	64.4419	81.1753	81.4171	53.0139	40.5008	55.2827	18.4647	17.7256	26.1526	51.5502	56.4725	55.8065	57.419	36.2654	69.5243
C3	EYR41_002002-T1	-1.10673	-0.645816	-3.61619	-1.15744	-0.299513		3.47775	3.58932	3.82073	0.579569	1.56657	1.71518	1.93026	2.14091	1.60813	0.487791	0	0.0864256	1.75908	0.959342	0.820062	2.68449	3.02391	2.3094
C3	EYR41_002009-T1	-1.61156	-2.24132	-4.08894	-0.282671	0.955566		5.6954	3.23568	0.993779	0.523217	0.3527	0.586111	0.123559	0.591099	0.162639	0	0	0	1.96846	2.37119	1.57768	5.31304	6.26099	9.94443
C3	EYR41_002037-T1	-2.2131	-3.12545	-5.37788	-2.60637	-0.641441		35.1349	35.43	23.9099	5.58556	1.99516	3.15347	1.63386	1.30209	1.07533	0	0.365341	0.223847	2.6364	2.46749	1.69777	14.5289	12.5042	23.222
C3	EYR41_002053-T1	-1.11902	-1.66666	-1.20702	-0.0360154	0.265375		72.9931	43.0164	106.671	25.5732	21.8171	19.2084	12.1033	13.2997	13.343	19.8667	20.2383	20.2737	70.434	66.2241	61.3518	89.6406	91.836	87.9731
C3	EYR41_002058-T1	-1.30591	-1.26085	-1.44261	-0.481994	-0.520481		23.9612	19.5581	24.2152	4.54463	6.36787	7.12024	4.79991	6.52964	7.8372	5.18003	5.20869	4.98741	12.6501	13.6522	14.7262	13.2753	13.4463	12.9598
C3	EYR41_002070-T1	-1.15278	-1.25486	-2.16255	-0.803245	-0.995021		44.5376	21.0334	43.4113	6.24876	11.7384	15.8507	7.91386	11.7342	9.54327	3.36601	3.67204	4.48585	12.1615	16.5829	17.0745	11.756	13.1708	12.8994
C3	EYR41_002116-T1	-1.68459	-1.7056	-5.52705	-1.39586	1.08732		30.0279	28.009	29.7389	3.34013	6.25883	6.9329	7.99248	3.78012	4.68153	0.103736	0.082529	0.0643973	9.90378	6.84113	5.28278	75.0027	78.5614	108.229
C3	EYR41_002118-T1	-2.61868	-0.506875	-2.61868	-0.30948	-0.608689		0.431307	0.396216	0.5914	0	0	0	0.101494	0.242714	0.652982	0	0	0	0.280985	0.423474	0.290958	0.441182	0.292016	0.0912482
C3	EYR41_002141-T1	-0.195614	-0.354808	-1.41242	-0.313596	-0.744811		181.595	131.259	202.469	104.214	158.618	144.429	107.664	115.741	125.985	34.2367	43.689	39.5379	104.155	129.108	129.054	75.5651	85.3884	78.3528
C3	EYR41_002142-T2	-1.09482	-1.91934	-0.701223	-0.110939	-0.180927		113.535	54.5482	151.81	33.4108	27.4006	36.065	13.9219	13.8205	15.1715	67.1647	41.2658	36.979	65.034	94.1177	106.675	57.7715	112.637	81.3428
C3	EYR41_002147-T1	-1.71324	-1.25395	-1.73138	-0.590816	-0.718369		8.84205	5.74016	8.5673	0.953038	1.28516	1.75806	1.57647	2.82782	2.05169	1.59668	1.4833	0.86714	4.52211	3.44524	4.41823	3.91533	3.2395	3.82146
C3	EYR41_002148-T1	-1.0745	-2.47007	-4.07668	-2.68303	-0.800193		10.724	3.32495	4.20146	0.94791	2.23696	2.44644	0.560017	0.401813	0.291352	0.397032	0	0	0.659166	0.218072	0.216856	2.20343	2.72648	2.15499
C3	EYR41_002154-T1	0.0773978	-0.422339	-2.63303	-2.49678	-2.05692		242.936	519.481	597.839	339.562	377.894	663.872	293.827	281.69	235.262	18.8129	31.9621	43.69	39.9397	36.0527	26.9916	42.408	46.9072	77.9367
C3	EYR41_002156-T1	-1.12484	-0.458978	-1.0594	-0.630769	0.106799		80.869	47.0461	49.136	19.1552	16.5795	18.522	36.4417	43.055	28.8121	19.1962	19.2892	19.1084	31.3028	28.0806	30.5063	65.5559	67.3728	56.8351
C3	EYR41_002164-T1	-4.07066	-4.84918	-5.22619	-3.36218	-2.54316		831.581	284.726	686.201	5.15756	11.6691	12.3257	4.74319	4.46705	3.501	2.29118	2.96875	3.27146	14.7326	18.6142	23.5237	32.7803	46.1393	50.693
C3	EYR41_002173-T1	-0.640526	-1.12188	-2.12366	-0.677993	-1.48061		53.0748	71.3963	65.202	21.5409	32.7602	46.3415	16.8192	18.5575	25.4082	7.55137	6.13968	8.33286	24.164	34.5932	36.1684	13.6272	14.2511	14.5826
C3	EYR41_002216-T1	-0.250272	-0.985482	-2.36775	-0.502958	-0.412171		28.4415	28.5935	51.6703	40.5246	15.8316	27.876	12.3329	11.6028	14.0822	3.11246	3.52524	2.81615	24.4889	23.2765	15.1913	22.7209	24.0665	21.877
C3	EYR41_002236-T1	-0.784947	-0.449587	-1.21671	-0.67692	0.0190655		21.5105	20.3192	17.7496	7.90911	9.57041	8.96219	12.5491	13.1176	11.7781	3.79045	7.78063	6.13822	11.8206	9.38713	8.742	20.6077	20.3435	19.0693
C3	EYR41_002247-T1	-2.17275	-2.1981	-2.35346	-1.28792	-1.79593		314.267	170.889	208.453	20.7287	25.5772	28.1612	20.9089	28.9149	23.1232	20.4209	21.4963	20.9061	55.8383	57.7885	67.8408	37.2479	38.6901	36.0552
C3	EYR41_002251-T1	-2.02157	-2.63087	-1.76749	-1.67215	-0.60299		12.2224	7.88222	23.7639	4.41987	0.542022	1.89097	0.665346	1.13644	0.972062	2.47011	2.055	1.97896	4.66973	1.69216	1.75723	8.3075	7.00557	6.25183
C3	EYR41_002259-T1	-2.2731	-1.74477	-2.02808	-0.756713	-0.539777		1.35179	0.749051	4.38752	0.491816	0	0.182163	0.23239	0.138956	0.455346	0.137307	0.218698	0.18027	0.523011	0.614047	1.24383	0.664469	1.05423	1.18003
C3	EYR41_002262-T1	-1.74911	-2.80838	-2.38976	-0.889492	-0.28428		54.2625	14.3355	36.5489	5.22054	4.22302	6.0412	1.35616	2.06428	1.9468	2.47699	2.78562	2.81425	11.9981	10.8012	14.2234	24.0816	21.4696	22.9486
C3	EYR41_002272-T1	-1.96878	-1.76053	-1.58707	-0.735545	-0.587016		80.9039	39.4438	47.8582	2.4446	14.7036	11.0418	12.3511	6.7446	8.13475	8.02222	15.6863	8.88583	23.7222	24.0196	27.2502	30.0655	34.1955	24.7012
C3	EYR41_002287-T1	-0.762615	-1.00414	-1.13807	-0.426542	-0.534374		23.5084	11.3843	19.7627	6.61175	8.09909	9.29634	6.03773	6.93856	6.00951	5.34563	4.95627	5.87664	10.8323	10.4023	12.5348	9.86042	11.6716	8.96228
C3	EYR41_002388-T1	-1.74554	-1.85231	-2.15204	-0.687603	-0.927533		184.515	113.877	106.449	17.1137	20.9756	29.9791	24.3728	19.1886	17.2304	15.7773	13.7206	14.9177	58.1522	65.5734	70.0367	49.4718	43.5787	62.7998
C3	EYR41_002398-T1	-0.637999	-1.74017	-1.38828	-1.067	-0.0492646		3.04805	3.86483	4.20001	1.72739	1.7439	2.08602	0.608999	0.242983	1.14188	1.44147	0.575795	0.7209	2.25609	0.95938	0.753787	2.45845	4.08446	4.31798
C3	EYR41_002399-T1	-1.28976	-0.795314	-0.943404	-0.538967	-0.0913495		8.44377	6.74553	8.95341	2.21621	2.9798	1.33714	6.48904	2.48694	2.61738	3.38223	2.95387	2.75263	4.9681	4.11174	4.50259	8.4163	7.74346	6.10993
C3	EYR41_002439-T1	-0.966797	-0.60071	-1.10838	-0.256875	-0.231264		21.3222	18.8663	19.5065	3.72241	9.19651	11.1693	11.4123	7.8762	13.2161	3.11375	7.17154	11.6105	15.2136	12.8166	17.3076	14.6535	16.1186	16.2972
C3	EYR41_002472-T1	-0.225159	-2.15038	-2.86663	-1.12111	0.984981		263.415	347.891	299.758	132.355	226.098	431.597	38.7106	31.6173	34.0155	12.2097	21.1532	17.7187	197.937	83.9675	54.5918	826.71	737.503	842.558
C3	EYR41_002473-T1	-0.500039	-2.62736	-3.90682	-1.82111	-1.62565		1.51685	4.93027	14.449	2.29755	2.70972	3.47776	0.271094	0.162132	0.542011	0	0	0.328433	0.751428	0.603146	0.811073	0.68196	0.80972	1.29736
C3	EYR41_002474-T1	0.199347	-2.0343	-2.87995	-1.86519	-2.01548		990.121	429.777	4784.84	1075.33	1290.41	2531.36	114.23	142.838	273.63	64.7394	61.6586	80.5952	83.7977	293.088	290.257	139.148	182.548	195.07
C3	EYR41_002481-T1	-0.442477	-0.465887	-1.22168	-0.592613	-0.24731		34.0228	42.3113	92.6741	38.6653	29.9274	28.5629	28.3529	35.1557	32.4	14.1072	14.6378	14.8114	24.7058	32.794	26.8466	42.5837	38.1116	37.9615
C3	EYR41_002486-T1	-2.69993	-1.76736	-2.36199	-0.989864	-0.472297		1.47397	1.92069	3.62199	0	0.379432	0.296323	0.399676	0.318481	0.331109	0.157295	0.250086	0.140753	0.805827	0.778373	0.762995	1.34167	1.65175	1.07129
C3	EYR41_002489-T1	-1.98944	-2.02438	-2.4981	-2.18931	-1.97642		158.911	35.1609	40.2638	6.37091	6.96991	11.2005	7.11924	6.72641	9.50865	5.76328	3.36276	5.95233	7.86888	4.89626	7.30457	8.64925	9.65323	6.96005
C3	EYR41_002490-T1	-2.24661	-1.97901	-2.84629	-2.47092	-2.5052		169.017	37.1127	35.8445	9.00969	6.01166	4.79588	8.87418	8.21074	7.1143	4.07341	2.64439	2.99843	5.56203	3.41999	5.82424	9.19253	5.73368	1.86001
C3	EYR41_002517-T1	-0.887612	-0.842255	-1.36795	0.103048	0.295596		17.4622	14.198	14.8762	4.5506	6.51718	7.73787	8.10012	4.80027	6.96887	3.11314	4.50944	3.92672	18.6989	16.1824	15.5588	21.3235	20.0926	20.5642
C3	EYR41_002530-T1	-3.16294	-2.22465	-3.16294	-0.377031	-0.59324		1.57314	0.787236	3.93333	0	0	0	0.200571	0.24007	0	0	0	0	0.975151	1.50552	0.957259	0.641653	0.931315	1.27802
C3	EYR41_002531-T1	-3.83968	-2.9176	-5.13826	-0.653328	0.364748		9.82584	5.93948	4.00756	0	0.287364	0.155201	0.403048	0.240961	0.259116	0	0	0	2.85925	4.06408	2.6455	7.44606	7.4931	12.3042
C3	EYR41_002545-T1	-0.867949	-1.05729	-1.32834	-0.636204	-1.18051		81.3559	63.9932	63.5948	17.8565	33.0966	37.4264	27.9232	20.4802	22.5562	15.413	20.5934	17.9385	28.2448	36.1551	44.9655	17.8026	23.2266	22.6533
C3	EYR41_002548-T1	-0.580209	-1.10239	-1.15638	-0.305569	-0.196842		1.78238	1.77369	1.77565	1.96313	0.757054	0.591133	0.797451	0.556016	0.412837	0.392302	0.56135	0.655093	1.24031	1.40514	1.21766	1.44495	1.60368	1.2934
C3	EYR41_002550-T1	-1.11297	-0.90123	-2.043	-0.285681	-0.17498		7.01587	5.54639	6.9145	1.66317	1.68256	3.02107	2.45847	3.17467	2.14424	0.58085	1.01702	0.809569	5.27303	4.15788	4.91443	5.66977	5.26716	5.18712
C3	EYR41_002567-T1	-1.90321	-1.43216	-1.87901	-2.63135	-1.88271		6901.34	5176.07	2933.99	696.812	784.994	722.867	1483.68	1363.33	622.917	612.972	919.211	623.145	300.263	409.001	298.753	686.039	741.317	687.556
C3	EYR41_002569-T1	-1.64965	-1.99153	-1.73981	-1.55395	-0.924126		3.60338	2.46549	2.518	0.300537	0.744302	0.640522	0.333177	0.511792	0.312181	0.645772	0.490283	0.32609	0.542064	0.6424	0.570919	1.05725	1.31775	0.958494
C3	EYR41_002577-T1	-0.30381	-3.06399	-2.59508	-2.13365	-2.32954		50.6047	6.69353	51.1931	14.6234	15.3425	28.5598	1.2491	1.2637	0.983676	1.92954	2.16782	1.50343	2.36038	3.04696	3.6948	2.55014	2.38186	2.48124
C3	EYR41_002580-T1	-2.0938	-2.75375	-1.66932	-1.58867	-0.565038		46.6975	24.4364	31.099	4.14877	3.84553	3.67486	2.44953	2.05069	1.61031	6.3688	5.41907	6.25582	9.79807	4.70085	6.06664	22.7469	17.3448	16.1289
C3	EYR41_002582-T1	-0.729888	-0.480909	-1.07013	-0.224335	-0.0648924		3.74797	3.10864	3.65326	2.20103	1.18743	1.60913	2.49785	1.74228	2.14837	1.47553	0.978814	1.02418	3.09775	2.48968	2.64393	3.28583	3.68542	2.8201
C3	EYR41_002587-T1	-2.08868	-2.44838	-2.45063	-2.0986	-2.10342		38.8144	5.47781	25.9036	3.62908	0.979276	2.60213	1.46021	1.84838	1.19678	1.52171	1.45264	1.38037	2.02017	2.12662	2.17449	1.90653	2.05342	2.40432
C3	EYR41_002591-T1	-2.58132	-2.14538	-2.85931	-1.42568	-1.96893		46.047	29.811	48.4354	1.94554	3.60721	3.59801	4.59683	5.08493	4.19777	1.90117	2.16285	2.66745	8.63412	9.07778	10.9982	4.49519	5.36597	7.19795
C3	EYR41_002592-T1	-2.04805	-2.36001	-1.33826	-0.988418	-0.140129		69.6722	80.1901	53.9012	1.91775	13.5767	22.1268	12.4619	6.36747	2.9509	13.3867	21.1065	17.6473	38.1627	22.4672	17.0266	50.8196	64.5318	58.9909
C3	EYR41_002594-T1	-1.72825	-1.68851	-1.94215	-0.513282	-1.10394		33.6181	11.0374	23.517	2.28821	4.37325	4.39537	4.06082	4.09976	3.09966	2.55812	2.79858	3.19079	11.1442	11.5976	13.7367	6.35967	7.78997	6.2038
C3	EYR41_002609-T1	-0.870562	-1.11603	-1.50887	-0.946897	-1.12963		30.6625	15.2718	22.7902	10.5579	7.09079	9.80751	6.16437	6.64798	8.80797	8.03946	3.22381	3.72131	7.73644	8.73498	8.44735	8.0892	7.4889	5.89268
C3	EYR41_002627-T1	-1.79334	-1.46331	-2.11167	-1.43856	-1.45553		17.078	12.3287	14.9429	2.70372	2.12706	2.2159	6.39023	2.54755	2.20437	1.13272	2.10411	2.02577	3.13398	3.73305	3.31238	2.58252	3.15579	4.66206
C3	EYR41_002645-T1	-2.23428	-2.81583	-4.186	-3.88114	-2.36137		51.2765	27.5237	35.3646	5.15861	2.65289	4.10741	2.21299	2.36649	1.93801	0.481238	0.327812	0.888585	0.46282	0.98839	0.84549	2.83939	3.71357	3.79164
C3	EYR41_002654-T1	-0.254321	-0.139252	-2.27159	-0.88929	-0.773137		10.0153	16.2114	9.79941	9.6929	12.9588	6.73333	9.5493	10.2433	9.37811	0	4.15488	0.671425	4.22898	5.3883	4.05574	6.87661	5.71103	3.34288
C3	EYR41_002661-T1	-2.13397	-2.06965	-2.43568	-1.96308	-1.93018		294.291	58.3607	45.9354	11.5156	8.51407	12.0809	14.0179	10.0097	10.5812	8.30422	7.16213	8.19329	14.2649	11.7616	11.8983	13.4793	13.3429	13.5487
C3	EYR41_002679-T1	-1.67623	-2.27215	-1.67537	0.0823553	0.33748		59.9604	48.7867	47.0984	20.625	5.16664	8.58374	4.72553	4.25926	6.24812	11.261	10.2585	6.74348	64.778	50.8905	50.1252	98.9629	56.5901	65.9007
C3	EYR41_002681-T1	-0.511385	-1.94913	-1.3467	-0.675655	0.0144507		12.2375	6.32431	14.2799	7.59852	3.70472	7.87497	1.40178	1.13675	1.89773	3.25002	2.34735	2.2579	6.24296	4.40179	5.08478	13.0309	9.74421	8.82343
C3	EYR41_002699-T1	-1.33456	-1.86045	-1.72009	-0.953392	-0.689481		46.5312	70.8026	50.6466	13.9994	10.2517	19.3942	9.46203	8.37162	7.49622	9.27692	10.4063	8.99824	23.2429	20.9776	18.5598	22.3421	29.0896	31.5987
C3	EYR41_002708-T1	-1.67997	-1.50582	-5.21089	-1.80127	-0.375725		301.057	254.962	229.715	45.5793	47.6359	48.9058	71.7478	59.5741	43.8156	2.26318	0.872038	1.24874	52.3121	46.7296	31.1758	159.831	162.101	214.094
C3	EYR41_002711-T1	-1.16411	-0.956766	-1.33958	-0.648082	-0.0348429		1.94493	2.5903	2.07876	1.00204	0.450713	0.594462	0.94905	0.945434	0.596989	0.653776	0.371399	0.627269	1.36737	1.05609	0.956164	2.53383	1.89081	1.91447
C3	EYR41_002720-T1	-0.306366	-0.706467	-1.13179	-0.794066	-0.525624		576.616	708.461	867.567	614.407	435.945	532.267	325.333	360.249	326.324	178.772	240.155	240.186	249.36	374.359	324.79	359.022	398.448	503.066
C3	EYR41_002732-T1	-1.99279	-2.06283	-2.42274	-0.628482	0.0908034		6518.8	3824.28	2804.26	607.513	721.66	589.16	617.419	732.784	275.79	378.265	561.702	223.816	2393.46	2684.6	1725.46	5180.37	6763.09	2619.34
C3	EYR41_002754-T2	-1.95436	-0.643911	-2.00716	-0.634925	0.327309		4.08334	2.05263	2.40059	1.19251	0.803599	0	2.14251	1.00957	1.18319	0.332587	0.397654	0.229724	2.29107	1.36915	0.84058	3.79226	3.90853	3.62732
C3	EYR41_002764-T1	-0.52818	-0.939619	-1.24716	-0.360263	-0.205054		37.2672	16.1744	28.8189	14.4963	14.3604	15.8191	10.9585	9.95543	9.13629	6.81497	7.68245	7.08277	19.2961	17.3167	16.864	22.1872	21.6562	19.0042
C3	EYR41_002828-T1	-0.851622	-1.00963	-1.28962	-0.657336	-0.254413		61.3969	29.9506	39.4774	14.7693	16.8055	20.6947	16.3632	15.5233	13.0144	11.987	10.2622	11.2604	22.6191	19.0553	22.0971	33.0204	30.4911	32.8386
C3	EYR41_002833-T1	-1.22759	-1.79841	-2.43344	-2.18333	-1.09387		22.7086	27.019	36.611	12.4081	8.35251	4.69411	4.474	4.4235	4.42323	1.84144	2.38985	3.05423	3.71466	2.4336	3.04288	8.17947	8.30161	12.1589
C3	EYR41_002873-T1	0.372669	0.3347	-1.31027	0.292628	-0.642628		88.6211	411.094	273.268	297.277	396.732	240.905	351.563	297.711	253.619	31.2221	82.6261	68.0746	295.521	344.695	226.583	126.27	41.9959	264.959
C3	EYR41_002894-T1	-0.833279	-0.348376	-1.10383	-0.201281	0.190234		24.1516	23.1253	27.7773	8.99516	10.615	12.1315	15.4166	17.5193	19.104	6.5321	8.50033	9.27823	22.5584	18.209	19.5131	30.5024	29.0829	30.2685
C3	EYR41_002904-T1	-1.21869	-0.989046	-2.79416	-2.1107	-1.14714		248.898	237.377	209.624	76.0429	50.763	76.154	91.6233	95.1308	69.7817	10.6255	16.5609	14.6215	31.6975	28.9957	22.7076	68.7274	64.8012	86.7728
C3	EYR41_002906-T1	-0.770312	-0.647256	-1.66022	-0.579336	-0.0966291		9.68454	14.4892	10.5842	2.59942	8.98865	5.76996	4.92454	6.80661	6.08569	2.5442	1.87876	1.87869	8.00808	6.29346	4.925	10.495	10.6461	9.67676
C3	EYR41_002907-T1	-0.427199	-0.514368	-1.18259	-0.286127	-0.170068		13.3326	10.3587	10.2866	10.7837	5.87546	5.72018	5.95839	6.99389	6.96402	2.72552	3.56021	3.76693	9.61326	8.07241	7.38341	9.65276	9.9985	8.59608
C3	EYR41_002916-T1	-0.860872	-1.58697	-0.801686	-0.085603	0.0722633		7.96417	8.51356	8.63808	5.18716	3.03539	2.61282	1.83546	1.91228	1.37491	3.6803	3.80756	3.35766	8.54347	7.74045	6.62151	9.10183	8.66748	8.94267
C3	EYR41_002918-T1	-0.815876	-0.846545	-1.08604	-0.711843	-0.511853		17.1231	13.2258	11.967	3.26284	8.06399	7.96177	8.98694	6.14214	3.5667	3.33837	4.7151	6.02603	6.53731	6.96272	6.5339	7.83988	9.34591	7.75897
C3	EYR41_002919-T1	-1.94014	-1.75818	-2.45665	-0.824204	-1.52752		95.74	18.3985	41.4228	5.72209	4.82262	7.03758	5.63404	9.56716	6.45302	3.4618	3.18066	3.73178	14.3167	17.7706	22.7631	6.9853	11.1215	9.30297
C3	EYR41_002925-T1	-0.781438	-1.04627	-1.3058	-0.41061	-0.136457		54.8792	33.3196	62.2698	17.4286	24.7394	23.3021	16.5002	17.1577	16.6554	13.3979	11.6271	13.1841	31.3882	29.2142	34.4892	45.3868	43.1819	37.5897
C3	EYR41_002926-T1	-1.45691	-0.915473	-1.27738	-0.534721	-0.649111		7.40067	6.32764	7.21535	0.895888	2.01517	2.10753	2.5468	2.95969	2.73637	1.42004	2.25808	2.00852	3.91285	4.15286	3.9737	3.44871	4.46364	3.01495
C3	EYR41_002953-T2	-1.91265	-1.57044	-2.40976	-0.846806	-0.0260505		202.596	135.33	132.6	44.3989	18.4702	12.8546	41.0389	30.6045	23.7817	8.71222	16.9321	16.9205	76.16	66.5188	52.6956	138.038	172.776	143.661
C3	EYR41_002957-T1	-0.71979	-1.02982	-3.31291	-1.88957	-1.70929		22.5719	49.8947	60.6575	14.6676	17.9711	31.1178	11.2283	13.4892	18.4881	0.668518	2.16363	1.2694	3.16296	9.20233	6.88137	6.39692	7.6816	7.51777
C3	EYR41_002972-T1	-0.357374	-0.53595	-1.4047	-0.526834	-0.670538		9.32564	18.3147	28.1563	6.90434	12.3108	19.6944	9.53602	10.8162	8.33222	4.41365	4.58663	2.76855	7.07854	11.3307	11.2656	10.261	10.5208	5.64784
C3	EYR41_002993-T1	-2.01825	-1.98147	-2.10601	-1.48464	-1.53909		14.4911	5.62595	4.29647	1.08845	0.733654	0.817312	0.899383	0.614685	1.35992	0.759303	0.72596	0.92012	1.60221	1.46508	1.52382	1.29295	1.6773	1.45619
C3	EYR41_002996-T1	-1.209	-0.934409	-1.08457	-0.566137	-0.0565621		17.3085	17.4682	13.9567	4.67658	4.5263	4.94289	6.51254	6.89757	5.58538	5.19624	5.65209	4.94098	10.387	8.70059	8.25676	16.1989	15.7583	13.5169
C3	EYR41_002997-T1	-2.09838	-2.47231	-3.0406	-1.62929	-0.910243		49.3937	41.1377	51.0671	6.46572	4.68759	5.83065	3.9744	4.07144	3.70364	1.47452	2.76962	2.43494	10.5934	9.09918	7.76613	19.7419	17.9142	18.5331
C3	EYR41_003007-T1	-0.761289	-0.808381	-1.85664	-0.246398	0.2253		300.779	471.426	221.593	230.113	175.27	73.5534	195.824	134.905	101.705	60.8915	56.157	31.6789	328.963	393.551	110.969	444.119	452.586	298.924
C3	EYR41_003020-T1	-2.32381	-2.41434	-4.01548	-1.87683	-1.67586		423.578	292.384	582.098	49.3555	26.1956	48.1393	31.3515	44.772	35.1418	7.71	7.42463	6.65087	42.8098	71.4449	80.4563	65.0971	75.0068	94.2195
C3	EYR41_003061-T1	-2.12326	-1.34108	-1.37249	-0.303861	0.0124173		0.91891	0.44328	0.9546	0.457346	0	0	0.108104	0.258538	0.140043	0.127727	0.30507	0.0824939	0.598708	0.451036	0.520736	0.939752	0.717723	0.590094
C3	EYR41_003073-T1	-1.27097	-1.14958	-1.54426	-0.826979	-0.43589		12.5213	13.0631	16.7228	4.67425	2.45075	4.66935	3.80624	4.98753	4.20811	2.32589	2.77285	3.68594	5.56465	5.52645	6.91099	7.93939	10.9385	8.30137
C3	EYR41_003110-T1	-0.650142	-0.227863	-1.05977	-0.134573	-0.0251241		49.3679	31.1077	37.2387	20.6242	16.2856	21.4947	29.9838	29.8636	29.3432	10.5004	13.4363	15.8456	30.2475	33.3955	34.8983	33.8889	39.3837	39.2551
C3	EYR41_003116-T1	-1.07989	-0.561606	-1.85375	-0.467492	-0.0142364		24.4851	42.7111	43.2085	13.5296	9.67814	12.3443	19.2977	21.4501	19.2524	3.55119	6.83745	6.44188	24.6618	22.3892	19.0761	32.6151	36.1012	35.8924
C3	EYR41_003159-T1	-0.513055	-0.592634	-1.14133	-0.684061	-0.500183		58.7478	53.519	74.3222	27.9925	34.0992	47.0127	30.882	30.3465	38.8813	16.3892	18.8362	23.5244	26.6759	29.1181	35.9532	33.2611	35.7743	44.8797
C3	EYR41_003167-T1	-0.916116	-1.27476	-0.999125	-0.928302	-0.229542		38.4846	17.357	30.948	11.1242	10.6273	10.4956	7.27978	9.16007	6.65981	10.3763	9.77748	9.06354	12.4876	10.8458	9.12012	22.2595	22.3502	20.2095
C3	EYR41_003170-T1	-0.845277	-1.02609	-1.6635	-0.36463	-0.234129		35.0184	27.9696	34.2269	19.4631	9.6449	12.586	13.6929	10.0678	10.2125	4.26722	7.2826	6.78174	18.797	23.5694	23.3464	26.1169	23.6275	27.6069
C3	EYR41_003179-T1	-0.899118	-0.857064	-2.14495	-1.42142	-0.666103		2.89377	3.79773	3.45555	0.593987	1.4029	2.72369	1.97004	1.42972	0.965304	0.249227	0.528405	0.349321	0.875577	0.645957	0.841851	1.80352	1.61996	1.67807
C3	EYR41_003181-T1	-2.56048	-2.16396	-1.71863	-0.126199	1.55083		3.16415	2.70902	1.48185	0.167641	0.113194	0.229266	0.198934	0.285257	0.289035	0.610389	0.335605	0.293635	3.39344	1.77136	1.396	11.5597	9.99151	11.3438
C3	EYR41_003184-T1	-2.00996	-1.76851	-1.90559	-2.07483	-1.86025		27.0749	9.19719	9.73833	3.82009	0.960152	1.4439	3.27941	2.66829	1.32041	1.91389	1.86933	1.96039	1.53946	1.97562	1.48392	2.22517	2.8092	1.38931
C3	EYR41_003228-T1	-0.365435	-0.729779	-2.01464	-0.859384	-0.540794		28.9956	15.3675	20.8369	9.8744	26.7563	14.0059	12.1571	9.87122	7.08954	2.47701	2.01188	2.00807	11.4298	11.7877	4.81765	19.3188	23.0116	3.68947
C3	EYR41_003261-T1	-1.5409	-1.06852	-1.36718	-1.90919	-1.78796		973.102	959.265	2112.4	343.687	224.866	228.389	426.555	455.507	378.712	261.613	331.79	362.41	183.451	172.131	189.78	171.526	211.32	259.701
C3	EYR41_003269-T1	-1.01593	-1.51794	-1.9269	-1.25622	-1.40211		37.2293	31.7201	53.3959	11.9742	12.4015	18.3876	9.40477	7.98053	8.32481	4.53983	6.27604	6.16427	9.65878	11.8425	11.9773	8.00511	10.8774	10.4487
C3	EYR41_003270-T1	-4.29649	-2.21958	-3.34825	-3.03441	-1.63		15.9621	6.57381	15.8366	0	0	0.691638	0.807113	1.44911	1.41932	0	0.953822	0.893465	0.630682	0.33657	0.535397	1.70598	2.1415	3.21589
C3	EYR41_003271-T1	-1.09504	-0.859744	-1.44684	-0.589238	-0.0937193		23.848	21.9724	27.2568	8.3383	6.35875	9.22719	9.95357	9.84795	10.5417	7.39807	5.15965	4.38685	15.7886	11.4338	12.8311	19.1439	24.3689	22.514
C3	EYR41_003279-T1	-1.59669	-1.30403	-1.78586	-1.00802	-0.574777		49.1754	33.3339	35.3644	5.83718	8.05954	8.91926	11.2353	10.1161	9.12315	5.69022	7.08376	6.28853	15.129	12.7906	13.2895	18.9129	18.831	28.5985
C3	EYR41_003287-T1	-0.926752	-0.493249	-1.67359	-1.33373	0.353893		55.8453	43.1478	39.2902	19.4068	22.7392	12.3719	25.7514	22.421	36.3636	8.00231	8.19406	8.53337	16.7119	13.3492	7.44225	75.9738	74.9869	46.6704
C3	EYR41_003328-T1	-0.0668422	-1.15884	-1.51102	-0.695771	-0.0945178		31.9216	51.1466	54.23	39.6	35.7107	46.5021	14.657	12.543	13.8444	8.06421	10.1128	10.71	26.5651	22.35	17.3114	32.1066	42.0767	48.3773
C3	EYR41_003329-T1	-1.17297	-1.42393	-2.92906	-1.1222	-0.20098		53.5297	45.3616	51.6637	20.5127	7.62045	23.6557	12.5963	10.0845	12.0523	3.74756	1.51429	2.35196	24.3544	12.9742	12.4428	37.3691	43.0236	41.7223
C3	EYR41_003330-T1	-0.427659	-0.81741	-1.17249	-0.0987023	0.0743035		35.1098	33.2905	54.2458	19.0479	21.9657	38.1848	17.5796	15.1522	19.2018	12.8736	12.1911	11.0032	33.7313	31.3047	42.0447	39.69	42.2063	46.3267
C3	EYR41_003342-T1	-0.955458	-1.24118	-0.626846	-0.635822	-0.34951		33.8291	12.2551	35.6219	9.42504	7.66183	10.8489	7.25592	7.25303	6.6121	14.596	11.9795	11.5397	14.5318	11.1741	13.018	18.5233	17.5328	15.4479
C3	EYR41_003343-T1	-0.495177	-1.97517	-2.83826	-1.37713	-1.59776		200.055	60.5134	520.741	125.451	70.9814	144.647	19.685	23.8808	33.0789	10.5628	9.99783	11.0331	38.8	45.7368	53.1848	38.9496	35.7368	36.763
C3	EYR41_003376-T1	-0.511224	-1.61712	-1.47295	-0.617655	-0.165358		12.376	16.2541	17.1198	8.88179	8.68466	8.7746	2.83472	2.38528	3.66056	2.48082	3.35731	4.45866	10.7559	7.09643	6.65008	13.5947	11.8269	12.7277
C3	EYR41_003377-T1	-0.699594	-1.19946	-1.89737	-0.530693	-0.377627		18.8916	19.9515	24.7807	7.31608	10.9447	12.4705	6.30941	5.94946	5.95564	2.03607	3.07118	4.55439	13.6735	11.4817	10.9845	15.7739	11.965	15.7539
C3	EYR41_003380-T1	-1.09431	-1.02257	-1.66945	-1.14679	-1.02769		12.5467	10.5729	23.8629	7.00502	2.67172	5.81191	5.26658	4.5706	5.8592	2.12969	3.11576	2.82378	4.51426	5.1583	4.12563	4.52411	5.82967	5.30091
C3	EYR41_003399-T1	-1.80756	-1.51932	-3.60199	-1.49828	-0.485315		12.9332	7.91473	5.17462	1.29073	0.866992	1.594	1.80942	1.44534	1.80302	0.715003	0	0	3.1532	1.84342	0.797111	5.36863	3.99695	5.76864
C3	EYR41_003400-T1	-1.35242	-2.26232	-1.95151	-1.12381	-0.391893		8.13965	5.81492	6.39905	1.59726	1.49362	2.03676	0.962893	0.801845	0.419681	1.17054	0.956608	0.672573	2.26615	2.44402	1.80541	3.70148	4.1165	5.92583
C3	EYR41_003403-T1	-3.05109	-3.22074	-1.52538	-0.697172	-0.550992		3.48791	1.97454	10.7181	0	0.423978	0.241608	0.148383	0.355018	0	1.75442	0.699414	0.492844	1.80023	1.73307	2.63296	1.42499	2.72452	3.49359
C3	EYR41_003415-T2	-2.05813	-3.50939	-3.35629	-1.86306	-1.64001		1.36773	3.83182	2.78295	0.46519	0.314009	0.161539	0.110305	0	0.135546	0	0.155199	0.152147	0.251635	0.429666	0.423853	0.441873	0.354752	0.595433
C3	EYR41_003420-T1	-0.978761	-1.38663	-2.53605	-0.754751	0.196462		38.6317	24.0078	22.1143	10.1895	9.53802	10.0463	8.68417	5.59309	6.0423	1.42133	2.64283	2.36418	11.433	13.5992	12.7592	29.6987	40.3494	30.3224
C3	EYR41_003429-T1	-0.665807	-0.848254	-1.05909	-0.469084	-0.0775994		10.4918	10.363	12.123	6.90955	5.04464	4.57744	4.75567	4.38821	4.52931	3.37301	3.45617	4.28301	7.72095	6.57514	5.89707	10.1299	10.7924	9.36956
C3	EYR41_003433-T1	-0.624904	-0.247122	-1.34076	-0.225999	0.216366		5.52487	4.05572	3.80291	2.44099	2.06925	2.40462	3.24628	3.74994	3.27104	0.866606	1.20625	1.27175	3.31636	3.22691	3.90119	4.95964	5.92221	5.39188
C3	EYR41_003449-T1	-3.67853	-4.07318	-3.93111	-2.18046	-2.10409		141.107	42.8848	34.224	0	3.65102	1.9309	5.90304	0	0	1.42214	0	1.48632	4.73771	9.70961	5.32884	7.96562	7.18762	5.38723
C3	EYR41_003455-T1	-1.28176	-1.86775	-2.93136	-0.673501	0.246951		6.43673	6.10337	4.58215	0.888167	1.79928	2.21656	1.22996	0.671842	0.762481	0.165872	0.395133	0.327397	3.05743	3.22697	2.32882	6.50135	6.69298	8.41958
C3	EYR41_003490-T1	-1.08431	-1.39996	-2.58222	-0.792565	0.295154		27.5821	12.8109	49.2102	11.0615	6.03614	9.05575	6.71676	6.24803	5.73528	1.61706	1.5224	2.64953	9.56368	10.8281	14.5534	34.2814	39.3853	30.6614
C3	EYR41_003491-T1	-1.94326	-1.6944	-2.28751	-0.54822	-0.0534762		49.0873	20.73	40.4565	5.21774	4.02257	5.22372	8.02612	5.48317	5.4868	2.91685	3.56375	3.68873	14.7658	18.3034	27.9467	25.9537	38.909	33.8502
C3	EYR41_003493-T1	-1.60577	-0.655315	-4.45319	-0.200289	1.00857		1632.39	889.054	1134.63	316.819	229.683	167.019	588.13	663.506	553.773	15.2545	11.2515	14.3142	1123.71	1012.32	737.023	2754.11	3125.13	4044.97
C3	EYR41_003521-T1	-2.23059	-2.28128	-2.38811	-1.39096	-1.16719		127.137	83.2469	58.471	8.21342	7.51031	11.4982	11.366	8.7814	6.37486	5.41191	10.43	7.59779	18.5763	19.9869	24.6036	26.6911	26.6384	25.4565
C3	EYR41_003522-T1	-1.13264	-3.1037	-5.2023	-3.57978	-1.06573		10006.3	8322.02	6079.27	1708.04	2689.3	3939.04	414.298	364.082	291.081	26.0008	66.866	43.524	345.521	218.531	136.35	2691.91	2592.8	2803.07
C3	EYR41_003535-T1	-0.740414	-1.30986	-1.88406	-0.393497	-0.447861		5.01562	6.01794	8.76598	3.14744	2.12427	3.94465	1.98934	1.33745	1.846	1.0275	0.933355	0.82513	3.11512	5.98448	4.16517	3.67119	3.66122	4.96193
C3	EYR41_003538-T2	-0.00938987	-0.208831	-1.00922	-0.27309	-0.0694289		42.3127	63.7237	53.6078	31.5296	50.7033	78.0676	40.6599	35.576	48.3501	18.3927	18.5518	19.413	39.7052	40.4525	36.4646	39.8898	50.895	57.1947
C3	EYR41_003541-T1	-2.15898	-2.15099	-1.88844	-0.722233	-0.949449		29.3345	16.2431	29.0589	2.27934	2.45917	3.34605	3.87922	2.44821	2.09314	2.92827	4.05446	3.61554	10.4436	11.0598	12.9191	8.67713	10.8982	8.22961
C3	EYR41_003546-T1	-2.55777	-2.88652	-3.33667	-0.329491	0.988139		5.40903	3.66235	3.99029	0.255906	0.172721	0.625561	0.242639	0.0725004	0.524591	0.143223	0.113832	0.126774	3.58445	3.05475	2.5667	15.0649	9.38795	10.625
C3	EYR41_003552-T1	-0.91262	-1.51776	-2.19758	-1.21327	-0.00528592		29.2242	26.7304	24.6535	12.4301	7.92106	11.7597	6.45469	5.4773	5.55455	2.64056	2.85118	3.10083	8.10097	8.79441	6.7994	22.3047	27.6854	29.8
C3	EYR41_003584-T1	-3.25996	-1.65026	-2.12045	-0.334967	0.682288		0.87302	0.596699	0.272107	0	0	0	0	0.282952	0.153782	0.610388	0	0	0.700117	0.343908	0.196107	0.545216	1.03665	2.00833
C3	EYR41_003584-T3	-1.78037	-2.1556	-3.52282	-1.5642	-1.23114		7.72551	5.31213	16.498	1.34353	0.746753	2.91069	1.86903	0.863466	0.605113	0.257471	0.4088	0.117718	2.44414	1.65339	1.44581	2.92125	2.20391	2.50356
C3	EYR41_003597-T1	-0.314363	-1.09845	-0.176328	-0.138447	0.384746		160.996	132.055	144.34	111.811	93.1786	106.356	44.4945	41.4587	59.5885	117.468	114.581	121.614	129.492	124.115	120.752	236.836	201.647	198.23
C3	EYR41_003598-T1	-0.519104	-1.14048	-0.803867	-0.256869	-0.281553		86.8335	84.7869	85.2916	49.5381	49.5622	49.9737	21.9731	28.7928	31.3408	36.4179	39.7134	35.1926	62.8836	68.9919	64.1852	60.8957	65.9298	65.3323
C3	EYR41_003607-T1	-0.755917	-0.805393	-1.09966	-0.127811	0.296407		26.2908	22.2193	23.4198	13.3556	9.93478	9.82047	9.88143	9.5135	12.4346	6.98964	8.45329	7.71867	25.748	19.6453	17.5838	33.7163	30.6806	31.3706
C3	EYR41_003613-T3	-2.92634	-1.76161	-5.08101	-3.41208	-1.32872		8.91171	15.5302	21.7715	0	4.50657	3.89289	1.10243	2.98007	4.36318	0	1.14435	0	0.237305	0.574623	0.639072	2.99032	3.69631	4.85322
C3	EYR41_003614-T1	-1.31543	-1.54587	-2.17169	-1.49279	-0.653191		4.75017	4.14935	11.1057	2.29864	1.39647	1.19653	1.09014	1.30285	1.40569	0.450387	0.664637	0.901138	1.45001	1.41041	1.13262	3.26905	3.29482	2.75832
C3	EYR41_003654-T1	-0.788207	-1.49201	-1.18247	-1.01808	-0.761993		16.4691	6.47211	7.53394	4.274	4.43976	3.68946	2.01335	1.65149	2.63467	2.25367	3.7165	2.4496	3.66997	3.86372	2.54994	5.43607	6.17747	2.34261
C3	EYR41_003749-T1	-0.818259	-0.536235	-1.7379	-0.5111	-1.27624		13.6433	11.9149	17.3905	3.89914	7.86867	6.90502	10.294	7.39489	6.82808	1.62508	2.16581	3.87167	6.36164	8.39322	10.6077	2.71726	4.75319	4.66519
C3	EYR41_003760-T1	-0.851102	-1.15247	-1.13571	-0.628648	0.291365		4.17537	2.03112	3.81991	1.06433	1.55701	1.39816	1.05236	1.00603	0.919424	1.29163	0.749684	0.964172	2.0642	1.63981	1.38714	4.44281	4.7354	3.59338
C3	EYR41_003771-T1	-0.360924	-0.927252	-2.79131	-2.36456	-1.32785		208.938	198.295	375.216	170.781	125.201	224.604	67.8634	107.119	124.851	11.5517	16.7931	16.9314	23.9673	24.7881	20.4008	57.6224	64.0963	76.5737
C3	EYR41_003780-T1	-1.02671	-1.46938	-1.45343	-0.551989	-0.548255		225.376	63.1777	111.206	35.0118	42.5152	45.1668	23.0092	29.1426	27.1712	26.0057	29.3531	24.8587	47.6845	56.6678	104.265	68.661	72.9355	62.8146
C3	EYR41_003821-T1	-0.69758	-0.394332	-1.04186	-0.493418	-0.0775378		85.9188	59.6073	89.8774	33.8294	36.5511	40.8714	52.1286	45.488	54.1824	26.1145	24.5945	29.6803	46.8725	40.4379	50.9981	70.7804	66.6099	76.3961
C3	EYR41_003824-T3	-0.429853	-0.440911	-1.13902	-0.378617	0.377496		593.583	842.12	921.669	492.133	500.39	477.509	537.641	473.119	466.456	260.851	222.506	235.894	531.558	542.042	491.704	947.314	1077.74	1362.26
C3	EYR41_003828-T1	-0.592186	-0.623182	-1.03981	-0.800792	-0.46643		274.665	262.336	313.135	140.782	154.172	161.192	150.158	160.921	136.759	82.7448	100.708	109.689	114.415	132.037	128.018	179.407	169.748	178.523
C3	EYR41_003868-T1	-0.740584	-1.01922	-1.99097	-0.833689	0.125617		708.471	812.109	750.817	291.104	397.128	376.411	326.736	239.942	251.316	107.489	88.691	104.197	326.045	380.743	273.86	715.274	804.38	1063.7
C3	EYR41_003912-T1	-1.08765	-1.45448	-1.50829	-0.700642	0.155902		11.1797	6.98414	11.3517	3.78168	2.55136	3.18938	2.19756	2.33519	2.05263	2.49914	1.91292	1.76947	5.2088	4.14476	4.74543	10.414	12.6572	10.4706
C3	EYR41_003944-T1	-1.18066	-2.22135	-1.9492	-1.15658	-1.54503		42.1691	14.3535	50.4357	7.66805	8.78358	12.1834	3.80176	3.16076	3.11432	4.2926	4.90979	3.72355	8.29968	9.68862	11.3324	5.47383	8.14944	6.40546
C3	EYR41_003949-T1	-2.43567	-2.57214	-2.67253	-1.7134	-1.78425		134.874	47.5073	75.0706	3.86971	6.84876	10.9062	4.91464	6.42397	6.27816	4.99707	5.485	5.22456	10.2884	15.0048	17.0878	12.3402	12.6716	14.1422
C3	EYR41_003955-T1	-0.292125	-0.518737	-1.2088	-0.433599	-0.264757		287.31	215.988	150.171	161.112	179.17	157.905	135.809	148.181	83.1608	55.0038	75.2086	51.9738	166.783	144.903	98.1895	191.005	160.074	128.688
C3	EYR41_003967-T1	-3.34777	-2.69026	-4.96456	-3.55834	-1.72568		11.2337	10.9624	48.7087	1.45906	0	1.1026	2.04053	1.22294	0.512084	0	0	0	0.593494	0.472388	0.178773	2.32759	3.37949	3.9206
C3	EYR41_003969-T1	-1.90172	-2.11309	-2.15528	-1.92561	-0.977189		294.049	170.675	399.463	43.7592	32.5083	43.2124	28.575	34.8725	33.703	26.1902	32.2296	34.88	46.4547	33.8614	36.5448	85.2456	113.712	113.29
C3	EYR41_004002-T1	-2.24149	-2.35673	-1.40263	0.165143	0.581276		18.7344	16.5087	10.5604	1.73709	1.67497	1.21096	3.11795	1.61716	0.507853	1.80566	5.85046	4.08454	18.9455	13.5363	20.1118	23.2828	23.8497	32.7363
C3	EYR41_004005-T1	-3.51366	-2.24605	-2.91671	-0.462071	0.323533		1.81389	2.17592	3.2652	0	0	0.281211	0.368701	0.220408	0.117492	0.326632	0	0.136312	1.94516	1.41025	1.08856	3.73302	2.16263	4.15735
C3	EYR41_004019-T1	-1.04723	-0.854382	-1.63328	-1.35434	-0.570602		98.1926	88.1621	103.972	35.8398	27.3508	36.9765	46.9808	46.4183	31.0457	15.7091	19.6086	19.5247	32.6714	25.2292	18.0644	52.2281	58.6318	51.4809
C3	EYR41_004020-T1	-1.66754	-1.52966	-2.19556	-1.5839	-1.01918		13.0405	9.55503	22.032	1.45114	2.93518	3.78782	3.65741	2.59692	2.68211	0.67528	2.15098	2.20793	3.16566	2.73392	2.49663	5.07204	4.65384	5.26749
C3	EYR41_004045-T1	-1.01623	-1.31923	-0.956017	-0.357082	-0.59311		139.509	165.08	203.667	49.8914	55.9814	73.8933	59.9533	44.1869	32.7632	73.8429	65.59	49.7062	114.839	126.94	105.72	92.7688	96.3128	86.0887
C3	EYR41_004047-T1	-0.354311	-1.30602	-0.783407	-0.629274	-0.831691		7.00464	5.57993	3.92995	2.77566	3.40624	5.19446	1.67484	1.78728	0.959893	3.17764	2.18874	1.87225	2.72836	3.42832	2.36536	2.08114	2.52956	2.30274
C3	EYR41_004073-T1	-1.31622	-1.90459	-4.76567	-1.91251	-1.20878		20.0218	23.5998	33.5229	5.64387	5.70196	8.29464	2.32651	2.58485	7.55322	0.393089	0	0.287158	4.89943	3.23454	2.84624	8.24372	8.63771	5.74151
C3	EYR41_004084-T1	-1.07709	-0.852803	-1.34855	-0.49468	0.213796		11.3465	8.86609	8.14162	1.96548	3.97928	3.78036	4.05854	3.81722	3.92786	1.72819	2.935	2.49845	6.50791	4.96085	5.48978	11.4363	12.2408	10.8182
C3	EYR41_004085-T1	-1.09809	-0.238452	-1.62822	-0.576812	0.0783576		27.9	16.4978	22.5548	8.54263	5.02598	7.97198	14.265	17.3828	19.1226	3.85343	3.5583	5.23208	11.3184	10.4333	14.3404	20.2894	26.7696	24.8818
C3	EYR41_004086-T1	-1.67775	-0.856412	-4.08126	-1.21144	0.142272		37.474	27.1007	33.2588	5.85842	7.81906	4.65151	15.3351	16.0377	9.52233	0	0.645321	0.496347	11.0923	12.4298	5.71057	31.1882	41.5483	38.4606
C3	EYR41_004087-T1	-0.658386	-0.450457	-1.62028	-0.708764	0.578815		158.58	217.343	243.06	108.331	118.074	85.3149	124.576	128.104	134.13	38.9693	34.7515	42.7417	113.435	110.674	77.1676	336.686	383.056	357.193
C3	EYR41_004109-T1	-0.790346	-2.24406	-2.15338	-2.45341	-1.30257		148.328	90.3851	70.9612	29.6453	43.191	63.7152	10.4733	10.7331	9.54856	9.49946	12.3054	11.551	10.9672	8.84427	5.86204	21.9095	32.4955	26.1113
C3	EYR41_004110-T1	-5.48763	-4.28607	-4.32094	-3.76423	-3.55259		64.3952	25.577	25.3725	0.662375	0	0.117804	0.627373	0.468734	0.295785	0.370437	0.44191	0.451783	0.949079	0.71995	0.655864	0.574289	1.24993	1.21898
C3	EYR41_004111-T1	-4.092	-3.85376	-3.89512	-3.21513	-2.95612		55.7749	14.5047	37.8924	0	1.78331	1.58298	0.749644	0.597715	0.494079	0.590657	0.470539	0.690785	1.1251	1.42471	1.04491	1.45739	2.07344	1.28948
C3	EYR41_004154-T1	-1.11363	-0.696503	-1.47209	-0.42318	0.00525496		13.3397	12.1242	10.9476	4.44522	2.99818	4.24497	5.92666	6.97182	5.01297	2.3713	2.96538	2.70391	7.90459	6.8338	8.70607	11.4605	12.8638	11.9066
C3	EYR41_004200-T1	-3.81809	-0.770364	-3.0666	-1.27355	0.162673		1.42327	1.03267	2.08529	0	0	0	0.727404	0.76488	0.482265	0	0	0.268274	0.440357	0.354108	0.343096	2.21455	1.84697	1.20354
C3	EYR41_004206-T1	-1.38772	-0.59275	-2.02005	-0.596037	0.370461		4.50877	2.21938	1.46492	0	0.97929	1.6539	0.680178	2.03823	1.53625	0	0.323937	0.546332	1.54308	1.22821	1.07264	3.9569	3.07909	3.9206
C3	EYR41_004215-T1	-3.4976	-3.7549	-4.63089	-1.52133	0.277214		856.683	783.33	401.459	7.27888	21.8481	51.651	20.4227	14.7557	10.2822	3.91054	7.94922	6.5654	155.143	160.003	106.609	707.513	1004.64	829.568
C3	EYR41_004218-T1	-1.62833	-0.770391	-6.23705	-0.93913	0.359238		595.791	524.846	718.157	135.208	96.6291	119.516	248.328	332.109	258.14	2.141	0.511044	1.26944	272.666	264.216	177.169	738.171	802.303	1086.39
C3	EYR41_004231-T1	-3.64011	-1.40239	-4.2017	-2.3962	-1.6525		10.1561	9.69388	18.9492	0	0	0.884164	1.51788	4.25252	3.2962	0	0	0	1.24413	0.843151	0.752408	2.07527	2.56775	1.98253
C3	EYR41_004286-T1	-0.243619	-0.770463	-2.35414	-0.264338	0.508049		3.94632	4.73015	4.73264	3.05093	2.74561	4.70374	2.16962	1.72875	2.23284	0.498035	0.282733	0.419542	4.29011	3.06852	2.90522	6.92507	7.71265	7.41987
C3	EYR41_004287-T1	0.88418	0.560858	-1.80522	-0.710397	0.19604		2599.08	2105.51	1605.92	4159.47	3828.18	7052.05	3236.47	3769.53	3583.2	154.321	500.908	473.426	947.579	1116.16	919.058	2182.33	2074.35	3438.61
C3	EYR41_004288-T1	-1.77386	-1.59185	-2.55477	-1.52464	0.0780061		865.746	349.217	489.158	86.0354	81.1965	96.4794	111.47	120.901	90.4343	34.8106	43.2707	41.3642	154.254	86.8747	109.725	583.953	653.61	475.155
C3	EYR41_004333-T1	-1.92265	-1.33986	-1.70118	-1.5409	-0.52334		188.376	155.93	106.45	18.9738	18.9866	27.9572	64.4923	36.2128	22.5742	23.9626	29.1871	24.0968	36.1163	30.1413	26.0385	97.0668	94.16	66.9701
C3	EYR41_004349-T1	-3.72096	-5.21814	-4.22969	-1.48342	-2.30772		16.1554	6.85779	34.5059	0	0.649465	0.758436	0	0	0	0	0.214508	0.406626	2.9142	3.52713	3.85705	1.60462	1.70301	1.21466
C3	EYR41_004351-T2	-2.18204	-1.3618	-3.41554	-0.444729	-0.704669		50.2395	9.65574	28.747	2.43023	4.23601	1.65123	5.21918	7.27142	5.59931	1.78814	4.19274	0.00223342	13.0798	19.4081	13.4382	14.4476	12.6945	8.9847
C3	EYR41_004353-T1	-2.26494	-1.93443	-2.43723	-1.00252	-1.54032		132.025	21.5822	31.9984	3.07065	5.15052	5.25159	4.64722	6.85718	7.80479	2.9694	4.08985	3.9735	14.6071	15.1931	18.4503	11.5783	9.55039	7.80908
C3	EYR41_004357-T1	-0.401048	-1.25582	-4.27821	-1.12298	-0.136679		5.79742	5.83488	4.34012	2.08976	3.87396	4.87604	1.72729	1.18046	1.46132	0.145813	0	0	1.88009	1.6471	1.45384	3.69673	4.28616	6.00204
C3	EYR41_004390-T1	-2.66042	-2.16503	-3.83979	-3.01652	-1.19125		10.2141	16.1829	31.876	0.996144	1.00737	1.47822	1.64728	1.54785	2.77079	0.27809	0.332218	0.366194	0.937065	0.719977	0.745643	4.17168	5.05123	6.75324
C3	EYR41_004400-T1	-1.81581	-2.24906	-2.97975	-1.8799	-2.15041		30528	10845.9	5753.5	3857.01	2502.48	1194.75	1573.51	2305.19	517.443	856.775	851.356	314.483	2312.52	2865.02	1072.44	2152.98	1797.2	762.594
C3	EYR41_004412-T1	-0.880606	-0.912157	-1.36255	-0.81286	-0.394265		13.6321	10.3489	15.8992	4.75505	6.19297	4.96635	5.63607	5.38444	4.56231	3.41979	3.24788	3.02268	5.53376	6.04295	5.54376	8.04374	8.68698	9.54894
C3	EYR41_004543-T1	-1.04864	-1.42969	-1.90176	-1.83323	-0.989075		54.9767	96.9793	180.034	41.9727	27.8988	32.612	21.7371	24.9196	23.4062	13.9289	14.4196	14.3626	18.5954	14.5095	13.8558	34.1269	38.1194	36.8904
C3	EYR41_004587-T1	-1.37471	-1.53956	-2.79412	-1.57654	-0.972307		3.39868	5.36918	5.13536	0.905293	1.22092	1.16189	1.07	0.895632	0.830737	0.126421	0.301937	0.325883	0.962928	0.95239	0.772073	2.20303	1.70496	1.26297
C3	EYR41_004641-T1	-1.38913	-0.724761	-1.23841	-1.0145	-0.654948		26.9866	14.2685	11.3913	3.12096	4.16439	4.79928	6.37017	8.51576	8.3449	5.07096	4.11718	4.13363	5.27307	5.71662	6.02313	7.75909	8.76626	8.23717
C3	EYR41_004675-T1	-1.05018	-0.677539	-1.45173	-0.124814	-0.129786		4.32142	4.77794	6.92064	0.74501	2.50847	2.65636	2.4555	2.72843	2.44023	0.829903	0.993517	1.85745	4.13822	4.29151	5.06905	4.00914	4.84885	4.90322
C3	EYR41_004682-T1	-0.813014	-1.1288	-1.24924	-1.00913	-0.685208		19.6092	13.4843	11.1418	10.7546	5.10586	4.36685	4.22743	4.33669	5.31205	4.09464	4.11162	3.66641	4.73734	5.43768	5.33215	6.32774	9.09676	6.33243
C3	EYR41_004687-T1	-0.796217	-0.822448	-1.05236	-0.298367	0.0148253		12.2917	9.40264	9.66052	5.06118	3.98224	4.60363	5.68534	3.69709	4.2278	2.71013	4.12647	3.81762	8.31812	6.85297	7.5611	10.8623	10.9716	9.56526
C3	EYR41_004689-T3	-3.05572	-4.52452	-4.49415	-0.67025	-0.291193		2.3012	2.83609	2.76278	2.03886	0	0.00323258	0	0	0	0.00266206	0	1.79e-05	1.17068	1.0606	1.79575	1.13742	1.48846	4.25281
C3	EYR41_004696-T1	-1.68212	-1.59708	-1.05533	-0.241751	0.574312		7.13763	7.728	8.46118	1.58232	1.06767	1.57024	1.42407	1.16473	2.15988	2.65515	2.6744	2.46654	7.61849	5.29629	5.34081	16.7756	13.6058	11.1954
C3	EYR41_004702-T1	-2.23712	-2.13108	-1.7302	-0.554013	-0.383276		162.71	59.8823	116.085	11.203	6.86586	16.1041	13.4713	13.8093	9.46698	15.0673	21.5114	17.877	61.3533	49.0095	67.12	66.0282	80.7253	65.7871
C3	EYR41_004704-T1	-0.72826	-1.01383	-2.37537	-1.52498	-0.572499		141.103	122.5	116.847	37.15	60.9727	91.5687	59.1349	45.6811	33.4503	8.18733	13.1073	14.2254	24.0507	32.8694	24.2579	55.5934	59.175	112.837
C3	EYR41_004708-T1	-0.457167	-1.11808	-0.426512	-0.313919	-0.171931		27.2925	38.393	42.7118	25.7268	18.6982	21.0635	12.1249	10.3073	11.3444	23.2061	22.2723	22.6765	28.3257	23.0686	24.7048	23.4529	36.1717	31.0359
C3	EYR41_004711-T1	-1.06669	-1.66843	-0.704015	0.258612	0.243446		658.284	384.515	547.362	174.478	154.962	191.403	81.0969	81.3318	133.683	250.535	264.234	232.251	505.896	642.903	877.061	594.227	802.298	589.169
C3	EYR41_004727-T1	-0.165532	-0.726469	-1.16965	-0.940459	-0.648445		56.5247	33.0379	73.0459	43.8652	35.7561	48.783	19.812	26.1679	28.476	15.8381	16.0138	14.616	23.7396	18.0985	17.9543	27.082	27.0403	25.9097
C3	EYR41_004748-T1	-1.81789	-1.87981	-2.84721	-1.23041	-1.66482		136.128	59.0427	116.152	13.4371	13.125	20.0985	12.1916	17.0488	14.4933	5.42991	5.07763	6.05279	24.2124	30.5553	29.0546	15.4932	15.9706	25.0112
C3	EYR41_004753-T1	-1.73168	-1.47634	-2.61906	-1.40786	-2.0929		579.924	1255.25	971.797	214.832	121.902	136.108	170.955	204.746	226.183	57.0878	58.9888	75.1244	162.904	249.346	239.824	107.677	99.8894	120.737
C3	EYR41_004770-T1	-1.39698	-1.98005	-1.58086	-1.44878	-1.30825		188.346	131.003	113.271	32.7721	34.1723	34.8524	18.1853	19.2091	20.2018	28.8805	27.5328	27.7697	39.8426	31.1396	27.8236	43.6973	33.4028	36.7529
C3	EYR41_004771-T1	-3.8332	-3.73139	-4.16738	-2.61616	-1.94439		271.183	229.52	196.194	3.76528	2.92437	9.58017	3.47326	8.87495	4.76582	2.40017	4.42967	3.8405	15.9096	19.0234	14.357	36.2375	27.8923	34.8169
C3	EYR41_004803-T1	-1.46535	-1.68016	-1.05916	-0.866256	-0.998209		123.408	60.4978	101.498	17.2511	17.8774	27.6738	17.6132	17.9656	14.6679	32.4442	29.3978	30.2957	27.278	44.4157	44.036	34.3035	33.5854	32.0812
C3	EYR41_004805-T1	-1.8856	-2.11276	-2.38497	0.352341	0.888886		1.62384	0.962573	1.57841	0	0.369962	0.412658	0.129576	0	0.514895	0	0.244058	0.103341	1.34657	1.29734	3.91139	2.87457	2.92435	4.41474
C3	EYR41_004812-T1	-0.166505	-0.828898	-2.1	-1.03606	-0.855		85.4295	40.5981	56.6379	90.4125	48.9551	37.842	18.6986	49.9979	14.8625	9.11688	7.41275	3.76409	25.9242	31.9895	10.3781	28.4437	35.8523	14.164
C3	EYR41_004813-T1	-0.312595	-1.00101	-2.19255	-0.682208	-0.32746		130.539	87.0046	122.085	72.4911	79.4853	85.1476	44.1241	47.9064	30.2278	12.1972	12.6623	11.5191	49.0164	64.2257	53.1586	59.5506	86.6	98.8001
C3	EYR41_004822-T1	-1.02196	-1.60318	-1.10552	-0.605283	-0.338676		40.0119	30.9741	132.981	22.0742	15.5214	20.8662	10.6323	10.6216	11.5599	15.125	19.2808	18.4185	25.5248	32.5232	31.0801	30.2423	44.404	43.1236
C3	EYR41_004833-T1	-1.2458	-1.64555	-2.78322	-0.238912	-0.197655		48.6291	31.7891	27.0877	36.165	12.2388	2.5228	9.34929	6.81789	3.30277	9.11688	0	0.941023	39.9373	38.4958	13.6213	35.1102	36.7163	17.705
C3	EYR41_004848-T1	-1.77854	-2.28869	-2.09338	-1.35131	-0.99755		2.73132	1.07487	1.5361	0.209719	0.283294	0.317928	0.298903	0.089279	0.148676	0.0881623	0.326572	0.22797	0.395442	0.422827	0.435125	0.558983	0.645471	0.59115
C3	EYR41_004856-T1	-1.33618	-1.43021	-2.63162	-0.931182	-0.229015		7.12756	6.25371	4.64521	0.939059	2.21855	1.63131	1.78128	1.4636	1.02656	0.394257	0.365509	0.422686	2.15402	2.21476	2.51793	5.8232	4.99173	3.47005
C3	EYR41_004857-T1	-1.60724	-2.16792	-3.0089	-2.09223	-0.745515		8.19954	6.04864	7.36158	0.942838	1.90716	1.38958	0.779855	0.666124	0.868879	0.263278	0.419268	0.256752	0.887054	1.08457	0.592744	3.31308	3.57492	3.16084
C3	EYR41_004865-T1	-0.513551	-0.960471	-1.60286	-0.957681	-0.635889		91.3505	84.618	133.591	51.2363	62.1048	64.0955	39.4359	41.1336	34.1919	16.2263	21.2738	22.1544	43.2641	37.3359	34.3971	51.2576	51.5277	56.5002
C3	EYR41_004876-T1	-2.37677	-2.26992	-3.33781	-1.99815	-1.67256		10.009	13.6576	25.2811	2.18001	0.840568	1.32287	1.40151	1.23444	2.03086	0.174203	0.969637	0.684492	1.5046	2.31892	2.28357	2.53223	2.77607	3.09654
C3	EYR41_004882-T1	-0.863626	-0.224062	-1.0156	-0.188661	0.303195		38.5272	29.9551	25.7392	22.512	12.5134	8.72666	31.923	21.2493	20.9959	14.0821	9.81774	9.22563	30.6337	23.9644	21.52	43.7325	50.0033	32.1649
C3	EYR41_004885-T1	-2.53437	-4.30489	-4.25858	-2.68765	-2.17625		46.0666	15.9773	67.6976	2.38744	2.2536	4.05276	1.35399	0.404791	0.14688	0.266651	0.849324	0.438817	1.64063	2.38515	3.60833	3.61349	3.37089	5.69437
C3	EYR41_004895-T1	-0.461316	-0.452974	-1.29925	-0.226453	-0.171134		10.3545	6.99373	7.08051	3.49246	5.64563	5.73779	5.59464	3.34696	6.33465	1.55688	2.32885	2.54959	6.50613	5.67357	6.47656	6.2821	6.55129	7.33318
C3	EYR41_004901-T1	-0.346777	-1.5291	-1.67282	-0.78523	-1.18738		11.6809	31.892	23.7355	18.6531	11.7716	13.2816	3.511	3.62103	6.86785	3.40602	3.78816	4.02826	6.94411	12.8873	9.01449	4.87769	6.79475	7.30449
C3	EYR41_004902-T1	-0.679146	-1.22047	-1.52035	-1.02162	-1.13109		21.0867	43.8586	35.122	15.9181	12.6364	19.4483	8.79723	7.68809	11.8439	6.63433	6.45542	7.12604	9.9421	13.0392	11.1378	8.45935	11.7343	10.6431
C3	EYR41_004917-T1	-1.05301	-3.31573	-3.71256	-2.86804	-0.793522		46.7242	47.5822	57.4368	13.4482	17.8561	20.6343	2.98164	1.3072	1.40375	0.821882	1.58862	1.19259	3.85188	2.79227	1.9893	17.941	20.4573	31.3354
C3	EYR41_004964-T1	-2.22354	-2.07613	-2.08174	-1.62353	-1.76846		120.837	48.2225	91.2385	6.38384	7.74188	12.0396	8.42881	9.90345	11.4147	8.18657	10.9269	10.6732	11.5835	17.2445	18.8241	11.8043	12.353	17.6443
C3	EYR41_005000-T1	-1.05162	-0.548039	-0.691368	-0.903394	-0.64165		12.7386	9.50553	8.68181	3.24347	3.44233	3.75594	7.18185	6.67423	4.18258	4.57697	4.94788	5.18566	4.35881	4.37926	3.54283	5.32869	5.80703	4.78602
C3	EYR41_005033-T1	-1.39152	-0.928626	-2.11874	-0.894746	-0.132332		91.7863	113.862	113.41	24.0635	25.9447	27.3294	43.6562	45.496	36.1787	12.5372	11.3216	12.9368	39.1653	54.6807	36.5408	77.2521	85.9876	116.263
C3	EYR41_005065-T1	-1.73928	-2.55892	-2.9574	-1.31773	-0.873399		8.22414	6.45348	5.67848	0.761912	1.02789	1.7835	0.360573	0.538861	0.573339	0.212947	0.508283	0.265563	2.05805	1.68009	1.5292	2.47513	2.73354	3.09804
C3	EYR41_005083-T1	-0.968477	-0.395041	-1.98182	-0.629911	0.663432		577.806	756.318	925.959	219.348	303.698	293.117	496.813	496.66	480.106	95.3993	88.402	109.57	401.717	415.216	338.69	1197.55	1398.44	1757.43
C3	EYR41_005146-T1	-0.213889	-0.186438	-1.22323	0.259312	0.226338		122.482	174.266	162.197	93.5446	134.005	133.248	140.961	111.768	119.344	36.722	40.3024	54.5982	170.728	206.043	203.063	167.988	170.943	232.218
C3	EYR41_005161-T1	-2.50347	-1.85734	-2.30206	-2.07816	-1.18561		13.965	9.01024	39.3153	0.586335	2.37079	1.55806	2.35183	1.82029	3.88378	2.78022	1.04278	1.46126	1.62989	1.88521	2.76927	4.9353	5.05023	5.45785
C3	EYR41_005164-T1	-0.80503	-0.768283	-1.11849	0.116071	0.266973		3.72627	3.96244	4.61441	1.04993	2.12585	2.47884	2.17745	1.93331	1.53954	1.17516	1.40107	1.26045	5.35339	3.94646	4.39534	6.39375	5.6061	4.12962
C3	EYR41_005165-T1	-0.910508	-1.48823	-2.0724	-0.489556	-0.666944		90.2604	133.891	274.828	36.2819	67.1383	77.896	34.5156	31.8811	31.8353	15.3839	19.5505	21.1895	104.742	89.4928	76.2278	81.0501	70.0899	80.7849
C3	EYR41_005180-T1	-1.57909	-1.51856	-1.80941	-0.889482	-0.857219		33.9878	29.7024	44.9851	5.21367	9.10562	7.69879	8.49947	7.90208	6.81085	6.0903	5.72925	5.12284	13.3104	16.3501	13.811	14.2316	17.4654	13.5418
C3	EYR41_005181-T3	-4.58913	-3.90661	-4.22833	-2.61967	-2.18308		19.2897	17.7469	33.7838	0.260638	0.175911	0.182246	0.247109	0.516859	0.611245	0.218798	0.347808	0.344999	1.30227	1.9432	1.63322	2.07863	2.31285	3.26781
C3	EYR41_005218-T1	-0.418176	-1.64639	-0.700003	-0.824621	-0.715334		32.8524	31.9955	68.0157	28.7958	16.9657	38.8335	8.62037	7.53691	7.62707	20.694	19.865	19.1666	14.613	21.0387	18.8117	21.348	18.5615	20.4629
C3	EYR41_005224-T1	-2.2928	-3.41636	-4.3938	-3.37421	-1.74862		243.523	253.765	306.468	18.9738	18.9866	55.9143	10.0321	7.75988	7.52473	1.71161	3.47465	4.19075	8.64756	9.78096	7.77774	42.7225	51.677	42.0955
C3	EYR41_005226-T1	-3.2267	-3.13439	-3.48833	-1.09098	-1.59012		65.3913	21.1132	44.4341	0.975114	1.97454	1.78251	1.73385	2.14131	1.28166	1.50098	1.08439	0.921186	12.4811	12.2371	14.5977	6.66765	8.53534	8.82186
C3	EYR41_005230-T1	-1.11271	-0.64859	-0.909661	-1.29048	-1.57377		82.4702	138.156	101.175	29.056	25.0349	50.1752	49.8404	56.0105	53.9834	47.4537	27.4867	54.3105	24.075	31.1277	29.5612	13.2514	26.5578	28.5646
C3	EYR41_005236-T1	-0.425658	-1.27501	-1.57425	-0.703965	-0.811619		131.322	174.97	123.552	70.6848	101.234	101.508	41.9906	36.9202	37.9657	26.9514	30.5105	28.0405	75.0986	75.6351	57.335	65.3374	56.154	66.1138
C3	EYR41_005242-T2	-0.898628	-1.00324	-1.71998	-1.01494	-0.4936		43.5679	36.5996	25.6807	7.27056	14.8847	22.8731	13.587	12.3767	11.058	5.29467	6.22241	6.53189	12.2448	12.4781	11.8248	18.0218	23.9222	21.1719
C3	EYR41_005250-T1	-1.56238	-1.61018	-3.2757	-2.13703	-1.1774		1205.2	1696.76	1629.46	314.503	276.718	353.546	195.823	275.076	442.727	41.3831	68.2603	55.3271	164.054	198.91	155.696	368.084	515.982	507.496
C3	EYR41_005253-T1	-2.14822	-2.57366	-1.64012	-1.1138	-1.49032		6.61833	6.5191	3.85593	0.483051	0.325685	1.2496	0.114138	0.545975	0.743898	0.809231	1.18142	1.06418	1.93631	1.97152	1.38818	2.08872	1.11136	0.734871
C3	EYR41_005254-T1	-1.00333	-1.09448	-1.13545	-0.65191	-0.70528		28.8442	15.9396	21.3999	7.39912	7.28107	8.28749	7.88667	7.33239	6.11846	5.94972	7.40483	6.66284	9.49234	10.8893	12.8443	10.061	12.7876	8.93511
C3	EYR41_005255-T1	-1.81133	-1.09435	-1.76878	-0.973431	-1.24344		42.521	22.8661	25.9851	4.71781	4.40674	4.81393	10.6509	11.2957	7.50708	3.75355	5.48777	5.45873	8.73427	9.86848	14.9798	7.23301	10.077	8.03946
C3	EYR41_005271-T1	-1.25801	-1.72747	-2.4996	-2.34564	-1.95895		5.501	7.12109	9.41679	3.73743	1.07969	1.79929	1.26068	1.05545	1.331	0.297999	0.830924	0.598849	0.480319	0.841496	0.621084	0.778511	0.808954	1.42238
C3	EYR41_005280-T1	-3.14145	-2.68302	-3.58803	-1.76264	-0.129092		35.0828	29.0144	34.2611	1.31425	0.886739	2.10231	3.03431	2.32516	1.46636	0.551266	1.09602	1.00731	5.75703	6.10379	4.73208	25.9598	26.6618	33.2893
C3	EYR41_005283-T1	-1.11451	-1.39625	-1.43251	-1.05738	-0.751962		5.21762	6.27339	14.2871	3.77696	1.52598	2.40097	1.24468	1.91501	2.48047	1.47242	2.18258	1.7359	2.59142	2.62026	2.53102	3.17015	3.6572	4.0705
[truncated: 777 more rows]

## Sheet: Fig 2A
target_id	beta_02hr	beta_04hr	beta_10hr	beta_24hr	beta_48hr
EYR41_001719-T2	1.50691	1.69955	1.59105	0.588965	0.499957
[truncated: 122 more rows]

## Sheet: Fig 2B
Control	Rapamycin
[truncated: 11 more rows]

[truncated: 19 more sheets: Fig 2C, Fig 2D, Fig 2E, Fig 3B, Fig 3D, Fig 3F, Fig 3G, Fig 4A, Fig 4B, Fig 4C, Fig 4H, Fig 5AB, Fig 5C, Fig 5D, S1 Fig, S3 Fig, S4 Fig, S8 Fig, S9 Fig]
