# Supplementary material for: Key processes required for the different stages of fungal carnivory by a nematode-trapping fungus
Source: PLoS Biol. 2023 Nov 21;21(11):e3002400. doi: 10.1371/journal.pbio.3002400 (PMC10662756; doi:10.1371/journal.pbio.3002400)
Supplement: S1 Table — (XLSX) [file pbio.3002400.s002.xlsx]

## Sheet: Table S1
Primer	Sequence (5'-3')	Note
C69-F1	CGGCCACTCGAATTCCGAATC	Sso2
C69-R1	GTACAATCTGCTCTGATGCCGGTCCCGTCGAGTGCTCTTATTC
C69-F3	CCTGTGCGGTGTGAAATACCATGTTCTCGGCCATTCGTGC
C69-R3	AGGACCCATACTCGGTAGCAC
C69-Amp-F	CAGGGAAGCCCGAGTTGAATAAC
C69-Amp-R	AGTCAACCCATCGTGCATATGC
SSO2-Check-F1	TCGTGCAGTCCAATGGGTAC
SSO2-Check-R1	AGGAAGCCGACCAAGTTAGC
SSO2-Check-F2	GGGAATGCGGTTTCTTGGATC
C75-F1	ACGCACGAAACCAGTCTAGG	Tep1
C75-R1	GTACAATCTGCTCTGATGCCGAAGGATAGACGTGGGCGAAG
C75-F3	CCTGTGCGGTGTGAAATACCTCAGACTAAGAAAGGCCGGAAAC
C75-R3	GGCTCGTCAAACTACACCCTC
C75-Amp-F	TCCATGTGAAGATGCCAGGTG
C75-Amp-R	TAGGCGGAACGACAGACATC
3105-Egh16-Check-F1	AGTTCTTTGATCGCCGGGTC
3105-Egh16-Check-R1	GCATCACCCTGAGTCAAAGC
3105-Egh16-Check-F2	GTGCGGGTGTTTGCTTGTTC
Lucy8-F1	CTGGGCCGTGACAATTTCTTTC	Tep4
Lucy8-R1	GTACAATCTGCTCTGATGCCGGCACCTATTTGGTAGGCTTCG
Lucy8-F3	CCTGTGCGGTGTGAAATACCTAGCAGCCATGATTCTGACGTAC
Lucy8-R3	TTAACACGCCCTATGCAAATACC
Lucy8-Amp-F	TTCTTCTGGATTTGGTGGGTTGG
Lucy8-Amp-R	CAAATTACGGGAACAAGGGCTC
Lucy8_check_F1	CCTGAGCATCTCTGAACTAGCATC
Lucy8_check_R1	TCGATCAATCGTTCCTCATACTGG
Lucy8_check_R2	AACCCTGAAGCCGAGAAGATG
Lucy1-F1	CGTACTATTGCGAGCTGCAAAG	Tep5
Lucy1-R1	GTACAATCTGCTCTGATGCCGACAGGCCAGGTTGTAGTAGC
Lucy1-F3	CCTGTGCGGTGTGAAATACCCGTTCGAGCCGTTAATCAAGC
Lucy1-R3	TTGCCCTTTGGAACAAATTAAGTCG
Lucy1-Amp-F	GGGTTTCCTCTCCTTCGCTC
Lucy1-Amp-R	CGAGTGACAATGCAATTACCGAG
Lucy1_check_F1	TCCTGCCAAAGAAAGAGCTAGTC
Lucy1_check_R1	AGCAAGGGCCTTCTATGACAG
Lucy1_check_F2	TTTCTTGGTACAAGTCGTTTAGTCG
10712_1.5k_L1	TTGTGAAGGGAATCGAGGTC	Mcp1
10712_L2	GTACAATCTGCTCTGATGCCGAGATCAACGGGAATACCACC
10712_R2	CCTGTGCGGTGTGAAATACCCGGAATATGGAGGAGACCAC
10712_1.5k_R1	GCGTTGCACCTTGTTGTTTC
10712_check3_in	GGTCAGGCCATTGAGAAACG
10712_check4_in	TTTCCTGGCGAAAGTCCACG
10712_check1	GCGGAGTCATCAACCCAGTC
5433_L1-1	ACGGAGTAGGTTCTGAAGATG	Amp1
5433_L2	gtacaatctgctctgatgccgTGCACAGCAGATTCAAGGTC
5433_R2	cctgtgcggtgtgaaataccAGCTATGAGGAACTCGGGTG
5433_R1-1	TAAGATCCGGGAGGCCGAAG
5433_L1-2	GCCGCTTGTTAGCGATGCTC
5433_R1-2	TGCAGAACGAAGGCTAAGAG
5433_check3_in	ACGTCGTGAAGCCACTTATC
5433_check4_in	GACATCTTTGCGTGTTCGAG
5433_check1	CATTCGGCGAGAAGGCATTG
3105_LGFP_F1	AGGGAACAAAAGCTGGTACCTACATGCAGAGTCTGTGGTTAC	Tep1-GFP
3105_LGFP_R1	ACCGCCACCGGCGCGCCTGTTACCCTTTTTCTCAGCTGGC
