# Supplementary material for: Key processes required for the different stages of fungal carnivory by a nematode-trapping fungus
Source: PLoS Biol. 2023 Nov 21;21(11):e3002400. doi: 10.1371/journal.pbio.3002400 (PMC10662756; doi:10.1371/journal.pbio.3002400)
Supplement: S2 Table — (XLSX) [file pbio.3002400.s003.xlsx]

## Sheet: C0
Tags	GO ID	GO Name	GO Category	FDR	P-Value	Nr Test	Nr Reference	Non Annot Test	Non Annot Reference
[OVER]	GO:0003735	structural constituent of ribosome	MOLECULAR_FUNCTION	4.07944e-79	2.1757e-82	95	28	899	12120
[OVER]	GO:0006364	rRNA processing	BIOLOGICAL_PROCESS	1.88134e-08	1.75592e-10	14	10	980	12138
[OVER]	GO:0015935	small ribosomal subunit	CELLULAR_COMPONENT	3.87447e-06	4.23608e-08	9	4	985	12144
[OVER]	GO:0005852	eukaryotic translation initiation factor 3 complex	CELLULAR_COMPONENT	7.92778e-05	9.51334e-07	8	5	986	12143
[OVER]	GO:0019843	rRNA binding	MOLECULAR_FUNCTION	0.000353497	4.52476e-06	6	2	988	12146
[OVER]	GO:0003743	translation initiation factor activity	MOLECULAR_FUNCTION	0.000760759	1.01435e-05	10	16	984	12132
[OVER]	GO:0005730	nucleolus	CELLULAR_COMPONENT	0.00162381	2.29498e-05	8	10	986	12138
[OVER]	GO:0000786	nucleosome	CELLULAR_COMPONENT	0.00198987	2.97153e-05	6	4	988	12144
[OVER]	GO:0032040	small-subunit processome	CELLULAR_COMPONENT	0.00297668	4.52456e-05	5	2	989	12146
[OVER]	GO:0006465	signal peptide processing	BIOLOGICAL_PROCESS	0.0094003	0.000152912	4	1	990	12147
[OVER]	GO:0000027	ribosomal large subunit assembly	BIOLOGICAL_PROCESS	0.0248932	0.000431481	3	0	991	12148
[OVER]	GO:0030515	snoRNA binding	MOLECULAR_FUNCTION	0.0248932	0.000431481	3	0	991	12148
[OVER]	GO:0005787	signal peptidase complex	CELLULAR_COMPONENT	0.0248932	0.000431481	3	0	991	12148
[OVER]	GO:0008017	microtubule binding	MOLECULAR_FUNCTION	0.0254168	0.000447336	7	13	987	12135
[OVER]	GO:0006334	nucleosome assembly	BIOLOGICAL_PROCESS	0.0513965	0.000945696	4	3	990	12145
[OVER]	GO:0007018	microtubule-based movement	BIOLOGICAL_PROCESS	0.0807572	0.00155054	6	12	988	12136
[OVER]	GO:0008757	S-adenosylmethionine-dependent methyltransferase activity	MOLECULAR_FUNCTION	0.0877864	0.00170891	8	23	986	12125
[OVER]	GO:0003777	microtubule motor activity	MOLECULAR_FUNCTION	0.107567	0.00212266	6	13	988	12135
[OVER]	GO:0001522	pseudouridine synthesis	BIOLOGICAL_PROCESS	0.22397	0.0047183	4	6	990	12142
[OVER]	GO:0006817	phosphate ion transport	BIOLOGICAL_PROCESS	0.245101	0.00571539	2	0	992	12148
[OVER]	GO:0036265	RNA (guanine-N7)-methylation	BIOLOGICAL_PROCESS	0.245101	0.00571539	2	0	992	12148
[OVER]	GO:0033897	ribonuclease T2 activity	MOLECULAR_FUNCTION	0.245101	0.00571539	2	0	992	12148
[OVER]	GO:0005315	inorganic phosphate transmembrane transporter activity	MOLECULAR_FUNCTION	0.245101	0.00571539	2	0	992	12148
[OVER]	GO:0005762	mitochondrial large ribosomal subunit	CELLULAR_COMPONENT	0.245101	0.00571539	2	0	992	12148
[OVER]	GO:0006413	translational initiation	BIOLOGICAL_PROCESS	0.28985	0.0070337	5	12	989	12136
Tags	Annotation		FDR	P-Value	Nr Test	NrReference	NonAnnotTest	NonAnnotReference
[OVER]	SIGNAL_PEPTIDE_N_REGION	(PHOBIUS)	3.39797e-10	8.89753e-14	231	1707	763	10441
[OVER]	SIGNAL_PEPTIDE	(PHOBIUS)	3.39797e-10	8.89753e-14	231	1707	763	10441
[OVER]	SIGNAL_PEPTIDE_H_REGION	(PHOBIUS)	3.39797e-10	8.89753e-14	231	1707	763	10441
[OVER]	SIGNAL_PEPTIDE_C_REGION	(PHOBIUS)	3.39797e-10	8.89753e-14	231	1707	763	10441
[OVER]	SignalP-noTM	(SIGNALP_EUK)	3.39797e-10	4.19632e-14	183	1231	811	10917
[OVER]	SignalP-noTM	(SIGNALP_GRAM_NEGATIVE)	1.10779e-08	3.48087e-12	118	703	876	11445
[OVER]	NON_CYTOPLASMIC_DOMAIN	(PHOBIUS)	4.24695e-08	1.55688e-11	414	3787	580	8361
[OVER]	SignalP-TM	(SIGNALP_GRAM_POSITIVE)	5.73363e-06	2.40215e-09	156	1152	838	10996
[OVER]	IPR008991	(SUPERFAMILY)	7.94872e-06	3.74645e-09	9	2	985	12146
[OVER]	IPR002889	(SMART)	3.27368e-05	1.88586e-08	11	8	983	12140
[OVER]	IPR002889	(PROSITE_PROFILES)	3.27368e-05	1.88586e-08	11	8	983	12140
[OVER]	IPR002889	(PFAM)	6.21268e-05	3.90428e-08	11	9	983	12139
[OVER]	PTHR43662	(PANTHER)	0.00185367	1.35907e-06	7	3	987	12145
[OVER]	IPR014722	(G3DSA:2.30.30.GENE3D)	0.00185367	1.35907e-06	7	3	987	12145
[OVER]	IPR004038	(PFAM)	0.00292671	2.45233e-06	5	0	989	12148
[OVER]	IPR011332	(SUPERFAMILY)	0.00292671	2.45233e-06	5	0	989	12148
[OVER]	PTHR43662:SF3	(PANTHER)	0.0142669	1.27016e-05	6	3	988	12145
[OVER]	PTHR23105	(PANTHER)	0.0146298	1.37909e-05	5	1	989	12147
[OVER]	cd01370	(CDD)	0.029592	3.25442e-05	4	0	990	12148
[OVER]	IPR012678	(SUPERFAMILY)	0.029592	3.25442e-05	4	0	990	12148
[OVER]	PTHR24115:SF557	(PANTHER)	0.029592	3.25442e-05	4	0	990	12148
[OVER]	IPR029064	(SUPERFAMILY)	0.0939088	0.000113114	5	3	989	12145
[OVER]	PTHR24269	(PANTHER)	0.0939088	0.000113114	5	3	989	12145
[OVER]	IPR007109	(PROSITE_PROFILES)	0.112302	0.000152912	4	1	990	12147
[OVER]	IPR007109	(PFAM)	0.112302	0.000152912	4	1	990	12147
[OVER]	IPR007109	(SMART)	0.112302	0.000152912	4	1	990	12147
[OVER]	IPR019821	(PROSITE_PATTERNS)	0.135784	0.000199107	6	7	988	12141
[OVER]	IPR001752	(PRINTS)	0.135784	0.000199107	6	7	988	12141
[OVER]	IPR000757	(PROSITE_PROFILES)	0.138287	0.000210019	7	11	987	12137
[OVER]	TRANSMEMBRANE	(PHOBIUS)	0.147127	0.000299256	245	2423	749	9725
[OVER]	IPR016095	(G3DSA:3.40.50.GENE3D)	0.147127	0.000431481	3	0	991	12148
[OVER]	IPR029064	(G3DSA:3.30.1330.GENE3D)	0.147127	0.000431153	4	2	990	12146
[OVER]	IPR004037	(PROSITE_PATTERNS)	0.147127	0.000431481	3	0	991	12148
[OVER]	IPR036967	(G3DSA:3.30.420.GENE3D)	0.147127	0.000431481	3	0	991	12148
[OVER]	IPR027437	(G3DSA:4.10.910.GENE3D)	0.147127	0.000431481	3	0	991	12148
[OVER]	PTHR23002:SF84	(PANTHER)	0.147127	0.000431481	3	0	991	12148
[OVER]	SSF53137	(SUPERFAMILY)	0.147127	0.000431153	4	2	990	12146
[OVER]	IPR028364	(CDD)	0.147127	0.000431481	3	0	991	12148
[OVER]	IPR005824	(PFAM)	0.147127	0.000431481	3	0	991	12148
[OVER]	IPR023674	(SUPERFAMILY)	0.147127	0.000431481	3	0	991	12148
[OVER]	PTHR10871	(PANTHER)	0.147127	0.000431481	3	0	991	12148
[OVER]	IPR001752	(PROSITE_PROFILES)	0.147127	0.000326198	6	8	988	12140
[OVER]	G3DSA:4.10.830.10	(GENE3D)	0.147127	0.000431481	3	0	991	12148
[OVER]	IPR018269	(PROSITE_PATTERNS)	0.147127	0.000431481	3	0	991	12148
[OVER]	IPR001892	(PFAM)	0.147127	0.000431481	3	0	991	12148
[OVER]	IPR001971	(PANTHER)	0.147127	0.000431481	3	0	991	12148
[OVER]	IPR001752	(PFAM)	0.147127	0.000326198	6	8	988	12140
[OVER]	IPR001209	(PFAM)	0.147127	0.000431481	3	0	991	12148
[OVER]	SSF160369	(SUPERFAMILY)	0.147127	0.000431481	3	0	991	12148
[OVER]	IPR001892	(PROSITE_PROFILES)	0.147127	0.000431481	3	0	991	12148
[OVER]	CYTOPLASMIC_DOMAIN	(PHOBIUS)	0.147127	0.000299256	245	2423	749	9725
[OVER]	IPR028364	(PFAM)	0.147127	0.000431481	3	0	991	12148
[OVER]	PTHR21141	(PANTHER)	0.147127	0.000431481	3	0	991	12148
[OVER]	IPR001971	(HAMAP)	0.147127	0.000431481	3	0	991	12148
[OVER]	IPR001971	(PFAM)	0.147127	0.000431481	3	0	991	12148
[OVER]	IPR001752	(SMART)	0.147127	0.000326198	6	8	988	12140
[OVER]	IPR027640	(PANTHER)	0.255473	0.000762606	6	10	988	12138
[OVER]	IPR002942	(SMART)	0.450612	0.00162829	3	1	991	12147
[OVER]	IPR010979	(SUPERFAMILY)	0.450612	0.00162829	3	1	991	12147
[OVER]	IPR000629	(PROSITE_PATTERNS)	0.450612	0.00155054	6	12	988	12136
[OVER]	IPR009038	(PFAM)	0.450612	0.00162829	3	1	991	12147
[OVER]	IPR002942	(PFAM)	0.450612	0.00162829	3	1	991	12147
[OVER]	IPR009038	(SMART)	0.450612	0.00162829	3	1	991	12147
[OVER]	G3DSA:1.10.8.50	(GENE3D)	0.450612	0.00162829	3	1	991	12147
[OVER]	IPR025313	(SMART)	0.450612	0.00162829	3	1	991	12147
[OVER]	IPR025313	(PFAM)	0.450612	0.00162829	3	1	991	12147
[OVER]	IPR009038	(PROSITE_PROFILES)	0.450612	0.00162829	3	1	991	12147
[OVER]	IPR015720	(PANTHER)	0.450612	0.00162829	3	1	991	12147
[OVER]	PTHR23002	(PANTHER)	0.450612	0.00162829	3	1	991	12147
[OVER]	IPR000218	(HAMAP)	0.517229	0.00571539	2	0	992	12148
[OVER]	IPR001204	(PFAM)	0.517229	0.00571539	2	0	992	12148
[OVER]	mobidb-lite	(MOBIDB_LITE)	0.517229	0.00284742	597	6741	397	5407
[OVER]	G3DSA:3.90.105.20	(GENE3D)	0.517229	0.00571539	2	0	992	12148
[OVER]	IPR000911	(CDD)	0.517229	0.00571539	2	0	992	12148
[OVER]	G3DSA:3.10.20.10	(GENE3D)	0.517229	0.00571539	2	0	992	12148
[OVER]	cd01390	(CDD)	0.517229	0.00384137	3	2	991	12146
[OVER]	IPR005629	(PANTHER)	0.517229	0.00571539	2	0	992	12148
[OVER]	IPR020040	(PFAM)	0.517229	0.00571539	2	0	992	12148
[OVER]	IPR036789	(G3DSA:3.90.930.GENE3D)	0.517229	0.00571539	2	0	992	12148
[OVER]	IPR039135	(PANTHER)	0.517229	0.00571539	2	0	992	12148
[OVER]	IPR036769	(G3DSA:1.10.10.GENE3D)	0.517229	0.00571539	2	0	992	12148
[OVER]	IPR033481	(PANTHER)	0.517229	0.00571539	2	0	992	12148
[OVER]	IPR022666	(PFAM)	0.517229	0.00571539	2	0	992	12148
[OVER]	IPR016082	(PFAM)	0.517229	0.00571539	2	0	992	12148
[OVER]	IPR012677	(G3DSA:3.30.70.GENE3D)	0.517229	0.00315994	14	68	980	12080
[OVER]	IPR018188	(PROSITE_PATTERNS)	0.517229	0.00571539	2	0	992	12148
[OVER]	IPR002171	(PANTHER)	0.517229	0.00571539	2	0	992	12148
[OVER]	IPR000266	(PFAM)	0.517229	0.00571539	2	0	992	12148
[OVER]	IPR023391	(SUPERFAMILY)	0.517229	0.00571539	2	0	992	12148
[OVER]	G3DSA:3.30.190.20	(GENE3D)	0.517229	0.00571539	2	0	992	12148
[OVER]	PTHR22734	(PANTHER)	0.517229	0.00571539	2	0	992	12148
[OVER]	IPR036796	(G3DSA:3.30.1550.GENE3D)	0.517229	0.00571539	2	0	992	12148
[OVER]	IPR033481	(PFAM)	0.517229	0.00571539	2	0	992	12148
[OVER]	IPR000630	(PANTHER)	0.517229	0.00571539	2	0	992	12148
[OVER]	IPR013810	(PFAM)	0.517229	0.00571539	2	0	992	12148
[OVER]	IPR001892	(PIRSF)	0.517229	0.00571539	2	0	992	12148
[OVER]	IPR000988	(CDD)	0.517229	0.00571539	2	0	992	12148
[OVER]	IPR002415	(PRINTS)	0.517229	0.00571539	2	0	992	12148
[OVER]	PTHR23149	(PANTHER)	0.517229	0.00571539	2	0	992	12148
[OVER]	IPR000702	(PANTHER)	0.517229	0.00571539	2	0	992	12148
[OVER]	IPR018492	(PRINTS)	0.517229	0.00571539	2	0	992	12148
[OVER]	IPR001901	(PFAM)	0.517229	0.00571539	2	0	992	12148
[OVER]	PTHR36182	(PANTHER)	0.517229	0.00571539	2	0	992	12148
[OVER]	IPR036961	(G3DSA:3.40.850.GENE3D)	0.517229	0.00212266	6	13	988	12135
[OVER]	IPR036430	(SUPERFAMILY)	0.517229	0.00571539	2	0	992	12148
[OVER]	IPR001790	(PFAM)	0.517229	0.00571539	2	0	992	12148
[OVER]	IPR028877	(PANTHER)	0.517229	0.00571539	2	0	992	12148
[OVER]	IPR036610	(SUPERFAMILY)	0.517229	0.00384137	3	2	991	12146
[OVER]	PTHR24269:SF16	(PANTHER)	0.517229	0.00384137	3	2	991	12146
[OVER]	IPR030387	(PROSITE_PROFILES)	0.517229	0.00571539	2	0	992	12148
[OVER]	IPR006032	(PFAM)	0.517229	0.00571539	2	0	992	12148
[OVER]	IPR000218	(PANTHER)	0.517229	0.00571539	2	0	992	12148
[OVER]	IPR001901	(PROSITE_PATTERNS)	0.517229	0.00571539	2	0	992	12148
[OVER]	IPR004856	(PFAM)	0.517229	0.00571539	2	0	992	12148
[OVER]	PTHR10963	(PANTHER)	0.517229	0.0047183	4	6	990	12142
[OVER]	IPR000851	(PANTHER)	0.517229	0.00571539	2	0	992	12148
[OVER]	IPR036919	(SUPERFAMILY)	0.517229	0.00571539	2	0	992	12148
[OVER]	IPR018102	(PROSITE_PATTERNS)	0.517229	0.00571539	2	0	992	12148
[OVER]	IPR005822	(PANTHER)	0.517229	0.00571539	2	0	992	12148
[OVER]	IPR021138	(PIRSF)	0.517229	0.00571539	2	0	992	12148
[OVER]	SSF160374	(SUPERFAMILY)	0.517229	0.00571539	2	0	992	12148
[OVER]	PTHR19868:SF0	(PANTHER)	0.517229	0.00571539	2	0	992	12148
[OVER]	IPR002942	(PROSITE_PROFILES)	0.517229	0.00384137	3	2	991	12146
[OVER]	IPR022309	(PFAM)	0.517229	0.00571539	2	0	992	12148
[OVER]	IPR001380	(HAMAP)	0.517229	0.00571539	2	0	992	12148
[OVER]	IPR022669	(SMART)	0.517229	0.00571539	2	0	992	12148
[OVER]	IPR005822	(PFAM)	0.517229	0.00571539	2	0	992	12148
[OVER]	IPR039744	(PANTHER)	0.517229	0.00571539	2	0	992	12148
[OVER]	IPR033697	(CDD)	0.517229	0.00571539	2	0	992	12148
[OVER]	IPR012580	(PFAM)	0.517229	0.00571539	2	0	992	12148
[OVER]	IPR007034	(PFAM)	0.517229	0.00571539	2	0	992	12148
[OVER]	IPR019972	(PROSITE_PATTERNS)	0.517229	0.00571539	2	0	992	12148
[OVER]	IPR004856	(PANTHER)	0.517229	0.00571539	2	0	992	12148
[OVER]	IPR000911	(SMART)	0.517229	0.00571539	2	0	992	12148
[OVER]	IPR001901	(HAMAP)	0.517229	0.00571539	2	0	992	12148
[OVER]	IPR000988	(PFAM)	0.517229	0.00571539	2	0	992	12148
[OVER]	IPR035987	(SUPERFAMILY)	0.517229	0.00571539	2	0	992	12148
[OVER]	IPR039761	(PANTHER)	0.517229	0.00571539	2	0	992	12148
[OVER]	IPR002171	(SMART)	0.517229	0.00571539	2	0	992	12148
[OVER]	IPR001380	(PFAM)	0.517229	0.00571539	2	0	992	12148
[OVER]	IPR001380	(PANTHER)	0.517229	0.00571539	2	0	992	12148
[OVER]	PTHR21257:SF31	(PANTHER)	0.517229	0.00571539	2	0	992	12148
[OVER]	IPR012948	(SMART)	0.517229	0.00571539	2	0	992	12148
[OVER]	IPR001912	(PFAM)	0.517229	0.00571539	2	0	992	12148
[OVER]	IPR000266	(PANTHER)	0.517229	0.00571539	2	0	992	12148
[OVER]	IPR008158	(TIGRFAM)	0.517229	0.00571539	2	0	992	12148
[OVER]	IPR000911	(PANTHER)	0.517229	0.00571539	2	0	992	12148
[OVER]	IPR013810	(PROSITE_PROFILES)	0.517229	0.00571539	2	0	992	12148
[OVER]	G3DSA:3.30.1490.10	(GENE3D)	0.517229	0.00571539	2	0	992	12148
[OVER]	PTHR10871:SF18	(PANTHER)	0.517229	0.00571539	2	0	992	12148
[OVER]	IPR022669	(PFAM)	0.517229	0.00571539	2	0	992	12148
[OVER]	IPR007034	(SMART)	0.517229	0.00571539	2	0	992	12148
[OVER]	IPR038630	(G3DSA:2.30.170.GENE3D)	0.517229	0.00571539	2	0	992	12148
[OVER]	IPR036853	(G3DSA:2.40.150.GENE3D)	0.517229	0.00571539	2	0	992	12148
[OVER]	IPR022671	(PROSITE_PATTERNS)	0.517229	0.00571539	2	0	992	12148
[OVER]	IPR029004	(PFAM)	0.517229	0.00571539	2	0	992	12148
[OVER]	IPR007146	(PFAM)	0.517229	0.00571539	2	0	992	12148
[OVER]	IPR001204	(PANTHER)	0.517229	0.00571539	2	0	992	12148
[OVER]	IPR000218	(PFAM)	0.517229	0.00571539	2	0	992	12148
[OVER]	IPR000597	(PFAM)	0.517229	0.00571539	2	0	992	12148
[OVER]	IPR000988	(PANTHER)	0.517229	0.00571539	2	0	992	12148
[OVER]	IPR000266	(PRODOM)	0.517229	0.00571539	2	0	992	12148
[OVER]	IPR001568	(PANTHER)	0.517229	0.00571539	2	0	992	12148
[OVER]	IPR005324	(PFAM)	0.517229	0.00571539	2	0	992	12148
[OVER]	PTHR19868	(PANTHER)	0.517229	0.00571539	2	0	992	12148
[OVER]	PTHR11759:SF11	(PANTHER)	0.517229	0.00571539	2	0	992	12148
[OVER]	IPR000630	(PFAM)	0.517229	0.00571539	2	0	992	12148
[OVER]	IPR006984	(PFAM)	0.517229	0.00571539	2	0	992	12148
[OVER]	IPR018271	(PROSITE_PATTERNS)	0.517229	0.00571539	2	0	992	12148
[OVER]	IPR001971	(PIRSF)	0.517229	0.00571539	2	0	992	12148
[OVER]	IPR005822	(PIRSF)	0.517229	0.00571539	2	0	992	12148
[OVER]	PTHR10052:SF1	(PANTHER)	0.517229	0.00571539	2	0	992	12148
[OVER]	IPR000218	(SMART)	0.517229	0.00571539	2	0	992	12148
[OVER]	PTHR10177:SF348	(PANTHER)	0.517229	0.00571539	2	0	992	12148
[OVER]	IPR020783	(PFAM)	0.517229	0.00571539	2	0	992	12148
[OVER]	IPR023573	(PFAM)	0.517229	0.00571539	2	0	992	12148
[OVER]	IPR028877	(HAMAP)	0.517229	0.00571539	2	0	992	12148
[OVER]	IPR013025	(PFAM)	0.517229	0.00571539	2	0	992	12148
[OVER]	IPR036430	(G3DSA:3.90.730.GENE3D)	0.517229	0.00571539	2	0	992	12148
[OVER]	IPR036853	(SUPERFAMILY)	0.517229	0.00571539	2	0	992	12148
[OVER]	G3DSA:3.30.1370.30	(GENE3D)	0.517229	0.00571539	2	0	992	12148
[OVER]	IPR001892	(HAMAP)	0.517229	0.00571539	2	0	992	12148
[OVER]	IPR036789	(SUPERFAMILY)	0.517229	0.00571539	2	0	992	12148
[OVER]	IPR005629	(CDD)	0.517229	0.00571539	2	0	992	12148
[OVER]	IPR023391	(G3DSA:1.20.5.GENE3D)	0.517229	0.00571539	2	0	992	12148
[OVER]	IPR012948	(PFAM)	0.517229	0.00571539	2	0	992	12148
[OVER]	PTHR14596:SF64	(PANTHER)	0.517229	0.00571539	2	0	992	12148
[OVER]	PF00428	(PFAM)	0.517229	0.00571539	2	0	992	12148
[OVER]	G3DSA:2.10.25.10	(GENE3D)	0.517229	0.00571539	2	0	992	12148
[OVER]	IPR036769	(SUPERFAMILY)	0.517229	0.00571539	2	0	992	12148
[OVER]	IPR001568	(PFAM)	0.517229	0.00571539	2	0	992	12148
[OVER]	IPR001912	(SMART)	0.517229	0.00571539	2	0	992	12148
[OVER]	PTHR31361:SF14	(PANTHER)	0.517229	0.00571539	2	0	992	12148
[OVER]	IPR036899	(SUPERFAMILY)	0.517229	0.00571539	2	0	992	12148
[OVER]	IPR006984	(PANTHER)	0.517229	0.00571539	2	0	992	12148
[OVER]	IPR014726	(G3DSA:4.10.950.GENE3D)	0.517229	0.00571539	2	0	992	12148
[OVER]	IPR000742	(PROSITE_PROFILES)	0.517229	0.00571539	2	0	992	12148
[OVER]	IPR006032	(PANTHER)	0.517229	0.00571539	2	0	992	12148
[OVER]	PTHR12010:SF2	(PANTHER)	0.517229	0.00571539	2	0	992	12148
[OVER]	IPR036899	(G3DSA:3.90.1180.GENE3D)	0.517229	0.00571539	2	0	992	12148
[OVER]	IPR005629	(PFAM)	0.517229	0.00571539	2	0	992	12148
[OVER]	IPR000911	(HAMAP)	0.517229	0.00571539	2	0	992	12148
[OVER]	IPR036322	(SUPERFAMILY)	0.517229	0.00387955	22	136	972	12012
[OVER]	IPR033130	(PROSITE_PATTERNS)	0.517229	0.00571539	2	0	992	12148
[OVER]	IPR005822	(HAMAP)	0.517229	0.00571539	2	0	992	12148
[OVER]	IPR020784	(PFAM)	0.517229	0.00571539	2	0	992	12148
[OVER]	IPR002942	(CDD)	0.517229	0.00384137	3	2	991	12146
[OVER]	IPR036796	(SUPERFAMILY)	0.517229	0.00571539	2	0	992	12148
[OVER]	IPR011331	(G3DSA:2.20.25.GENE3D)	0.517229	0.00571539	2	0	992	12148
[OVER]	IPR036919	(G3DSA:3.30.1390.GENE3D)	0.517229	0.00571539	2	0	992	12148
[OVER]	IPR005822	(CDD)	0.517229	0.00571539	2	0	992	12148
[OVER]	G3DSA:3.40.630.30	(GENE3D)	0.522978	0.0058063	9	36	985	12112
[OVER]	IPR001680	(SMART)	0.615814	0.00686926	20	126	974	12022
[OVER]	IPR006671	(PFAM)	0.622351	0.00697476	4	7	990	12141
[OVER]	IPR007125	(PFAM)	0.644041	0.00725158	3	3	991	12145
[OVER]	IPR015943	(G3DSA:2.130.10.GENE3D)	0.748478	0.00846668	24	165	970	11983
[OVER]	IPR000504	(PROSITE_PROFILES)	0.798233	0.00915491	12	62	982	12086
[OVER]	IPR018392	(PROSITE_PROFILES)	0.798233	0.00914261	5	13	989	12135
[OVER]	IPR036915	(SUPERFAMILY)	0.798233	0.00914261	5	13	989	12135
[OVER]	IPR014014	(PROSITE_PROFILES)	0.814095	0.00937947	6	19	988	12129
[OVER]	PTHR13711	(PANTHER)	0.850502	0.00984347	4	8	990	12140
[OVER]	cd02440	(CDD)	0.898729	0.0295424	11	66	983	12082
[OVER]	PTHR13711:SF297	(PANTHER)	0.898729	0.0162832	2	1	992	12147
[OVER]	G3DSA:2.60.120.200	(GENE3D)	0.898729	0.0365801	5	20	989	12128
[OVER]	IPR021131	(PFAM)	0.898729	0.0162832	2	1	992	12147
[OVER]	PTHR35605	(PANTHER)	0.898729	0.0309381	2	2	992	12146
[OVER]	IPR001179	(PROSITE_PROFILES)	0.898729	0.0490026	2	3	992	12145
[OVER]	IPR001878	(PFAM)	0.898729	0.011981	3	4	991	12144
[OVER]	IPR037518	(PROSITE_PROFILES)	0.898729	0.0181026	3	5	991	12143
[OVER]	IPR036610	(G3DSA:3.90.280.GENE3D)	0.898729	0.0309381	2	2	992	12146
[OVER]	PTHR10201	(PANTHER)	0.898729	0.0490026	2	3	992	12145
[OVER]	PTHR13683:SF412	(PANTHER)	0.898729	0.0181026	3	5	991	12143
[OVER]	IPR000490	(PFAM)	0.898729	0.0309381	2	2	992	12146
[OVER]	IPR029070	(SUPERFAMILY)	0.898729	0.0346192	3	7	991	12141
[OVER]	PTHR43791:SF47	(PANTHER)	0.898729	0.0162832	2	1	992	12147
[OVER]	IPR009072	(SUPERFAMILY)	0.898729	0.0365801	5	20	989	12128
[OVER]	IPR005824	(SMART)	0.898729	0.0309381	2	2	992	12146
[OVER]	IPR022801	(PANTHER)	0.898729	0.0162832	2	1	992	12147
[OVER]	IPR002478	(SMART)	0.898729	0.0490026	2	3	992	12145
[OVER]	G3DSA:1.20.1740.10	(GENE3D)	0.898729	0.035103	6	27	988	12121
[OVER]	PTHR33048	(PANTHER)	0.898729	0.0133934	13	74	981	12074
[OVER]	IPR039361	(PANTHER)	0.898729	0.0162832	2	1	992	12147
[OVER]	IPR001680	(PROSITE_PROFILES)	0.898729	0.011994	17	107	977	12041
[OVER]	G3DSA:1.20.120.1630	(GENE3D)	0.898729	0.011981	3	4	991	12144
[OVER]	SSF55174	(SUPERFAMILY)	0.898729	0.0309381	2	2	992	12146
[OVER]	IPR008914	(PFAM)	0.898729	0.0309381	2	2	992	12146
[OVER]	IPR000757	(PFAM)	0.898729	0.022633	4	11	990	12137
[OVER]	IPR003609	(PFAM)	0.898729	0.0309381	2	2	992	12146
[OVER]	IPR035810	(CDD)	0.898729	0.0309381	2	2	992	12146
[OVER]	PTHR42912	(PANTHER)	0.898729	0.0490026	2	3	992	12145
[OVER]	PTHR44033:SF1	(PANTHER)	0.898729	0.0162832	2	1	992	12147
[OVER]	IPR013320	(SUPERFAMILY)	0.898729	0.0262448	8	40	986	12108
[OVER]	IPR001951	(PRINTS)	0.898729	0.0162832	2	1	992	12147
[OVER]	IPR013032	(PROSITE_PATTERNS)	0.898729	0.0162832	2	1	992	12147
[OVER]	PTHR14614	(PANTHER)	0.898729	0.0346192	3	7	991	12141
[OVER]	IPR009071	(PFAM)	0.898729	0.0449858	3	8	991	12140
[OVER]	IPR036908	(G3DSA:2.40.40.GENE3D)	0.898729	0.0346192	3	7	991	12141
[OVER]	IPR009071	(SMART)	0.898729	0.0449858	3	8	991	12140
[OVER]	IPR018083	(PROSITE_PATTERNS)	0.898729	0.0162832	2	1	992	12147
[OVER]	IPR000555	(SMART)	0.898729	0.0181026	3	5	991	12143
[OVER]	PTHR43142	(PANTHER)	0.898729	0.0162832	2	1	992	12147
[OVER]	IPR019809	(PROSITE_PATTERNS)	0.898729	0.0162832	2	1	992	12147
[OVER]	IPR036603	(SUPERFAMILY)	0.898729	0.0309381	2	2	992	12146
[OVER]	IPR001171	(PFAM)	0.898729	0.0309381	2	2	992	12146
[OVER]	IPR021190	(PRINTS)	0.898729	0.0309381	2	2	992	12146
[OVER]	PTHR23500:SF162	(PANTHER)	0.898729	0.0309381	2	2	992	12146
[OVER]	IPR009000	(SUPERFAMILY)	0.898729	0.03114	5	19	989	12129
[OVER]	PTHR35605:SF1	(PANTHER)	0.898729	0.0309381	2	2	992	12146
[OVER]	IPR001223	(PFAM)	0.898729	0.022633	4	11	990	12137
[OVER]	SSF57716	(SUPERFAMILY)	0.898729	0.0176308	4	10	990	12138
[OVER]	IPR000504	(SMART)	0.898729	0.0139134	11	58	983	12090
[OVER]	IPR001680	(PFAM)	0.898729	0.0283587	15	101	979	12047
[OVER]	IPR000504	(PFAM)	0.898729	0.017037	11	60	983	12088
[OVER]	cd00035	(CDD)	0.898729	0.0181026	3	5	991	12143
[OVER]	IPR036779	(G3DSA:3.10.350.GENE3D)	0.898729	0.0116497	5	14	989	12134
[OVER]	IPR036861	(G3DSA:3.30.60.GENE3D)	0.898729	0.0346192	3	7	991	12141
[OVER]	IPR017986	(PROSITE_PROFILES)	0.898729	0.0149972	17	110	977	12038
[OVER]	PTHR34586	(PANTHER)	0.898729	0.0490026	2	3	992	12145
[OVER]	IPR019410	(PFAM)	0.898729	0.0256489	3	6	991	12142
[OVER]	PTHR10484:SF160	(PANTHER)	0.898729	0.0162832	2	1	992	12147
[OVER]	IPR013216	(PFAM)	0.898729	0.0346192	3	7	991	12141
[OVER]	IPR005612	(PFAM)	0.898729	0.0162832	2	1	992	12147
[OVER]	IPR000095	(SMART)	0.898729	0.0309381	2	2	992	12146
[OVER]	IPR018535	(PFAM)	0.898729	0.0162832	2	1	992	12147
[OVER]	IPR011545	(PFAM)	0.898729	0.0160676	8	36	986	12112
[OVER]	IPR004367	(PFAM)	0.898729	0.0162832	2	1	992	12147
[OVER]	IPR003609	(PROSITE_PROFILES)	0.898729	0.0309381	2	2	992	12146
[OVER]	IPR011043	(SUPERFAMILY)	0.898729	0.0218563	5	17	989	12131
[OVER]	IPR000182	(PFAM)	0.898729	0.0399984	6	28	988	12120
[OVER]	IPR004367	(SMART)	0.898729	0.0162832	2	1	992	12147
[OVER]	G3DSA:1.10.472.10	(GENE3D)	0.898729	0.0423785	4	14	990	12134
[OVER]	IPR036861	(SUPERFAMILY)	0.898729	0.0346192	3	7	991	12141
[OVER]	PTHR12309	(PANTHER)	0.898729	0.0162832	2	1	992	12147
[OVER]	IPR034193	(CDD)	0.898729	0.0349927	4	13	990	12135
[OVER]	SSF52954	(SUPERFAMILY)	0.898729	0.0346192	3	7	991	12141
[OVER]	IPR035810	(PANTHER)	0.898729	0.0309381	2	2	992	12146
[OVER]	cd02961	(CDD)	0.898729	0.0309381	2	2	992	12146
[OVER]	IPR036227	(SUPERFAMILY)	0.898729	0.0162832	2	1	992	12147
[OVER]	IPR001878	(SMART)	0.898729	0.0346192	3	7	991	12141
[OVER]	G3DSA:2.60.120.1560	(GENE3D)	0.898729	0.0490026	2	3	992	12145
[OVER]	IPR029070	(G3DSA:3.10.50.GENE3D)	0.898729	0.0346192	3	7	991	12141
[OVER]	IPR000555	(PFAM)	0.898729	0.0181026	3	5	991	12143
[OVER]	PTHR24031	(PANTHER)	0.898729	0.019442	6	23	988	12125
[OVER]	SignalP-TM	(SIGNALP_EUK)	0.898729	0.0321191	9	50	985	12098
[OVER]	IPR001179	(PFAM)	0.898729	0.0490026	2	3	992	12145
[OVER]	G3DSA:1.20.120.1080	(GENE3D)	0.898729	0.0449858	3	8	991	12140
[OVER]	IPR000095	(PROSITE_PROFILES)	0.898729	0.0309381	2	2	992	12146
[OVER]	IPR011583	(SMART)	0.898729	0.0346192	3	7	991	12141
[OVER]	PTHR21535:SF85	(PANTHER)	0.898729	0.0490026	2	3	992	12145
[OVER]	IPR006671	(PROSITE_PATTERNS)	0.898729	0.0162832	2	1	992	12147
[OVER]	G3DSA:3.100.10.10	(GENE3D)	0.898729	0.0162832	2	1	992	12147
[OVER]	PTHR10963:SF28	(PANTHER)	0.898729	0.0162832	2	1	992	12147
[OVER]	PTHR40633	(PANTHER)	0.898729	0.0181026	3	5	991	12143
[OVER]	IPR001818	(PFAM)	0.898729	0.0490026	2	3	992	12145
[OVER]	IPR018466	(PFAM)	0.898729	0.0256489	3	6	991	12142
[OVER]	IPR029063	(SUPERFAMILY)	0.898729	0.0161092	18	120	976	12028
[OVER]	IPR036986	(G3DSA:3.10.290.GENE3D)	0.898729	0.0309381	2	2	992	12146
[OVER]	PD968187	(PRODOM)	0.898729	0.0162832	2	1	992	12147
[OVER]	IPR012340	(SUPERFAMILY)	0.898729	0.0189907	9	45	985	12103
[OVER]	PTHR44033	(PANTHER)	0.898729	0.0162832	2	1	992	12147
[OVER]	IPR035979	(SUPERFAMILY)	0.898729	0.015132	12	67	982	12081
[OVER]	IPR001951	(SMART)	0.898729	0.0162832	2	1	992	12147
[OVER]	PTHR10484	(PANTHER)	0.898729	0.0490026	2	3	992	12145
[OVER]	IPR007148	(PFAM)	0.898729	0.0162832	2	1	992	12147
[OVER]	PTHR18929	(PANTHER)	0.898729	0.0309381	2	2	992	12146

## Sheet: C1
Tags	GO ID	GO Name	GO Category	FDR	P-Value	Nr Test	Nr Reference	Non Annot Test	Non Annot Reference
[OVER]	GO:0008236	serine-type peptidase activity	MOLECULAR_FUNCTION	0.352841	0.000188182	9	77	301	12755
[OVER]	GO:0045033	peroxisome inheritance	BIOLOGICAL_PROCESS	0.415998	0.000554664	2	0	308	12832
[OVER]	GO:0005780	extrinsic component of intraperoxisomal membrane	CELLULAR_COMPONENT	0.415998	0.000554664	2	0	308	12832
[OVER]	GO:0003993	acid phosphatase activity	MOLECULAR_FUNCTION	1	0.00163799	2	1	308	12831
Tags	Annotation		FDR	P-Value	Nr Test	NrReference	NonAnnotTest	NonAnnotReference
[OVER]	SignalP-noTM	(SIGNALP_EUK)	2.40968e-30	1.26195e-34	114	1300	196	11532
[OVER]	SIGNAL_PEPTIDE_N_REGION	(PHOBIUS)	9.70774e-23	2.54196e-26	121	1817	189	11015
[OVER]	SIGNAL_PEPTIDE	(PHOBIUS)	9.70774e-23	2.54196e-26	121	1817	189	11015
[OVER]	SIGNAL_PEPTIDE_H_REGION	(PHOBIUS)	9.70774e-23	2.54196e-26	121	1817	189	11015
[OVER]	SIGNAL_PEPTIDE_C_REGION	(PHOBIUS)	9.70774e-23	2.54196e-26	121	1817	189	11015
[OVER]	SignalP-noTM	(SIGNALP_GRAM_NEGATIVE)	5.24711e-21	1.64874e-24	74	747	236	12085
[OVER]	SignalP-TM	(SIGNALP_GRAM_POSITIVE)	1.83037e-16	6.70992e-20	87	1221	223	11611
[OVER]	NON_CYTOPLASMIC_DOMAIN	(PHOBIUS)	4.75602e-08	1.99257e-11	155	4046	155	8786
[OVER]	IPR021476	(PANTHER)	2.34014e-07	1.10297e-10	10	15	300	12817
[OVER]	IPR021476	(PFAM)	7.94044e-07	4.15838e-10	10	18	300	12814
[OVER]	IPR002227	(PRINTS)	0.0297675	2.49426e-05	5	11	305	12821
[OVER]	IPR008922	(SUPERFAMILY)	0.0297675	2.49426e-05	5	11	305	12821
[OVER]	IPR002227	(PFAM)	0.0297675	2.49426e-05	5	11	305	12821
[OVER]	IPR002227	(PROSITE_PATTERNS)	0.0297675	2.49426e-05	5	11	305	12821
[OVER]	IPR008922	(G3DSA:1.10.1280.GENE3D)	0.0297675	2.49426e-05	5	11	305	12821
[OVER]	PTHR11474	(PANTHER)	0.0297675	2.49426e-05	5	11	305	12821
[OVER]	G3DSA:3.50.30.30	(GENE3D)	0.03914	3.48458e-05	4	5	306	12827
[OVER]	IPR000772	(CDD)	0.0513492	5.10937e-05	3	1	307	12831
[OVER]	IPR000772	(PROSITE_PROFILES)	0.0513492	5.10937e-05	3	1	307	12831
[OVER]	IPR035992	(SUPERFAMILY)	0.17517	0.000183472	4	9	306	12823
[OVER]	IPR023827	(PROSITE_PATTERNS)	0.281379	0.000309451	5	21	305	12811
[OVER]	SSF89372	(SUPERFAMILY)	0.292868	0.000337423	4	11	306	12821
[OVER]	IPR023828	(PROSITE_PATTERNS)	0.309267	0.000372514	5	22	305	12810
[OVER]	PTHR11474:SF32	(PANTHER)	0.311415	0.000424027	3	4	307	12828
[OVER]	IPR019819	(PROSITE_PATTERNS)	0.311415	0.000424027	3	4	307	12828
[OVER]	PTHR12147:SF38	(PANTHER)	0.311415	0.000424027	3	4	307	12828
[OVER]	IPR008963	(G3DSA:2.60.40.GENE3D)	0.318321	0.000554664	2	0	308	12832
[OVER]	PTHR43606:SF2	(PANTHER)	0.318321	0.000554664	2	0	308	12832
[OVER]	IPR032093	(PFAM)	0.318321	0.000554664	2	0	308	12832
[OVER]	IPR029226	(PFAM)	0.318321	0.000554664	2	0	308	12832
[OVER]	IPR034193	(CDD)	0.318321	0.000566792	4	13	306	12819
[OVER]	PTHR31274	(PANTHER)	0.318321	0.000554664	2	0	308	12832
[OVER]	IPR024758	(PFAM)	0.318321	0.000554664	2	0	308	12832
[OVER]	PTHR43606	(PANTHER)	0.318321	0.000554664	2	0	308	12832
[OVER]	IPR003137	(PFAM)	0.344024	0.000666609	3	5	307	12827
[OVER]	SSF52025	(SUPERFAMILY)	0.344024	0.000666609	3	5	307	12827
[OVER]	IPR012475	(PFAM)	0.344024	0.000666609	3	5	307	12827
[OVER]	IPR022398	(PROSITE_PATTERNS)	0.446886	0.000889325	4	15	306	12817
[OVER]	PTHR43806:SF25	(PANTHER)	0.534257	0.00109118	4	16	306	12816
[OVER]	IPR015500	(PRINTS)	0.535562	0.00112189	5	29	305	12803
[OVER]	G3DSA:1.20.245.10	(GENE3D)	0.651613	0.00163799	2	1	308	12831
[OVER]	IPR013819	(PFAM)	0.651613	0.00163799	2	1	308	12831
[OVER]	IPR038607	(G3DSA:3.60.21.GENE3D)	0.651613	0.00163799	2	1	308	12831
[OVER]	G3DSA:3.10.450.60	(GENE3D)	0.651613	0.00163799	2	1	308	12831
[OVER]	IPR013819	(PROSITE_PROFILES)	0.651613	0.00163799	2	1	308	12831
[OVER]	IPR036226	(SUPERFAMILY)	0.651613	0.00163799	2	1	308	12831
[OVER]	IPR000907	(PANTHER)	0.651613	0.00163799	2	1	308	12831
[OVER]	IPR018946	(PFAM)	0.651613	0.00163799	2	1	308	12831
[OVER]	PTHR12147	(PANTHER)	0.896478	0.00244131	3	9	307	12823
[OVER]	G3DSA:2.120.10.70	(GENE3D)	0.896478	0.00244131	3	9	307	12823
[OVER]	PTHR43806	(PANTHER)	0.896478	0.00236427	5	35	305	12797
[OVER]	IPR000209	(PFAM)	0.896478	0.00236427	5	35	305	12797
[OVER]	PTHR23310:SF54	(PANTHER)	1	0.0235885	1	0	309	12832
[OVER]	IPR007312	(PFAM)	1	0.0466223	1	1	309	12831
[OVER]	PTHR43806:SF20	(PANTHER)	1	0.0466223	1	1	309	12831
[OVER]	PTHR21337:SF15	(PANTHER)	1	0.0235885	1	0	309	12832
[OVER]	IPR007484	(PFAM)	1	0.00479121	3	12	307	12820
[OVER]	IPR019251	(PFAM)	1	0.0235885	1	0	309	12832
[OVER]	IPR036318	(SUPERFAMILY)	1	0.0389487	3	29	307	12803
[OVER]	SSF53187	(SUPERFAMILY)	1	0.0250223	3	24	307	12808
[OVER]	PTHR11474:SF65	(PANTHER)	1	0.0235885	1	0	309	12832
[OVER]	IPR002403	(PRINTS)	1	0.0265042	2	9	308	12823
[OVER]	PTHR43245:SF11	(PANTHER)	1	0.0235885	1	0	309	12832
[OVER]	IPR034187	(CDD)	1	0.0466223	1	1	309	12831
[OVER]	IPR005455	(PFAM)	1	0.0235885	1	0	309	12832
[OVER]	IPR037217	(SUPERFAMILY)	1	0.0466223	1	1	309	12831
[OVER]	IPR000772	(SMART)	1	0.0235885	1	0	309	12832
[OVER]	IPR001662	(SMART)	1	0.0235885	1	0	309	12832
[OVER]	PTHR42707:SF2	(PANTHER)	1	0.0235885	1	0	309	12832
[OVER]	PTHR12302	(PANTHER)	1	0.0466223	1	1	309	12831
[OVER]	IPR004648	(TIGRFAM)	1	0.0466223	1	1	309	12831
[OVER]	cd03181	(CDD)	1	0.0235885	1	0	309	12832
[OVER]	IPR025340	(PFAM)	1	0.0329902	3	27	307	12805
[OVER]	PTHR38702	(PANTHER)	1	0.0235885	1	0	309	12832
[OVER]	IPR018333	(CDD)	1	0.0235885	1	0	309	12832
[OVER]	PTHR11946:SF93	(PANTHER)	1	0.0235885	1	0	309	12832
[OVER]	PTHR23500:SF75	(PANTHER)	1	0.0235885	1	0	309	12832
[OVER]	PTHR21148:SF12	(PANTHER)	1	0.0235885	1	0	309	12832
[OVER]	IPR000903	(PIRSF)	1	0.0235885	1	0	309	12832
[OVER]	IPR029058	(SUPERFAMILY)	1	0.048455	8	162	302	12670
[OVER]	IPR020849	(PANTHER)	1	0.00781342	2	4	308	12828
[OVER]	PTHR19325	(PANTHER)	1	0.00322489	2	2	308	12830
[OVER]	PTHR31069	(PANTHER)	1	0.0235885	1	0	309	12832
[OVER]	IPR001936	(PFAM)	1	0.00529115	2	3	308	12829
[OVER]	PTHR43341:SF23	(PANTHER)	1	0.0466223	1	1	309	12831
[OVER]	SSF56973	(SUPERFAMILY)	1	0.0235885	1	0	309	12832
[OVER]	PTHR11012	(PANTHER)	1	0.0235885	1	0	309	12832
[OVER]	IPR002888	(PFAM)	1	0.0235885	1	0	309	12832
[OVER]	IPR036433	(G3DSA:3.30.70.GENE3D)	1	0.0235885	1	0	309	12832
[OVER]	IPR015897	(SMART)	1	0.0235885	1	0	309	12832
[OVER]	IPR028095	(PFAM)	1	0.0235885	1	0	309	12832
[OVER]	PTHR28657:SF3	(PANTHER)	1	0.0235885	1	0	309	12832
[OVER]	IPR006102	(PFAM)	1	0.0235885	1	0	309	12832
[OVER]	PTHR31750	(PANTHER)	1	0.0235885	1	0	309	12832
[OVER]	IPR001753	(PFAM)	1	0.0141367	2	6	308	12826
[OVER]	PTHR24070:SF17	(PANTHER)	1	0.0466223	1	1	309	12831
[OVER]	IPR037282	(SUPERFAMILY)	1	0.0466223	1	1	309	12831
[OVER]	IPR002999	(SMART)	1	0.0466223	1	1	309	12831
[OVER]	IPR012977	(PFAM)	1	0.0235885	1	0	309	12832
[OVER]	cd15857	(CDD)	1	0.0466223	1	1	309	12831
[OVER]	G3DSA:1.20.1740.10	(GENE3D)	1	0.0421189	3	30	307	12802
[OVER]	PTHR31956:SF8	(PANTHER)	1	0.0466223	1	1	309	12831
[OVER]	IPR002999	(PFAM)	1	0.0235885	1	0	309	12832
[OVER]	IPR002054	(CDD)	1	0.0466223	1	1	309	12831
[OVER]	PTHR10209:SF216	(PANTHER)	1	0.0235885	1	0	309	12832
[OVER]	G3DSA:1.20.58.480	(GENE3D)	1	0.0466223	1	1	309	12831
[OVER]	G3DSA:2.40.110.20	(GENE3D)	1	0.0235885	1	0	309	12832
[OVER]	IPR016035	(SUPERFAMILY)	1	0.0389487	3	29	307	12803
[OVER]	PTHR19269:SF45	(PANTHER)	1	0.0235885	1	0	309	12832
[OVER]	IPR002452	(PRINTS)	1	0.0466223	1	1	309	12831
[OVER]	PTHR43684:SF4	(PANTHER)	1	0.0235885	1	0	309	12832
[OVER]	IPR018392	(PFAM)	1	0.0313167	2	10	308	12822
[OVER]	IPR032697	(PFAM)	1	0.0235885	1	0	309	12832
[OVER]	PTHR22573:SF54	(PANTHER)	1	0.0235885	1	0	309	12832
[OVER]	IPR016071	(PROSITE_PROFILES)	1	0.0466223	1	1	309	12831
[OVER]	IPR001662	(PFAM)	1	0.0235885	1	0	309	12832
[OVER]	PTHR31297:SF8	(PANTHER)	1	0.0235885	1	0	309	12832
[OVER]	IPR034964	(PANTHER)	1	0.0235885	1	0	309	12832
[OVER]	IPR025340	(PANTHER)	1	0.0329902	3	27	307	12805
[OVER]	IPR032862	(PTHR13069:PANTHER)	1	0.0235885	1	0	309	12832
[OVER]	PTHR31750:SF8	(PANTHER)	1	0.0235885	1	0	309	12832
[OVER]	IPR008754	(PFAM)	1	0.00322489	2	2	308	12830
[OVER]	IPR001662	(PROSITE_PROFILES)	1	0.0235885	1	0	309	12832
[OVER]	IPR022677	(PFAM)	1	0.0235885	1	0	309	12832
[OVER]	PTHR11552:SF190	(PANTHER)	1	0.0235885	1	0	309	12832
[OVER]	PTHR38787	(PANTHER)	1	0.0235885	1	0	309	12832
[OVER]	PTHR32468:SF0	(PANTHER)	1	0.0466223	1	1	309	12831
[OVER]	PTHR19305:SF9	(PANTHER)	1	0.0466223	1	1	309	12831
[OVER]	IPR002008	(PRINTS)	1	0.0466223	1	1	309	12831
[OVER]	PTHR37012	(PANTHER)	1	0.0466223	1	1	309	12831
[OVER]	PTHR40416	(PANTHER)	1	0.0235885	1	0	309	12832
[OVER]	G3DSA:2.170.15.10	(GENE3D)	1	0.0235885	1	0	309	12832
[OVER]	PTHR35607:SF5	(PANTHER)	1	0.0265042	2	9	308	12823
[OVER]	IPR025649	(PFAM)	1	0.00322489	2	2	308	12830
[OVER]	cd05285	(CDD)	1	0.0466223	1	1	309	12831
[OVER]	IPR015048	(SMART)	1	0.0235885	1	0	309	12832
[OVER]	IPR039360	(PANTHER)	1	0.0466223	1	1	309	12831
[OVER]	IPR000898	(PFAM)	1	0.0466223	1	1	309	12831
[OVER]	IPR018392	(SMART)	1	0.0141367	2	6	308	12826
[OVER]	IPR001698	(PANTHER)	1	0.0235885	1	0	309	12832
[OVER]	PTHR12461:SF55	(PANTHER)	1	0.0235885	1	0	309	12832
[OVER]	IPR022085	(PFAM)	1	0.0235885	1	0	309	12832
[OVER]	PTHR34992	(PANTHER)	1	0.0313167	2	10	308	12822
[OVER]	IPR002365	(PROSITE_PATTERNS)	1	0.0235885	1	0	309	12832
[OVER]	IPR000898	(PANTHER)	1	0.0466223	1	1	309	12831
[OVER]	IPR007949	(PFAM)	1	0.0235885	1	0	309	12832
[OVER]	IPR016071	(SMART)	1	0.0466223	1	1	309	12831
[OVER]	IPR006395	(PIRSF)	1	0.0235885	1	0	309	12832
[OVER]	IPR037232	(SUPERFAMILY)	1	0.0235885	1	0	309	12832
[OVER]	IPR001895	(CDD)	1	0.0466223	1	1	309	12831
[OVER]	PTHR31308:SF2	(PANTHER)	1	0.0235885	1	0	309	12832
[OVER]	PTHR43617	(PANTHER)	1	0.0466223	1	1	309	12831
[OVER]	IPR000533	(PFAM)	1	0.0235885	1	0	309	12832
[OVER]	IPR000674	(SMART)	1	0.0235885	1	0	309	12832
[OVER]	IPR015048	(PFAM)	1	0.0235885	1	0	309	12832
[OVER]	PTHR21240:SF18	(PANTHER)	1	0.0235885	1	0	309	12832
[OVER]	PTHR32468	(PANTHER)	1	0.0466223	1	1	309	12831
[OVER]	PTHR11785:SF369	(PANTHER)	1	0.0235885	1	0	309	12832
[OVER]	IPR037160	(G3DSA:3.30.210.GENE3D)	1	0.0235885	1	0	309	12832
[OVER]	PTHR10884	(PANTHER)	1	0.0235885	1	0	309	12832
[OVER]	IPR006058	(PROSITE_PATTERNS)	1	0.0466223	1	1	309	12831
[OVER]	PTHR31645:SF3	(PANTHER)	1	0.0466223	1	1	309	12831
[OVER]	PTHR38797	(PANTHER)	1	0.0235885	1	0	309	12832
[OVER]	IPR002293	(PIRSF)	1	0.0162311	3	20	307	12812
[OVER]	PTHR24094	(PANTHER)	1	0.0235885	1	0	309	12832
[OVER]	IPR024079	(G3DSA:3.40.390.GENE3D)	1	0.00479121	3	12	307	12820
[OVER]	PTHR43986	(PANTHER)	1	0.0235885	1	0	309	12832
[OVER]	PTHR24112	(PANTHER)	1	0.0235885	1	0	309	12832
[OVER]	IPR008754	(CDD)	1	0.00322489	2	2	308	12830
[OVER]	IPR002480	(PFAM)	1	0.0235885	1	0	309	12832
[OVER]	IPR010996	(PFAM)	1	0.0235885	1	0	309	12832
[OVER]	SSF55486	(SUPERFAMILY)	1	0.0275479	3	25	307	12807
[OVER]	IPR016166	(PROSITE_PROFILES)	1	0.0359054	3	28	307	12804
[OVER]	IPR022678	(PROSITE_PATTERNS)	1	0.0235885	1	0	309	12832
[OVER]	IPR000101	(TIGRFAM)	1	0.0466223	1	1	309	12831
[OVER]	IPR001412	(PROSITE_PATTERNS)	1	0.017895	2	7	308	12825
[OVER]	PTHR11604:SF0	(PANTHER)	1	0.0235885	1	0	309	12832
[OVER]	PTHR11771:SF42	(PANTHER)	1	0.0466223	1	1	309	12831
[OVER]	IPR002018	(PFAM)	1	0.00691529	3	14	307	12818
[OVER]	IPR000582	(PRINTS)	1	0.0235885	1	0	309	12832
[OVER]	IPR008291	(PIRSF)	1	0.0466223	1	1	309	12831
[OVER]	cd07389	(CDD)	1	0.00781342	2	4	308	12828
[OVER]	IPR017853	(SUPERFAMILY)	1	0.0215498	6	86	304	12746
[OVER]	PTHR11908	(PANTHER)	1	0.0235885	1	0	309	12832
[OVER]	PTHR24094:SF14	(PANTHER)	1	0.0235885	1	0	309	12832
[OVER]	IPR022676	(PFAM)	1	0.0235885	1	0	309	12832
[OVER]	SM01167	(SMART)	1	0.0235885	1	0	309	12832
[OVER]	PTHR43730	(PANTHER)	1	0.0235885	1	0	309	12832
[OVER]	G3DSA:3.30.410.40	(GENE3D)	1	0.0235885	1	0	309	12832
[OVER]	IPR017106	(PIRSF)	1	0.0235885	1	0	309	12832
[OVER]	IPR001579	(PROSITE_PATTERNS)	1	0.0313167	2	10	308	12822
[OVER]	PTHR37919	(PANTHER)	1	0.0235885	1	0	309	12832
[OVER]	IPR022408	(PROSITE_PATTERNS)	1	0.0235885	1	0	309	12832
[OVER]	PTHR43161:SF12	(PANTHER)	1	0.0235885	1	0	309	12832
[OVER]	IPR002346	(PFAM)	1	0.0235885	1	0	309	12832
[OVER]	IPR020396	(PROSITE_PATTERNS)	1	0.0235885	1	0	309	12832
[OVER]	IPR000674	(PFAM)	1	0.0235885	1	0	309	12832
[OVER]	G3DSA:1.20.58.570	(GENE3D)	1	0.0235885	1	0	309	12832
[OVER]	IPR004119	(PFAM)	1	0.0235885	1	0	309	12832
[OVER]	PTHR10055:SF1	(PANTHER)	1	0.0235885	1	0	309	12832
[OVER]	PTHR11764	(PANTHER)	1	0.0235885	1	0	309	12832
[OVER]	cd02878	(CDD)	1	0.0466223	1	1	309	12831
[OVER]	IPR001223	(PFAM)	1	0.0475716	2	13	308	12819
[OVER]	IPR036856	(SUPERFAMILY)	1	0.0235885	1	0	309	12832
[OVER]	PTHR43684	(PANTHER)	1	0.0466223	1	1	309	12831
[OVER]	IPR029398	(PFAM)	1	0.0466223	1	1	309	12831
[OVER]	IPR001936	(SMART)	1	0.00529115	2	3	308	12829
[OVER]	PTHR43795:SF2	(PANTHER)	1	0.0235885	1	0	309	12832
[OVER]	PTHR11686:SF9	(PANTHER)	1	0.0235885	1	0	309	12832
[OVER]	IPR033939	(CDD)	1	0.0235885	1	0	309	12832
[OVER]	PTHR11559:SF206	(PANTHER)	1	0.00529115	2	3	308	12829
[OVER]	IPR005786	(TIGRFAM)	1	0.0235885	1	0	309	12832
[OVER]	IPR022665	(PFAM)	1	0.0235885	1	0	309	12832
[OVER]	IPR002054	(SMART)	1	0.0466223	1	1	309	12831
[OVER]	IPR036683	(SUPERFAMILY)	1	0.0235885	1	0	309	12832
[OVER]	IPR036047	(SUPERFAMILY)	1	0.00478571	13	228	297	12604
[OVER]	IPR035437	(G3DSA:2.40.50.GENE3D)	1	0.0466223	1	1	309	12831
[OVER]	PIRSF001221	(PIRSF)	1	0.0466223	1	1	309	12831
[OVER]	PTHR31069:SF7	(PANTHER)	1	0.0235885	1	0	309	12832
[OVER]	PTHR43791:SF12	(PANTHER)	1	0.0235885	1	0	309	12832
[OVER]	PTHR14149:SF17	(PANTHER)	1	0.0466223	1	1	309	12831
[OVER]	G3DSA:1.20.1170.10	(GENE3D)	1	0.0235885	1	0	309	12832
[OVER]	IPR006395	(PANTHER)	1	0.0235885	1	0	309	12832
[OVER]	IPR011089	(PFAM)	1	0.0235885	1	0	309	12832
[OVER]	IPR037232	(G3DSA:3.30.460.GENE3D)	1	0.0235885	1	0	309	12832
[OVER]	PTHR13069	(PANTHER)	1	0.0466223	1	1	309	12831
[OVER]	IPR008427	(SMART)	1	0.0418675	2	12	308	12820
[OVER]	G3DSA:3.90.226.10	(GENE3D)	1	0.0364437	2	11	308	12821
[OVER]	PTHR11588:SF248	(PANTHER)	1	0.0466223	1	1	309	12831
[OVER]	IPR001268	(PFAM)	1	0.0235885	1	0	309	12832
[OVER]	IPR032154	(PFAM)	1	0.0235885	1	0	309	12832
[OVER]	PTHR11679:SF30	(PANTHER)	1	0.0235885	1	0	309	12832
[OVER]	IPR005107	(SMART)	1	0.0235885	1	0	309	12832
[OVER]	PTHR35607	(PANTHER)	1	0.0475716	2	13	308	12819
[OVER]	IPR000406	(PRINTS)	1	0.0235885	1	0	309	12832
[OVER]	IPR027443	(G3DSA:2.60.120.GENE3D)	1	0.0475716	2	13	308	12819
[OVER]	PTHR11764:SF20	(PANTHER)	1	0.0235885	1	0	309	12832
[OVER]	IPR019804	(PROSITE_PATTERNS)	1	0.0235885	1	0	309	12832
[OVER]	G3DSA:3.40.462.20	(GENE3D)	1	0.0418675	2	12	308	12820
[OVER]	IPR036467	(G3DSA:3.40.50.GENE3D)	1	0.0235885	1	0	309	12832
[OVER]	SSF51197	(SUPERFAMILY)	1	0.024457	4	43	306	12789
[OVER]	IPR000772	(PFAM)	1	0.0107692	2	5	308	12827
[OVER]	IPR039096	(PANTHER)	1	0.0235885	1	0	309	12832
[OVER]	IPR002480	(PANTHER)	1	0.0235885	1	0	309	12832
[OVER]	PTHR11010:SF11	(PANTHER)	1	0.0466223	1	1	309	12831
[OVER]	G3DSA:3.30.365.10	(GENE3D)	1	0.0235885	1	0	309	12832
[OVER]	PTHR22601	(PANTHER)	1	0.0466223	1	1	309	12831
[OVER]	IPR027312	(PANTHER)	1	0.0235885	1	0	309	12832
[OVER]	IPR010856	(PFAM)	1	0.0466223	1	1	309	12831
[OVER]	IPR006395	(TIGRFAM)	1	0.0235885	1	0	309	12832
[OVER]	IPR035105	(CDD)	1	0.0235885	1	0	309	12832
[OVER]	PTHR19305	(PANTHER)	1	0.0466223	1	1	309	12831
[OVER]	IPR034964	(CDD)	1	0.0235885	1	0	309	12832
[OVER]	PTHR24070:SF206	(PANTHER)	1	0.0235885	1	0	309	12832
[OVER]	IPR023152	(PROSITE_PATTERNS)	1	0.00322489	2	2	308	12830
[OVER]	PTHR11177:SF231	(PANTHER)	1	0.0466223	1	1	309	12831
[OVER]	IPR016208	(PIRSF)	1	0.0235885	1	0	309	12832
[OVER]	PTHR10174:SF132	(PANTHER)	1	0.0466223	1	1	309	12831
[OVER]	PTHR31616:SF7	(PANTHER)	1	0.0466223	1	1	309	12831
[OVER]	PTHR19269	(PANTHER)	1	0.0235885	1	0	309	12832
[OVER]	SSF50199	(SUPERFAMILY)	1	0.0466223	1	1	309	12831
[OVER]	cd04816	(CDD)	1	0.0235885	1	0	309	12832
[OVER]	IPR018944	(PFAM)	1	0.0466223	1	1	309	12831
[OVER]	PTHR10194:SF126	(PANTHER)	1	0.0235885	1	0	309	12832
[OVER]	IPR037165	(SUPERFAMILY)	1	0.0235885	1	0	309	12832
[OVER]	G3DSA:2.60.310.20	(GENE3D)	1	0.0466223	1	1	309	12831
[OVER]	PTHR12302:SF2	(PANTHER)	1	0.0235885	1	0	309	12832
[OVER]	IPR001200	(CDD)	1	0.0235885	1	0	309	12832
[OVER]	cd15886	(CDD)	1	0.0466223	1	1	309	12831
[OVER]	IPR004813	(TIGRFAM)	1	0.00781342	2	4	308	12828
[OVER]	IPR005107	(PFAM)	1	0.0235885	1	0	309	12832
[OVER]	IPR010218	(TIGRFAM)	1	0.0235885	1	0	309	12832
[OVER]	IPR015505	(PANTHER)	1	0.0235885	1	0	309	12832
[OVER]	PTHR37919:SF2	(PANTHER)	1	0.0235885	1	0	309	12832
[OVER]	PTHR11276	(PANTHER)	1	0.0466223	1	1	309	12831
[OVER]	IPR036433	(SUPERFAMILY)	1	0.0235885	1	0	309	12832
[OVER]	IPR022340	(PRINTS)	1	0.0235885	1	0	309	12832
[OVER]	IPR022312	(PRINTS)	1	0.0466223	1	1	309	12831
[OVER]	IPR018300	(PROSITE_PATTERNS)	1	0.0466223	1	1	309	12831
[OVER]	PTHR11785:SF308	(PANTHER)	1	0.0235885	1	0	309	12832
[OVER]	IPR001936	(PROSITE_PROFILES)	1	0.00529115	2	3	308	12829
[OVER]	IPR036140	(SUPERFAMILY)	1	0.0235885	1	0	309	12832
[OVER]	PTHR10856:SF0	(PANTHER)	1	0.0235885	1	0	309	12832
[OVER]	IPR036156	(SUPERFAMILY)	1	0.0235885	1	0	309	12832
[OVER]	IPR004776	(PFAM)	1	0.0466223	1	1	309	12831
[OVER]	IPR002306	(PRINTS)	1	0.0466223	1	1	309	12831
[OVER]	IPR014748	(G3DSA:1.10.12.GENE3D)	1	0.00322489	2	2	308	12830
[OVER]	IPR008274	(PFAM)	1	0.0235885	1	0	309	12832
[OVER]	PF16300	(PFAM)	1	0.0235885	1	0	309	12832
[OVER]	PTHR42776:SF11	(PANTHER)	1	0.0466223	1	1	309	12831
[OVER]	IPR005455	(PRINTS)	1	0.0235885	1	0	309	12832
[OVER]	cd05137	(CDD)	1	0.0235885	1	0	309	12832
[OVER]	PTHR35392:SF3	(PANTHER)	1	0.0466223	1	1	309	12831
[OVER]	PTHR24112:SF9	(PANTHER)	1	0.0235885	1	0	309	12832
[OVER]	PTHR11908:SF124	(PANTHER)	1	0.0235885	1	0	309	12832
[OVER]	IPR002306	(CDD)	1	0.0466223	1	1	309	12831
[OVER]	cd05132	(CDD)	1	0.0466223	1	1	309	12831
[OVER]	PTHR11177:SF198	(PANTHER)	1	0.0235885	1	0	309	12832
[OVER]	IPR000903	(PANTHER)	1	0.0235885	1	0	309	12832
[OVER]	PTHR10980:SF3	(PANTHER)	1	0.0235885	1	0	309	12832
[OVER]	IPR010435	(PFAM)	1	0.0466223	1	1	309	12831
[OVER]	IPR005455	(PANTHER)	1	0.0235885	1	0	309	12832
[OVER]	IPR000406	(PANTHER)	1	0.0235885	1	0	309	12832
[OVER]	PTHR10907:SF67	(PANTHER)	1	0.0235885	1	0	309	12832
[OVER]	PTHR33741	(PANTHER)	1	0.0235885	1	0	309	12832
[OVER]	IPR001268	(PRODOM)	1	0.0235885	1	0	309	12832
[OVER]	cd06558	(CDD)	1	0.017895	2	7	308	12825
[OVER]	PTHR35759	(PANTHER)	1	0.0235885	1	0	309	12832
[OVER]	PTHR11941:SF105	(PANTHER)	1	0.0235885	1	0	309	12832
[OVER]	IPR002303	(TIGRFAM)	1	0.0466223	1	1	309	12831
[OVER]	PTHR10884:SF10	(PANTHER)	1	0.0235885	1	0	309	12832
[OVER]	cd04138	(CDD)	1	0.0235885	1	0	309	12832
[OVER]	G3DSA:2.40.160.80	(GENE3D)	1	0.0466223	1	1	309	12831
[OVER]	PTHR31468:SF4	(PANTHER)	1	0.0235885	1	0	309	12832
[OVER]	IPR005455	(SMART)	1	0.0235885	1	0	309	12832
[OVER]	IPR001041	(PFAM)	1	0.0466223	1	1	309	12831
[OVER]	IPR036852	(SUPERFAMILY)	1	0.010115	5	51	305	12781
[OVER]	IPR022343	(PRINTS)	1	0.0466223	1	1	309	12831
[OVER]	IPR014307	(TIGRFAM)	1	0.0235885	1	0	309	12832
[OVER]	PTHR11276:SF28	(PANTHER)	1	0.0235885	1	0	309	12832
[OVER]	PTHR23502:SF60	(PANTHER)	1	0.0466223	1	1	309	12831
[OVER]	cd02186	(CDD)	1	0.0466223	1	1	309	12831
[OVER]	IPR000101	(PANTHER)	1	0.0466223	1	1	309	12831
[OVER]	IPR001698	(PFAM)	1	0.0235885	1	0	309	12832
[OVER]	G3DSA:3.20.20.80	(GENE3D)	1	0.00900665	6	70	304	12762
[OVER]	PTHR11559:SF356	(PANTHER)	1	0.0235885	1	0	309	12832
[OVER]	IPR007065	(PFAM)	1	0.0235885	1	0	309	12832
[OVER]	PTHR10622:SF13	(PANTHER)	1	0.0466223	1	1	309	12831
[OVER]	G3DSA:3.40.630.10	(GENE3D)	1	0.0203645	3	22	307	12810
[OVER]	PTHR23310	(PANTHER)	1	0.0466223	1	1	309	12831
[OVER]	G3DSA:2.40.50.310	(GENE3D),SFLDG01016	(SFLD)	1	0.0235885	1	0	309	12832
[OVER]	PTHR24286:SF0	(PANTHER)	1	0.0235885	1	0	309	12832
[OVER]	PTHR38115	(PANTHER)	1	0.0235885	1	0	309	12832
[OVER]	PTHR10728:SF33	(PANTHER)	1	0.0466223	1	1	309	12831
[OVER]	IPR015517	(PANTHER)	1	0.0235885	1	0	309	12832
[OVER]	PTHR23389:SF19	(PANTHER)	1	0.0466223	1	1	309	12831
[OVER]	IPR028207	(PFAM)	1	0.0466223	1	1	309	12831
[OVER]	IPR022662	(PFAM)	1	0.0235885	1	0	309	12832
[OVER]	IPR024792	(G3DSA:2.70.50.GENE3D)	1	0.0235885	1	0	309	12832
[OVER]	PTHR11825:SF44	(PANTHER)	1	0.0235885	1	0	309	12832
[OVER]	G3DSA:1.20.5.340	(GENE3D)	1	0.00529115	2	3	308	12829
[OVER]	IPR001698	(PRINTS)	1	0.0235885	1	0	309	12832
[OVER]	IPR036884	(SUPERFAMILY)	1	0.0235885	1	0	309	12832
[OVER]	IPR011042	(G3DSA:2.120.10.GENE3D)	1	0.0107692	2	5	308	12827
[OVER]	IPR002303	(PRINTS)	1	0.0466223	1	1	309	12831
[OVER]	PTHR31956	(PANTHER)	1	0.0466223	1	1	309	12831
[OVER]	IPR029909	(PTHR11937:PANTHER)	1	0.0235885	1	0	309	12832
[OVER]	PTHR42776	(PANTHER)	1	0.0466223	1	1	309	12831
[OVER]	IPR019771	(PROSITE_PATTERNS)	1	0.0235885	1	0	309	12832
[OVER]	IPR010218	(HAMAP)	1	0.0235885	1	0	309	12832
[OVER]	PTHR11377:SF5	(PANTHER)	1	0.0235885	1	0	309	12832
[OVER]	IPR013658	(PFAM)	1	0.0235885	1	0	309	12832
[OVER]	cd05799	(CDD)	1	0.0235885	1	0	309	12832
[OVER]	IPR016685	(PIRSF)	1	0.0235885	1	0	309	12832
[OVER]	PTHR23500:SF183	(PANTHER)	1	0.0235885	1	0	309	12832
[OVER]	SSF81585	(SUPERFAMILY)	1	0.0466223	1	1	309	12831
[OVER]	PTHR43618:SF2	(PANTHER)	1	0.0235885	1	0	309	12832
[OVER]	IPR034964	(HAMAP)	1	0.0235885	1	0	309	12832
[OVER]	PTHR38787:SF3	(PANTHER)	1	0.0235885	1	0	309	12832
[OVER]	cd03044	(CDD)	1	0.0235885	1	0	309	12832
[OVER]	IPR008256	(PRINTS)	1	0.0466223	1	1	309	12831
[OVER]	IPR009028	(SUPERFAMILY)	1	0.0466223	1	1	309	12831
[OVER]	PTHR43494:SF9	(PANTHER)	1	0.0466223	1	1	309	12831
[OVER]	PTHR30613	(PANTHER)	1	0.0466223	1	1	309	12831
[OVER]	PTHR10055	(PANTHER)	1	0.0235885	1	0	309	12832
[OVER]	cd07849	(CDD)	1	0.0235885	1	0	309	12832
[OVER]	IPR037067	(G3DSA:2.60.40.GENE3D)	1	0.0235885	1	0	309	12832
[OVER]	SSF54106	(SUPERFAMILY)	1	0.0364437	2	11	308	12821
[OVER]	IPR018392	(CDD)	1	0.0418675	2	12	308	12820
[OVER]	IPR002306	(TIGRFAM)	1	0.0466223	1	1	309	12831
[OVER]	IPR018333	(TIGRFAM)	1	0.0235885	1	0	309	12832
[OVER]	PTHR22601:SF48	(PANTHER)	1	0.0235885	1	0	309	12832
[OVER]	PTHR42707	(PANTHER)	1	0.0235885	1	0	309	12832
[OVER]	IPR040079	(mobidb-MOBIDB_LITE)	1	0.0235885	1	0	309	12832
[OVER]	cd11883	(CDD)	1	0.0235885	1	0	309	12832
[OVER]	IPR019826	(PROSITE_PATTERNS)	1	0.0364437	2	11	308	12821
[OVER]	SSF63825	(SUPERFAMILY)	1	0.0235885	1	0	309	12832
[OVER]	IPR005845	(PFAM)	1	0.0466223	1	1	309	12831
[OVER]	IPR017452	(PROSITE_PROFILES)	1	0.0466223	1	1	309	12831
[OVER]	IPR027589	(TIGRFAM)	1	0.0235885	1	0	309	12832
[OVER]	G3DSA:1.10.506.10	(GENE3D)	1	0.00529115	2	3	308	12829
[OVER]	PTHR10638:SF27	(PANTHER)	1	0.0235885	1	0	309	12832
[OVER]	PS51257	(PROSITE_PROFILES)	1	0.0273919	5	67	305	12765
[OVER]	PTHR11895:SF95	(PANTHER)	1	0.0235885	1	0	309	12832
[OVER]	PTHR42973:SF2	(PANTHER)	1	0.0107692	2	5	308	12827
[OVER]	PTHR43730:SF2	(PANTHER)	1	0.0235885	1	0	309	12832
[OVER]	IPR013040	(PFAM)	1	0.0235885	1	0	309	12832
[OVER]	PTHR42973	(PANTHER)	1	0.0313167	2	10	308	12822
[OVER]	IPR036852	(G3DSA:3.40.50.GENE3D)	1	0.029906	4	46	306	12786
[OVER]	IPR000406	(PFAM)	1	0.0235885	1	0	309	12832
[OVER]	PTHR19325:SF492	(PANTHER)	1	0.00322489	2	2	308	12830
[OVER]	IPR017106	(PANTHER)	1	0.0235885	1	0	309	12832
[OVER]	IPR024253	(PFAM)	1	0.0466223	1	1	309	12831
[OVER]	IPR005455	(CDD)	1	0.0235885	1	0	309	12832
[OVER]	PTHR11559	(PANTHER)	1	0.00390045	3	11	307	12821
[OVER]	IPR016071	(PFAM)	1	0.0466223	1	1	309	12831
[OVER]	IPR032696	(PFAM)	1	0.0235885	1	0	309	12832
[OVER]	IPR027310	(PROSITE_PATTERNS)	1	0.0235885	1	0	309	12832
[OVER]	PTHR10584:SF206	(PANTHER)	1	0.0235885	1	0	309	12832
[OVER]	IPR036467	(SUPERFAMILY)	1	0.0235885	1	0	309	12832
[OVER]	IPR029045	(SUPERFAMILY)	1	0.00691529	3	14	307	12818
[OVER]	IPR002999	(PROSITE_PROFILES)	1	0.0235885	1	0	309	12832
[OVER]	IPR002180	(PFAM)	1	0.0235885	1	0	309	12832
[OVER]	G3DSA:2.80.10.50	(GENE3D)	1	0.01436	3	19	307	12813
[OVER]	IPR033140	(PROSITE_PATTERNS)	1	0.0235885	1	0	309	12832
[OVER]	IPR000582	(PROSITE_PROFILES)	1	0.0466223	1	1	309	12831
[OVER]	PTHR10261:SF0	(PANTHER)	1	0.0235885	1	0	309	12832
[OVER]	PTHR40132	(PANTHER)	1	0.0235885	1	0	309	12832
[OVER]	IPR004813	(PFAM)	1	0.00781342	2	4	308	12828
[OVER]	IPR020849	(PROSITE_PROFILES)	1	0.00529115	2	3	308	12829
[OVER]	PTHR23113:SF311	(PANTHER)	1	0.0235885	1	0	309	12832
[OVER]	cd08557	(CDD)	1	0.0235885	1	0	309	12832

## Sheet: C2
Tags	GO ID	GO Name	GO Category	FDR	P-Value	Nr Test	Nr Reference	Non Annot Test	Non Annot Reference
[OVER]	GO:0055085	transmembrane transport	BIOLOGICAL_PROCESS	1	0.00602157	15	390	219	12518
[OVER]	GO:0004499	N,N-dimethylaniline monooxygenase activity	MOLECULAR_FUNCTION	1	0.00184993	2	2	232	12906
Tags	Annotation		FDR	P-Value	Nr Test	NrReference	NonAnnotTest	NonAnnotReference
[OVER]	IPR032976	(PANTHER)	1	0.0178055	1	0	233	12908
[OVER]	G3DSA:3.60.20.30	(GENE3D)	1	0.0178055	1	0	233	12908
[OVER]	PTHR24185	(PANTHER)	1	0.00823565	2	6	232	12902
[OVER]	PTHR43270:SF4	(PANTHER)	1	0.0178055	1	0	233	12908
[OVER]	SSF51984	(SUPERFAMILY)	1	0.0352953	1	1	233	12907
[OVER]	IPR012577	(PFAM)	1	0.0178055	1	0	233	12908
[OVER]	IPR004547	(PANTHER)	1	0.0178055	1	0	233	12908
[OVER]	IPR022164	(PFAM)	1	0.0178055	1	0	233	12908
[OVER]	PTHR11607	(PANTHER)	1	0.0178055	1	0	233	12908
[OVER]	IPR000967	(SMART)	1	0.000935968	2	1	232	12907
[OVER]	IPR016477	(PFAM)	1	0.0178055	1	0	233	12908
[OVER]	IPR000232	(PROSITE_PATTERNS)	1	0.0352953	1	1	233	12907
[OVER]	cd08233	(CDD)	1	0.0178055	1	0	233	12908
[OVER]	IPR033886	(CDD)	1	0.0178055	1	0	233	12908
[OVER]	IPR004443	(PFAM)	1	0.0352953	1	1	233	12907
[OVER]	PTHR43950	(PANTHER)	1	0.0178055	1	0	233	12908
[OVER]	PTHR43725:SF3	(PANTHER)	1	0.0352953	1	1	233	12907
[OVER]	IPR004547	(CDD)	1	0.0178055	1	0	233	12908
[OVER]	PTHR15818	(PANTHER)	1	0.0178055	1	0	233	12908
[OVER]	PTHR43539	(PANTHER)	1	0.000315705	2	0	232	12908
[OVER]	IPR014048	(PFAM)	1	0.0352953	1	1	233	12907
[OVER]	IPR000246	(PANTHER)	1	0.0352953	1	1	233	12907
[OVER]	IPR023389	(SUPERFAMILY)	1	0.0352953	1	1	233	12907
[OVER]	PTHR37807:SF2	(PANTHER)	1	0.0178055	1	0	233	12908
[OVER]	PTHR23501:SF107	(PANTHER)	1	0.0178055	1	0	233	12908
[OVER]	IPR036259	(SUPERFAMILY)	1	0.0111637	8	162	226	12746
[OVER]	PTHR19241:SF269	(PANTHER)	1	0.0178055	1	0	233	12908
[OVER]	PTHR11732:SF374	(PANTHER)	1	0.0178055	1	0	233	12908
[OVER]	G3DSA:1.20.1740.10	(GENE3D)	1	0.0205245	3	30	231	12878
[OVER]	PF13086	(PFAM)	1	0.0185242	2	10	232	12898
[OVER]	IPR018321	(PROSITE_PATTERNS)	1	0.0178055	1	0	233	12908
[OVER]	G3DSA:3.40.50.720	(GENE3D)	1	0.00897019	10	223	224	12685
[OVER]	PTHR11280:SF17	(PANTHER)	1	0.0178055	1	0	233	12908
[OVER]	IPR016477	(PIRSF)	1	0.0178055	1	0	233	12908
[OVER]	cd03213	(CDD)	1	0.0352953	1	1	233	12907
[OVER]	PTHR24376:SF91	(PANTHER)	1	0.0178055	1	0	233	12908
[OVER]	PTHR31683	(PANTHER)	1	0.00624977	2	5	232	12903
[OVER]	PTHR39599	(PANTHER)	1	0.0352953	1	1	233	12907
[OVER]	PTHR12121	(PANTHER)	1	0.0352953	1	1	233	12907
[OVER]	IPR002293	(PFAM)	1	0.00437372	3	16	231	12892
[OVER]	IPR026822	(PFAM)	1	0.0178055	1	0	233	12908
[OVER]	IPR005720	(PFAM)	1	0.0352953	1	1	233	12907
[OVER]	IPR018611	(PFAM)	1	0.0178055	1	0	233	12908
[OVER]	PTHR23500:SF108	(PANTHER)	1	0.0352953	1	1	233	12907
[OVER]	IPR026740	(PIRSF)	1	0.0178055	1	0	233	12908
[OVER]	PTHR42656	(PANTHER)	1	0.0352953	1	1	233	12907
[OVER]	IPR002328	(PROSITE_PATTERNS)	1	0.012929	2	8	232	12900
[OVER]	PR01713	(PRINTS)	1	0.0178055	1	0	233	12908
[OVER]	IPR015381	(PFAM)	1	0.0178055	1	0	233	12908
[OVER]	IPR014980	(PANTHER)	1	0.0352953	1	1	233	12907
[OVER]	IPR023389	(G3DSA:3.30.70.GENE3D)	1	0.0352953	1	1	233	12907
[OVER]	PTHR43445	(PANTHER)	1	0.0178055	1	0	233	12908
[OVER]	IPR015341	(SMART)	1	0.0178055	1	0	233	12908
[OVER]	PTHR31503:SF10	(PANTHER)	1	0.0178055	1	0	233	12908
[OVER]	PTHR24123:SF33	(PANTHER)	1	0.0178055	1	0	233	12908
[OVER]	IPR027291	(G3DSA:3.20.110.GENE3D)	1	0.0178055	1	0	233	12908
[OVER]	G3DSA:3.90.1200.10	(GENE3D)	1	0.0284581	2	13	232	12895
[OVER]	IPR036291	(SUPERFAMILY)	1	0.0185137	9	214	225	12694
[OVER]	IPR013149	(PFAM)	1	0.00758637	3	20	231	12888
[OVER]	G3DSA:3.40.30.110	(GENE3D)	1	0.0178055	1	0	233	12908
[OVER]	PTHR44099	(PANTHER)	1	0.0178055	1	0	233	12908
[OVER]	IPR028995	(SUPERFAMILY)	1	0.0178055	1	0	233	12908
[OVER]	cd01233	(CDD)	1	0.0178055	1	0	233	12908
[OVER]	PTHR43445:SF3	(PANTHER)	1	0.0178055	1	0	233	12908
[OVER]	IPR037094	(G3DSA:1.20.1270.GENE3D)	1	0.0178055	1	0	233	12908
[OVER]	IPR010995	(SUPERFAMILY)	1	0.0352953	1	1	233	12907
[OVER]	PTHR43006:SF8	(PANTHER)	1	0.0178055	1	0	233	12908
[OVER]	PTHR21017	(PANTHER)	1	0.0178055	1	0	233	12908
[OVER]	IPR017907	(PROSITE_PATTERNS)	1	0.03182	3	36	231	12872
[OVER]	PTHR11972:SF129	(PANTHER)	1	0.0178055	1	0	233	12908
[OVER]	IPR000246	(PFAM)	1	0.0352953	1	1	233	12907
[OVER]	PTHR39599:SF2	(PANTHER)	1	0.0352953	1	1	233	12907
[OVER]	PTHR24320	(PANTHER)	1	0.0156183	2	9	232	12899
[OVER]	cd06008	(CDD)	1	0.00624977	2	5	232	12903
[OVER]	IPR037464	(CDD)	1	0.0178055	1	0	233	12908
[OVER]	PTHR12670:SF11	(PANTHER)	1	0.0178055	1	0	233	12908
[OVER]	PTHR42791:SF1	(PANTHER)	1	0.0178055	1	0	233	12908
[OVER]	IPR031329	(PFAM)	1	0.0178055	1	0	233	12908
[OVER]	PTHR31970	(PANTHER)	1	0.0178055	1	0	233	12908
[OVER]	PTHR43604	(PANTHER)	1	0.0352953	1	1	233	12907
[OVER]	IPR002018	(PFAM)	1	0.000194281	4	13	230	12895
[OVER]	IPR016477	(PANTHER)	1	0.0178055	1	0	233	12908
[OVER]	PTHR28165	(PANTHER)	1	0.0352953	1	1	233	12907
[OVER]	PTHR31057	(PANTHER)	1	0.0178055	1	0	233	12908
[OVER]	PTHR23257	(PANTHER)	1	0.0178055	1	0	233	12908
[OVER]	PTHR11559:SF162	(PANTHER)	1	0.0352953	1	1	233	12907
[OVER]	IPR033433	(PFAM)	1	0.0178055	1	0	233	12908
[OVER]	IPR002022	(PFAM)	1	0.00624977	2	5	232	12903
[OVER]	PTHR43604:SF6	(PANTHER)	1	0.0178055	1	0	233	12908
[OVER]	IPR036652	(SUPERFAMILY)	1	0.0352953	1	1	233	12907
[OVER]	PTHR28037	(PANTHER)	1	0.0352953	1	1	233	12907
[OVER]	PTHR39596	(PANTHER)	1	0.0104651	2	7	232	12901
[OVER]	IPR008426	(PFAM)	1	0.0178055	1	0	233	12908
[OVER]	IPR020587	(PROSITE_PROFILES)	1	0.0352953	1	1	233	12907
[OVER]	PTHR43539:SF3	(PANTHER)	1	0.0178055	1	0	233	12908
[OVER]	IPR006148	(PFAM)	1	0.0352953	1	1	233	12907
[OVER]	PTHR31970:SF0	(PANTHER)	1	0.0178055	1	0	233	12908
[OVER]	IPR006823	(PANTHER)	1	0.0178055	1	0	233	12908
[OVER]	PTHR22603:SF66	(PANTHER)	1	0.0352953	1	1	233	12907
[OVER]	IPR016467	(PIRSF)	1	0.0352953	1	1	233	12907
[OVER]	PTHR42656:SF2	(PANTHER)	1	0.0352953	1	1	233	12907
[OVER]	IPR005758	(TIGRFAM)	1	0.0178055	1	0	233	12908
[OVER]	G3DSA:3.90.180.10	(GENE3D)	1	0.00238126	4	28	230	12880
[OVER]	cd05283	(CDD)	1	0.0352953	1	1	233	12907
[OVER]	PTHR37402	(PANTHER)	1	0.0178055	1	0	233	12908
[OVER]	PTHR10015:SF266	(PANTHER)	1	0.0178055	1	0	233	12908
[OVER]	PTHR31987:SF12	(PANTHER)	1	0.0178055	1	0	233	12908
[OVER]	IPR018554	(PFAM)	1	0.0178055	1	0	233	12908
[OVER]	PTHR31683:SF36	(PANTHER)	1	0.00304703	2	3	232	12905
[OVER]	IPR005185	(PFAM)	1	0.0178055	1	0	233	12908
[OVER]	cd07199	(CDD)	1	0.00304703	2	3	232	12905
[OVER]	PTHR21017:SF17	(PANTHER)	1	0.0178055	1	0	233	12908
[OVER]	IPR013154	(PFAM)	1	0.00855778	3	21	231	12887
[OVER]	IPR002641	(PROSITE_PROFILES)	1	0.0442467	2	17	232	12891
[OVER]	PTHR24123	(PANTHER)	1	0.0352953	1	1	233	12907
[OVER]	PTHR42942	(PANTHER)	1	0.0178055	1	0	233	12908
[OVER]	PTHR43205:SF19	(PANTHER)	1	0.0178055	1	0	233	12908
[OVER]	SSF51395	(SUPERFAMILY)	1	0.0216383	2	11	232	12897
[OVER]	IPR011701	(PFAM)	1	0.0121527	6	101	228	12807
[OVER]	PF13347	(PFAM)	1	0.0352953	1	1	233	12907
[OVER]	PTHR23294:SF27	(PANTHER)	1	0.0178055	1	0	233	12908
[OVER]	PTHR43591:SF29	(PANTHER)	1	0.0352953	1	1	233	12907
[OVER]	PTHR43539:SF11	(PANTHER)	1	0.0178055	1	0	233	12908
[OVER]	IPR039795	(PANTHER)	1	0.0352953	1	1	233	12907
[OVER]	PTHR23502:SF4	(PANTHER)	1	0.0352953	1	1	233	12907
[OVER]	IPR004547	(TIGRFAM)	1	0.0178055	1	0	233	12908
[OVER]	PTHR11785	(PANTHER)	1	0.00437372	3	16	231	12892
[OVER]	PTHR22870:SF321	(PANTHER)	1	0.0352953	1	1	233	12907
[OVER]	PF13245	(PFAM)	1	0.0178055	1	0	233	12908
[OVER]	PTHR10887:SF323	(PANTHER)	1	0.000315705	2	0	232	12908
[OVER]	PTHR44099:SF1	(PANTHER)	1	0.0178055	1	0	233	12908
[OVER]	PTHR10774:SF74	(PANTHER)	1	0.0178055	1	0	233	12908
[OVER]	PTHR11607:SF15	(PANTHER)	1	0.0178055	1	0	233	12908
[OVER]	IPR011330	(SUPERFAMILY)	1	0.0178055	1	0	233	12908
[OVER]	PTHR10887	(PANTHER)	1	0.0249522	2	12	232	12896
[OVER]	G3DSA:1.20.1250.20	(GENE3D)	1	0.0121866	7	132	227	12776
[OVER]	PTHR23511	(PANTHER)	1	0.0352953	1	1	233	12907
[OVER]	PTHR43006	(PANTHER)	1	0.0352953	1	1	233	12907
[OVER]	IPR017153	(CDD)	1	0.0178055	1	0	233	12908
[OVER]	IPR004443	(TIGRFAM)	1	0.0178055	1	0	233	12908
[OVER]	PTHR43843:SF1	(PANTHER)	1	0.0178055	1	0	233	12908
[OVER]	PTHR11070:SF22	(PANTHER)	1	0.0178055	1	0	233	12908
[OVER]	IPR038445	(G3DSA:2.60.40.GENE3D)	1	0.0178055	1	0	233	12908
[OVER]	PTHR10903:SF65	(PANTHER)	1	0.0178055	1	0	233	12908
[OVER]	PTHR43843	(PANTHER)	1	0.0178055	1	0	233	12908
[OVER]	IPR035992	(SUPERFAMILY)	1	0.0216383	2	11	232	12897
[OVER]	IPR015341	(PFAM)	1	0.0178055	1	0	233	12908
[OVER]	IPR011940	(TIGRFAM)	1	0.0178055	1	0	233	12908
[OVER]	PTHR43550:SF4	(PANTHER)	1	0.0178055	1	0	233	12908
[OVER]	PTHR26379:SF187	(PANTHER)	1	0.0352953	1	1	233	12907
[OVER]	cd01365	(CDD)	1	0.0352953	1	1	233	12907
[OVER]	PTHR13232:SF11	(PANTHER)	1	0.0178055	1	0	233	12908
[OVER]	PF13671	(PFAM)	1	0.0352953	1	1	233	12907
[OVER]	PTHR14233	(PANTHER)	1	0.0178055	1	0	233	12908
[OVER]	IPR036652	(G3DSA:3.40.50.GENE3D)	1	0.0352953	1	1	233	12907
[OVER]	PTHR10159:SF493	(PANTHER)	1	0.0178055	1	0	233	12908
[OVER]	IPR032514	(PFAM)	1	0.0178055	1	0	233	12908
[OVER]	IPR020843	(SMART)	1	0.0118936	3	24	231	12884
[OVER]	PTHR32235	(PANTHER)	1	0.0178055	1	0	233	12908
[OVER]	IPR033925	(CDD)	1	0.0352953	1	1	233	12907
[OVER]	cd10812	(CDD)	1	0.0178055	1	0	233	12908
[OVER]	PTHR12121:SF36	(PANTHER)	1	0.0178055	1	0	233	12908
[OVER]	PTHR42683:SF9	(PANTHER)	1	0.0178055	1	0	233	12908
[OVER]	IPR036217	(SUPERFAMILY)	1	0.0352953	1	1	233	12907
[OVER]	PD039565	(PRODOM)	1	0.0352953	1	1	233	12907
[OVER]	PTHR24115:SF717	(PANTHER)	1	0.0178055	1	0	233	12908
[OVER]	PTHR12128:SF22	(PANTHER)	1	0.0178055	1	0	233	12908
[OVER]	PTHR42116	(PANTHER)	1	0.0178055	1	0	233	12908
[OVER]	IPR011682	(PFAM)	1	0.0178055	1	0	233	12908
[OVER]	PTHR43270	(PANTHER)	1	0.0352953	1	1	233	12907
[OVER]	PTHR13018:SF5	(PANTHER)	1	0.0178055	1	0	233	12908
[OVER]	IPR014980	(PFAM)	1	0.0352953	1	1	233	12907
[OVER]	IPR000960	(PRINTS)	1	0.0178055	1	0	233	12908
[OVER]	IPR005758	(HAMAP)	1	0.0178055	1	0	233	12908
[OVER]	PTHR11785:SF203	(PANTHER)	1	0.000432452	3	6	231	12902
[OVER]	PTHR11879:SF22	(PANTHER)	1	0.0178055	1	0	233	12908
[OVER]	IPR031331	(PFAM)	1	0.0178055	1	0	233	12908
[OVER]	PTHR38849	(PANTHER)	1	0.0178055	1	0	233	12908
[OVER]	PTHR10188:SF8	(PANTHER)	1	0.0178055	1	0	233	12908
[OVER]	PTHR11863:SF26	(PANTHER)	1	0.0352953	1	1	233	12907
[OVER]	IPR000960	(PIRSF)	1	0.000315705	2	0	232	12908
[OVER]	cd00030	(CDD)	1	0.0352953	1	1	233	12907
[OVER]	IPR014048	(CDD)	1	0.0352953	1	1	233	12907
[OVER]	PTHR28165:SF1	(PANTHER)	1	0.0178055	1	0	233	12908
[OVER]	PTHR43928:SF1	(PANTHER)	1	0.0352953	1	1	233	12907
[OVER]	IPR027640	(PANTHER)	1	0.0321479	2	14	232	12894
[OVER]	IPR011032	(SUPERFAMILY)	1	0.00267235	4	29	230	12879
[OVER]	IPR031563	(PFAM)	1	0.0178055	1	0	233	12908
[OVER]	IPR020624	(PROSITE_PATTERNS)	1	0.0178055	1	0	233	12908
[OVER]	PTHR12149:SF8	(PANTHER)	1	0.0178055	1	0	233	12908
[OVER]	IPR009291	(PFAM)	1	0.0352953	1	1	233	12907
[OVER]	IPR002641	(PFAM)	1	0.0442467	2	17	232	12891
[OVER]	PTHR43950:SF1	(PANTHER)	1	0.0178055	1	0	233	12908
[OVER]	IPR008701	(PFAM)	1	0.0178055	1	0	233	12908
[OVER]	PTHR23294	(PANTHER)	1	0.0178055	1	0	233	12908
[OVER]	G3DSA:2.170.210.10	(GENE3D)	1	0.0178055	1	0	233	12908
[OVER]	PTHR28208:SF1	(PANTHER)	1	0.0352953	1	1	233	12907
[OVER]	PF13087	(PFAM)	1	0.0185242	2	10	232	12898
[OVER]	IPR019826	(PROSITE_PATTERNS)	1	0.0216383	2	11	232	12897
[OVER]	IPR026740	(PTHR11134:PANTHER)	1	0.0178055	1	0	233	12908
[OVER]	PTHR14614:SF91	(PANTHER)	1	0.0352953	1	1	233	12907
[OVER]	IPR012133	(CDD)	1	0.0178055	1	0	233	12908
[OVER]	IPR010828	(PFAM)	1	0.0352953	1	1	233	12907
[OVER]	IPR032405	(PFAM)	1	0.0178055	1	0	233	12908
[OVER]	SM01197	(SMART)	1	0.0352953	1	1	233	12907
[OVER]	PTHR10314:SF8	(PANTHER)	1	0.0352953	1	1	233	12907
[OVER]	PTHR13677:SF0	(PANTHER)	1	0.0178055	1	0	233	12908
[OVER]	PTHR11559	(PANTHER)	1	8.52222e-05	4	10	230	12898
[OVER]	IPR012135	(PIRSF)	1	0.0178055	1	0	233	12908
[OVER]	IPR039010	(PFAM)	1	0.0178055	1	0	233	12908
[OVER]	IPR000713	(PFAM)	1	0.0178055	1	0	233	12908
[OVER]	IPR024224	(PANTHER)	1	0.0178055	1	0	233	12908
[OVER]	PTHR24320:SF80	(PANTHER)	1	0.0178055	1	0	233	12908
[OVER]	IPR014870	(PFAM)	1	0.0178055	1	0	233	12908
[OVER]	PTHR22942:SF30	(PANTHER)	1	0.0178055	1	0	233	12908
[OVER]	PTHR43161:SF6	(PANTHER)	1	0.0178055	1	0	233	12908
[OVER]	PTHR23502:SF47	(PANTHER)	1	0.0178055	1	0	233	12908
[OVER]	PTHR37807	(PANTHER)	1	0.0178055	1	0	233	12908
[OVER]	IPR023359	(G3DSA:2.30.26.GENE3D)	1	0.0178055	1	0	233	12908
[OVER]	PTHR14233:SF4	(PANTHER)	1	0.0178055	1	0	233	12908
[OVER]	IPR000602	(PFAM)	1	0.0178055	1	0	233	12908
[OVER]	IPR009262	(PFAM)	1	0.0352953	1	1	233	12907
[OVER]	IPR020846	(CDD)	1	0.00848701	8	154	226	12754
[OVER]	PTHR23511:SF12	(PANTHER)	1	0.0352953	1	1	233	12907
[OVER]	IPR002022	(SMART)	1	0.00624977	2	5	232	12903
[OVER]	IPR004443	(HAMAP)	1	0.0178055	1	0	233	12908
[OVER]	cd05339	(CDD)	1	0.0352953	1	1	233	12907
[OVER]	IPR004443	(PROSITE_PROFILES)	1	0.0352953	1	1	233	12907

## Sheet: C3
Tags	GO ID	GO Name	GO Category	FDR	P-Value	Nr Test	Nr Reference	Non Annot Test	Non Annot Reference
[OVER]	GO:0000103	sulfate assimilation	BIOLOGICAL_PROCESS	0.0307586	2.46069e-05	4	0	923	12215
[OVER]	GO:0008289	lipid binding	MOLECULAR_FUNCTION	0.0854043	9.18037e-05	12	36	915	12179
[OVER]	GO:0071949	FAD binding	MOLECULAR_FUNCTION	0.0854043	0.000113872	12	37	915	12178
[OVER]	GO:0010181	FMN binding	MOLECULAR_FUNCTION	0.23218	0.000524755	6	10	921	12205
[OVER]	GO:0004364	glutathione transferase activity	MOLECULAR_FUNCTION	0.271631	0.00072435	4	3	923	12212
[OVER]	GO:0006564	L-serine biosynthetic process	BIOLOGICAL_PROCESS	0.397498	0.00132579	3	1	924	12214
[OVER]	GO:0000096	sulfur amino acid metabolic process	BIOLOGICAL_PROCESS	0.397498	0.00137799	5	8	922	12207
[OVER]	GO:0006979	response to oxidative stress	BIOLOGICAL_PROCESS	0.533067	0.00199012	6	14	921	12201
[OVER]	GO:0008360	regulation of cell shape	BIOLOGICAL_PROCESS	0.745576	0.00497051	2	0	925	12215
[OVER]	GO:0004020	adenylylsulfate kinase activity	MOLECULAR_FUNCTION	0.745576	0.00497051	2	0	925	12215
[OVER]	GO:0003871	5-methyltetrahydropteroyltriglutamate-homocysteine S-methyltransferase activity	MOLECULAR_FUNCTION	0.745576	0.00497051	2	0	925	12215
[OVER]	GO:0004617	phosphoglycerate dehydrogenase activity	MOLECULAR_FUNCTION	0.745576	0.00497051	2	0	925	12215
[OVER]	GO:0016620	oxidoreductase activity, acting on the aldehyde or oxo group of donors, NAD or NADP as acceptor	MOLECULAR_FUNCTION	0.947975	0.00671775	6	19	921	12196
[OVER]	GO:0016701	oxidoreductase activity, acting on single donors with incorporation of molecular oxygen	MOLECULAR_FUNCTION	0.947975	0.00682542	5	13	922	12202
[OVER]	GO:0004601	peroxidase activity	MOLECULAR_FUNCTION	1	0.00873433	5	14	922	12201
[OVER]	GO:0016830	carbon-carbon lyase activity	MOLECULAR_FUNCTION	1	0.00944751	8	35	919	12180
Tags	Annotation		FDR	P-Value	Nr Test	NrReference	NonAnnotTest	NonAnnotReference
[OVER]	G3DSA:1.20.1050.10	(GENE3D)	0.000708714	3.71152e-08	11	10	916	12205
[OVER]	IPR010987	(PROSITE_PROFILES)	0.000950757	1.49373e-07	10	9	917	12206
[OVER]	IPR004045	(PFAM)	0.000950757	1.49373e-07	10	9	917	12206
[OVER]	IPR004045	(PROSITE_PROFILES)	0.00144601	3.02908e-07	9	7	918	12208
[OVER]	IPR036282	(SUPERFAMILY)	0.0022352	5.85285e-07	11	15	916	12200
[OVER]	G3DSA:3.40.50.720	(GENE3D)	0.0211285	6.63896e-06	36	197	891	12018
[OVER]	IPR002938	(PFAM)	0.0222097	8.14181e-06	8	9	919	12206
[OVER]	IPR036291	(SUPERFAMILY)	0.0378922	1.58752e-05	34	189	893	12026
[OVER]	IPR004046	(PFAM)	0.0422091	1.98943e-05	6	4	921	12211
[OVER]	IPR036249	(SUPERFAMILY)	0.0505967	2.64974e-05	16	55	911	12160
[OVER]	IPR036188	(G3DSA:3.50.50.GENE3D)	0.112748	6.49501e-05	17	67	910	12148
[OVER]	IPR036188	(SUPERFAMILY)	0.140897	8.85451e-05	17	69	910	12146
[OVER]	PTHR13789	(PANTHER)	0.251572	0.000171272	5	4	922	12211
[OVER]	PR00420	(PRINTS)	0.274894	0.000201545	7	12	920	12203
[OVER]	PTHR10774:SF157	(PANTHER)	0.318161	0.000349903	3	0	924	12215
[OVER]	PTHR10165:SF84	(PANTHER)	0.318161	0.000349903	3	0	924	12215
[OVER]	IPR002068	(PFAM)	0.318161	0.000349903	3	0	924	12215
[OVER]	IPR002068	(PROSITE_PROFILES)	0.318161	0.000349903	3	0	924	12215
[OVER]	cd03048	(CDD)	0.318161	0.000349903	3	0	924	12215
[OVER]	IPR000008	(PROSITE_PROFILES)	0.318161	0.000348675	6	9	921	12206
[OVER]	cd06464	(CDD)	0.318161	0.000349903	3	0	924	12215
[OVER]	IPR015421	(G3DSA:3.40.640.GENE3D)	0.449301	0.000517655	12	45	915	12170
[OVER]	IPR015424	(SUPERFAMILY)	0.502331	0.000611524	12	46	915	12169
[OVER]	IPR000008	(PFAM)	0.502331	0.000762901	6	11	921	12204
[OVER]	IPR016163	(G3DSA:3.40.309.GENE3D)	0.502331	0.000762901	6	11	921	12204
[OVER]	IPR016162	(G3DSA:3.40.605.GENE3D)	0.502331	0.000762901	6	11	921	12204
[OVER]	IPR040079	(PANTHER)	0.502331	0.00072435	4	3	923	12212
[OVER]	IPR015590	(PFAM)	0.502331	0.000762901	6	11	921	12204
[OVER]	IPR000008	(SMART)	0.502331	0.000762901	6	11	921	12204
[OVER]	IPR018108	(PROSITE_PROFILES)	0.609591	0.000957724	10	35	917	12180
[OVER]	IPR016161	(SUPERFAMILY)	0.663151	0.0010766	6	12	921	12203
[OVER]	IPR018108	(PFAM)	0.684858	0.00114771	10	36	917	12179
[OVER]	IPR023395	(G3DSA:1.50.40.GENE3D)	0.705936	0.00136736	10	37	917	12178
[OVER]	PTHR10774	(PANTHER)	0.705936	0.00136788	4	4	923	12211
[OVER]	PTHR30468	(PANTHER)	0.705936	0.00132579	3	1	924	12214
[OVER]	G3DSA:3.40.30.10	(GENE3D),SFLDS00019	(SFLD),SFLDG00358	(SFLD)	0.705936	0.00132579	3	1	924	12214
[OVER]	IPR011576	(PFAM)	0.705936	0.00132579	3	1	924	12214
[OVER]	IPR023395	(SUPERFAMILY)	0.81406	0.00162002	10	38	917	12177
[OVER]	SSF49562	(SUPERFAMILY)	0.974391	0.00199012	6	14	921	12201
[OVER]	IPR039058	(PANTHER)	1	0.00497051	2	0	925	12215
[OVER]	PTHR43452:SF6	(PANTHER)	1	0.0430692	2	3	925	12212
[OVER]	IPR036013	(SUPERFAMILY)	1	0.0430692	2	3	925	12212
[OVER]	IPR025110	(PFAM)	1	0.0139056	4	10	923	12205
[OVER]	SSF54373	(SUPERFAMILY)	1	0.00671775	6	19	921	12196
[OVER]	IPR003661	(PFAM)	1	0.0238427	5	19	922	12196
[OVER]	IPR006139	(PFAM)	1	0.0430692	2	3	925	12212
[OVER]	IPR013120	(PFAM)	1	0.0270977	2	2	925	12213
[OVER]	PTHR38116	(PANTHER)	1	0.0430692	2	3	925	12212
[OVER]	IPR036610	(G3DSA:3.90.280.GENE3D)	1	0.0270977	2	2	925	12213
[OVER]	PTHR44013	(PANTHER)	1	0.00497051	2	0	925	12215
[OVER]	IPR037060	(G3DSA:2.40.180.GENE3D)	1	0.0270977	2	2	925	12213
[OVER]	IPR021858	(PFAM)	1	0.028124	5	20	922	12195
[OVER]	PTHR19384	(PANTHER)	1	0.00595176	3	3	924	12212
[OVER]	PTHR31313:SF74	(PANTHER)	1	0.00987232	3	4	924	12211
[OVER]	IPR000873	(PFAM)	1	0.00995449	6	21	921	12194
[OVER]	IPR012132	(PIRSF)	1	0.0476263	3	9	924	12206
[OVER]	IPR038071	(SUPERFAMILY)	1	0.0142117	2	1	925	12214
[OVER]	PTHR31263	(PANTHER)	1	0.0225933	4	12	923	12203
[OVER]	IPR033177	(TIGRFAM)	1	0.0142117	2	1	925	12214
[OVER]	cd07038	(CDD)	1	0.0270977	2	2	925	12213
[OVER]	IPR036565	(G3DSA:3.40.1190.GENE3D)	1	0.0031403	3	2	924	12213
[OVER]	IPR000612	(PROSITE_PATTERNS)	1	0.0142117	2	1	925	12214
[OVER]	IPR000277	(PIRSF)	1	0.0270977	2	2	925	12213
[OVER]	PTHR42034	(PANTHER)	1	0.0270977	2	2	925	12213
[OVER]	PTHR43670	(PANTHER)	1	0.00497051	2	0	925	12215
[OVER]	IPR031468	(PROSITE_PROFILES)	1	0.00769993	4	8	923	12207
[OVER]	IPR016187	(SUPERFAMILY)	1	0.0142117	2	1	925	12214
[OVER]	IPR003817	(PANTHER)	1	0.0430692	2	3	925	12212
[OVER]	IPR023173	(G3DSA:1.20.990.GENE3D)	1	0.0430692	2	3	925	12212
[OVER]	PTHR43719	(PANTHER)	1	0.00232516	4	5	923	12210
[OVER]	IPR008220	(PIRSF)	1	0.0142117	2	1	925	12214
[OVER]	IPR036259	(SUPERFAMILY)	1	0.0166005	20	150	907	12065
[OVER]	IPR000612	(PANTHER)	1	0.0142117	2	1	925	12214
[OVER]	IPR029032	(G3DSA:1.20.1290.GENE3D)	1	0.0430692	2	3	925	12212
[OVER]	PTHR23130	(PANTHER)	1	0.0430692	2	3	925	12212
[OVER]	IPR016040	(PFAM)	1	0.00595176	3	3	924	12212
[OVER]	cd05289	(CDD)	1	0.00497051	2	0	925	12215
[OVER]	IPR016639	(PIRSF)	1	0.0142117	2	1	925	12214
[OVER]	G3DSA:3.40.30.10	(GENE3D)	1	0.0216064	9	50	918	12165
[OVER]	IPR036615	(SUPERFAMILY)	1	0.0031403	3	2	924	12213
[OVER]	IPR009014	(G3DSA:3.40.50.GENE3D)	1	0.0288598	3	7	924	12208
[OVER]	PTHR43004	(PANTHER)	1	0.00497051	2	0	925	12215
[OVER]	IPR004910	(PFAM)	1	0.00497051	2	0	925	12215
[OVER]	PF13602	(PFAM)	1	0.0270977	2	2	925	12213
[OVER]	PTHR43201	(PANTHER)	1	0.0270977	2	2	925	12213
[OVER]	G3DSA:3.30.300.30	(GENE3D)	1	0.0339679	4	14	923	12201
[OVER]	IPR008914	(PFAM)	1	0.0270977	2	2	925	12213
[OVER]	IPR024500	(PFAM)	1	0.0142117	2	1	925	12214
[OVER]	IPR008254	(PFAM)	1	0.0430692	2	3	925	12212
[OVER]	IPR011057	(SUPERFAMILY)	1	0.0476263	3	9	924	12206
[OVER]	cd05930	(CDD)	1	0.0270977	2	2	925	12213
[OVER]	IPR036400	(SUPERFAMILY)	1	0.0406969	4	15	923	12200
[OVER]	IPR035810	(CDD)	1	0.0270977	2	2	925	12213
[OVER]	PTHR15020	(PANTHER)	1	0.00497051	2	0	925	12215
[OVER]	IPR005123	(PROSITE_PROFILES)	1	0.0406969	4	15	923	12200
[OVER]	cd14688	(CDD)	1	0.0279363	4	13	923	12202
[OVER]	PTHR23028:SF53	(PANTHER)	1	0.0430692	2	3	925	12212
[OVER]	IPR017943	(SUPERFAMILY)	1	0.00497051	2	0	925	12215
[OVER]	IPR011614	(PFAM)	1	0.0430692	2	3	925	12212
[OVER]	PTHR44013:SF1	(PANTHER)	1	0.00497051	2	0	925	12215
[OVER]	G3DSA:2.60.40.650	(GENE3D)	1	0.0430692	2	3	925	12212
[OVER]	IPR011006	(SUPERFAMILY)	1	0.00995449	6	21	921	12194
[OVER]	IPR005467	(PROSITE_PROFILES)	1	0.0380688	5	22	922	12193
[OVER]	IPR000192	(PFAM)	1	0.00232516	4	5	923	12210
[OVER]	IPR005399	(PRINTS)	1	0.00497051	2	0	925	12215
[OVER]	IPR001789	(PFAM)	1	0.0082224	6	20	921	12195
[OVER]	IPR036610	(SUPERFAMILY)	1	0.0430692	2	3	925	12212
[OVER]	IPR000073	(PFAM)	1	0.043094	6	31	921	12184
[OVER]	IPR002629	(PFAM)	1	0.00497051	2	0	925	12215
[OVER]	IPR029510	(PROSITE_PATTERNS)	1	0.0139056	4	10	923	12205
[OVER]	IPR003819	(PFAM)	1	0.0376447	3	8	924	12207
[OVER]	G3DSA:3.40.30.130	(GENE3D)	1	0.0031403	3	2	924	12213
[OVER]	IPR010080	(TIGRFAM)	1	0.0270977	2	2	925	12213
[OVER]	G3DSA:1.10.287.130	(GENE3D)	1	0.028124	5	20	922	12195
[OVER]	IPR008254	(PROSITE_PROFILES)	1	0.00595176	3	3	924	12212
[OVER]	IPR004148	(PFAM)	1	0.0270977	2	2	925	12213
[OVER]	IPR003594	(PFAM)	1	0.049914	5	24	922	12191
[OVER]	IPR020845	(PROSITE_PATTERNS)	1	0.00682542	5	13	922	12202
[OVER]	cd02005	(CDD)	1	0.0430692	2	3	925	12212
[OVER]	IPR007667	(PROSITE_PROFILES)	1	0.00497051	2	0	925	12215
[OVER]	IPR000326	(PFAM)	1	0.014975	3	5	924	12210
[OVER]	IPR017941	(PFAM)	1	0.0142117	2	1	925	12214
[OVER]	G3DSA:3.40.50.12780	(GENE3D)	1	0.00339302	6	16	921	12199
[OVER]	IPR018028	(PRINTS)	1	0.0270977	2	2	925	12213
[OVER]	IPR015422	(G3DSA:3.90.1150.GENE3D)	1	0.0108523	8	36	919	12179
[OVER]	PTHR13878	(PANTHER)	1	0.014975	3	5	924	12210
[OVER]	PTHR43791:SF19	(PANTHER)	1	0.00497051	2	0	925	12215
[OVER]	G3DSA:3.90.25.10	(GENE3D)	1	0.0279363	4	13	923	12202
[OVER]	IPR017853	(SUPERFAMILY)	1	0.0278359	12	80	915	12135
[OVER]	IPR039261	(G3DSA:3.40.50.GENE3D)	1	0.0082224	6	20	921	12195
[OVER]	IPR001107	(PFAM)	1	0.0430692	2	3	925	12212
[OVER]	IPR000242	(PROSITE_PROFILES)	1	0.0270977	2	2	925	12213
[OVER]	IPR001579	(PROSITE_PATTERNS)	1	0.0476263	3	9	924	12206
[OVER]	IPR008220	(HAMAP)	1	0.00497051	2	0	925	12215
[OVER]	IPR029039	(SUPERFAMILY)	1	0.014975	3	5	924	12210
[OVER]	IPR007867	(PFAM)	1	0.0225933	4	12	923	12203
[OVER]	PTHR35179	(PANTHER)	1	0.0142117	2	1	925	12214
[OVER]	IPR018028	(PROSITE_PROFILES)	1	0.0430692	2	3	925	12212
[OVER]	PTHR14237	(PANTHER)	1	0.0270977	2	2	925	12213
[OVER]	IPR023170	(G3DSA:1.10.1670.GENE3D)	1	0.0142117	2	1	925	12214
[OVER]	IPR000639	(PRINTS)	1	0.0430692	2	3	925	12212
[OVER]	PTHR43452	(PANTHER)	1	0.0430692	2	3	925	12212
[OVER]	G3DSA:3.40.50.12330	(GENE3D)	1	0.0142117	2	1	925	12214
[OVER]	IPR004358	(PRINTS)	1	0.0328624	5	21	922	12194
[OVER]	PTHR31736	(PANTHER)	1	0.0270977	2	2	925	12213
[OVER]	G3DSA:3.90.1580.10	(GENE3D)	1	0.0142117	2	1	925	12214
[OVER]	PTHR44051:SF8	(PANTHER)	1	0.00497051	2	0	925	12215
[OVER]	IPR008030	(PFAM)	1	0.00391511	5	11	922	12204
[OVER]	PTHR10067:SF2	(PANTHER)	1	0.0270977	2	2	925	12213
[OVER]	cd07106	(CDD)	1	0.00497051	2	0	925	12215
[OVER]	IPR003265	(CDD)	1	0.0270977	2	2	925	12213
[OVER]	IPR008220	(TIGRFAM)	1	0.00497051	2	0	925	12215
[OVER]	IPR027256	(TIGRFAM)	1	0.0270977	2	2	925	12213
[OVER]	IPR036890	(G3DSA:3.30.565.GENE3D)	1	0.0225942	6	26	921	12189
[OVER]	SSF56988	(SUPERFAMILY)	1	0.0270977	2	2	925	12213
[OVER]	IPR001789	(SMART)	1	0.0082224	6	20	921	12195
[OVER]	IPR035892	(G3DSA:2.60.40.GENE3D)	1	0.00432082	6	17	921	12198
[OVER]	G3DSA:3.90.180.10	(GENE3D)	1	0.00601512	7	25	920	12190
[OVER]	IPR006096	(PFAM)	1	0.0142117	2	1	925	12214
[OVER]	IPR020578	(PROSITE_PATTERNS)	1	0.0270977	2	2	925	12213
[OVER]	IPR036374	(SUPERFAMILY)	1	0.0430692	2	3	925	12212
[OVER]	IPR011257	(SUPERFAMILY)	1	0.0270977	2	2	925	12213
[OVER]	SSF56801	(SUPERFAMILY)	1	0.0082224	6	20	921	12195
[OVER]	IPR013154	(PFAM)	1	0.0238427	5	19	922	12196
[OVER]	G3DSA:3.30.300.310	(GENE3D)	1	0.0270977	2	2	925	12213
[OVER]	IPR020835	(SUPERFAMILY)	1	0.0430692	2	3	925	12212
[OVER]	IPR011701	(PFAM)	1	0.00798257	15	92	912	12123
[OVER]	IPR020846	(PROSITE_PROFILES)	1	0.00712172	18	118	909	12097
[OVER]	IPR039261	(SUPERFAMILY)	1	0.0141681	6	23	921	12192
[OVER]	IPR013221	(PFAM)	1	0.0270977	2	2	925	12213
[OVER]	PTHR11362:SF28	(PANTHER)	1	0.00497051	2	0	925	12215
[OVER]	IPR036938	(SUPERFAMILY)	1	0.0212999	3	6	924	12209
[OVER]	IPR027842	(PFAM)	1	0.00497051	2	0	925	12215
[OVER]	cd04730	(CDD)	1	0.0430692	2	3	925	12212
[OVER]	SSF52777	(SUPERFAMILY)	1	0.00769993	4	8	923	12207
[OVER]	IPR036400	(G3DSA:3.10.120.GENE3D)	1	0.0339679	4	14	923	12201
[OVER]	cd03190	(CDD)	1	0.0031403	3	2	924	12213
[OVER]	IPR003097	(PFAM)	1	0.0430692	2	3	925	12212
[OVER]	IPR001433	(PFAM)	1	0.0476263	3	9	924	12206
[OVER]	IPR008335	(PRINTS)	1	0.0430692	2	3	925	12212
[OVER]	IPR013595	(PFAM)	1	0.0430692	2	3	925	12212
[OVER]	IPR010080	(CDD)	1	0.0270977	2	2	925	12213
[OVER]	IPR036922	(G3DSA:2.102.10.GENE3D)	1	0.0270977	2	2	925	12213
[OVER]	IPR000277	(CDD)	1	0.0270977	2	2	925	12213
[OVER]	IPR029752	(PROSITE_PATTERNS)	1	0.0430692	2	3	925	12212
[OVER]	IPR004148	(PROSITE_PROFILES)	1	0.0142117	2	1	925	12214
[OVER]	IPR036864	(G3DSA:4.10.240.GENE3D)	1	0.0429616	13	96	914	12119
[OVER]	PTHR43150	(PANTHER)	1	0.00497051	2	0	925	12215
[OVER]	IPR017938	(SUPERFAMILY)	1	0.0406969	4	15	923	12200
[OVER]	PTHR10338	(PANTHER)	1	0.0142117	2	1	925	12214
[OVER]	IPR002891	(CDD)	1	0.00497051	2	0	925	12215
[OVER]	IPR003661	(CDD)	1	0.028124	5	20	922	12195
[OVER]	IPR012349	(G3DSA:2.30.110.GENE3D)	1	0.00366017	4	6	923	12209
[OVER]	IPR000572	(PFAM)	1	0.0430692	2	3	925	12212
[OVER]	SSF52283	(SUPERFAMILY)	1	0.0376447	3	8	924	12207
[OVER]	G3DSA:1.20.1250.20	(GENE3D)	1	0.0183389	17	122	910	12093
[OVER]	PTHR31451	(PANTHER)	1	0.0270977	2	2	925	12213
[OVER]	PTHR32419:SF6	(PANTHER)	1	0.0142117	2	1	925	12214
[OVER]	cd00570	(CDD)	1	0.0430692	2	3	925	12212
[OVER]	PTHR14097	(PANTHER)	1	0.0142117	2	1	925	12214
[OVER]	IPR003594	(SMART)	1	0.0437509	5	23	922	12192
[OVER]	IPR029039	(G3DSA:3.40.50.GENE3D)	1	0.014975	3	5	924	12210
[OVER]	PTHR43520	(PANTHER)	1	0.0270977	2	2	925	12213
[OVER]	IPR006593	(SMART)	1	0.00987232	3	4	924	12211
[OVER]	PTHR44845	(PANTHER)	1	0.0270977	2	2	925	12213
[OVER]	PTHR38116:SF3	(PANTHER)	1	0.0270977	2	2	925	12213
[OVER]	SSF55781	(SUPERFAMILY)	1	0.0376447	3	8	924	12207
[OVER]	IPR015915	(SUPERFAMILY)	1	0.0279363	4	13	923	12202
[OVER]	PTHR23024:SF245	(PANTHER)	1	0.0270977	2	2	925	12213
[OVER]	G3DSA:3.30.479.30	(GENE3D)	1	0.0142117	2	1	925	12214
[OVER]	IPR036615	(G3DSA:3.90.190.GENE3D)	1	0.0031403	3	2	924	12213
[OVER]	PF13410	(PFAM)	1	0.0430692	2	3	925	12212
[OVER]	SSF50475	(SUPERFAMILY)	1	0.00543328	4	7	923	12208
[OVER]	IPR008978	(SUPERFAMILY)	1	0.00987232	3	4	924	12211
[OVER]	IPR000172	(PFAM)	1	0.0179237	4	11	923	12204
[OVER]	PF01583	(PFAM)	1	0.00497051	2	0	925	12215
[OVER]	IPR003265	(SMART)	1	0.0270977	2	2	925	12213
[OVER]	IPR015813	(SUPERFAMILY)	1	0.0212999	3	6	924	12209
[OVER]	IPR020843	(SMART)	1	0.00995449	6	21	921	12194
[OVER]	PTHR43670:SF5	(PANTHER)	1	0.00497051	2	0	925	12215
[OVER]	IPR012110	(PIRSF)	1	0.0270977	2	2	925	12213
[OVER]	IPR036565	(SUPERFAMILY)	1	0.0031403	3	2	924	12213
[OVER]	IPR035810	(PANTHER)	1	0.0270977	2	2	925	12213
[OVER]	PTHR24089:SF168	(PANTHER)	1	0.00497051	2	0	925	12215
[OVER]	IPR003594	(CDD)	1	0.0260197	6	27	921	12188
[OVER]	G3DSA:1.20.144.10	(GENE3D)	1	0.014975	3	5	924	12210
[OVER]	PTHR14194:SF98	(PANTHER)	1	0.0270977	2	2	925	12213
[OVER]	PTHR43397	(PANTHER)	1	0.0270977	2	2	925	12213
[OVER]	IPR010582	(PFAM)	1	0.0142117	2	1	925	12214
[OVER]	PTHR28620	(PANTHER)	1	0.00497051	2	0	925	12215
[OVER]	IPR017805	(TIGRFAM)	1	0.0270977	2	2	925	12213
[OVER]	IPR017941	(PROSITE_PROFILES)	1	0.0270977	2	2	925	12213
[OVER]	PTHR23130:SF115	(PANTHER)	1	0.0430692	2	3	925	12212
[OVER]	IPR019257	(PFAM)	1	0.0270977	2	2	925	12213
[OVER]	G3DSA:1.10.340.30	(GENE3D)	1	0.0270977	2	2	925	12213
[OVER]	PTHR31138	(PANTHER)	1	0.00497051	2	0	925	12215
[OVER]	G3DSA:3.40.50.970	(GENE3D)	1	0.0109824	5	15	922	12200
[OVER]	IPR002891	(TIGRFAM)	1	0.00497051	2	0	925	12215
[OVER]	IPR001789	(PROSITE_PROFILES)	1	0.00995449	6	21	921	12194
[OVER]	G3DSA:3.20.20.60	(GENE3D)	1	0.014975	3	5	924	12210
[OVER]	IPR016160	(PROSITE_PATTERNS)	1	0.0212999	3	6	924	12209
[OVER]	IPR018028	(PANTHER)	1	0.0430692	2	3	925	12212
[OVER]	IPR001789	(CDD)	1	0.00995449	6	21	921	12194
[OVER]	IPR023213	(G3DSA:3.30.559.GENE3D)	1	0.0476263	3	9	924	12206
[OVER]	IPR001199	(SMART)	1	0.0406969	4	15	923	12200
[OVER]	IPR011614	(SMART)	1	0.0430692	2	3	925	12212
[OVER]	IPR036890	(SUPERFAMILY)	1	0.0383025	6	30	921	12185
[OVER]	IPR003661	(SMART)	1	0.028124	5	20	922	12195
[OVER]	IPR005066	(PFAM)	1	0.0430692	2	3	925	12212
[OVER]	IPR005829	(PROSITE_PATTERNS)	1	0.0482449	6	32	921	12183
[OVER]	IPR034751	(PROSITE_PROFILES)	1	0.00497051	2	0	925	12215
[OVER]	IPR016639	(PANTHER)	1	0.0031403	3	2	924	12213
[OVER]	PTHR21091	(PANTHER)	1	0.0430692	2	3	925	12212
[OVER]	cd03311	(CDD)	1	0.00497051	2	0	925	12215
[OVER]	IPR036922	(SUPERFAMILY)	1	0.0270977	2	2	925	12213
[OVER]	PTHR10165	(PANTHER)	1	0.0031403	3	2	924	12213
[OVER]	IPR040062	(PANTHER)	1	0.00428129	9	37	918	12178
[OVER]	PTHR11552	(PANTHER)	1	0.0225933	4	12	923	12203
[OVER]	IPR029061	(SUPERFAMILY)	1	0.0406969	4	15	923	12200
[OVER]	PTHR43353	(PANTHER)	1	0.00497051	2	0	925	12215
[OVER]	IPR011032	(SUPERFAMILY)	1	0.00717983	7	26	920	12189
[OVER]	IPR017927	(PROSITE_PROFILES)	1	0.0200053	5	18	922	12197
[OVER]	IPR002656	(PFAM)	1	0.0430692	2	3	925	12212
[OVER]	IPR007667	(PFAM)	1	0.00497051	2	0	925	12215
[OVER]	IPR003265	(PFAM)	1	0.0270977	2	2	925	12213
[OVER]	IPR038071	(G3DSA:3.20.20.GENE3D)	1	0.0142117	2	1	925	12214
[OVER]	PTHR43487:SF2	(PANTHER)	1	0.0270977	2	2	925	12213
[OVER]	PTHR11699:SF266	(PANTHER)	1	0.00497051	2	0	925	12215
[OVER]	IPR004148	(SMART)	1	0.0142117	2	1	925	12214
[OVER]	IPR004101	(PFAM)	1	0.0142117	2	1	925	12214
[OVER]	IPR029032	(SUPERFAMILY)	1	0.00987232	3	4	924	12211
[OVER]	cd08157	(CDD)	1	0.00497051	2	0	925	12215
[OVER]	PTHR24409	(PANTHER)	1	0.0142117	2	1	925	12214
[OVER]	IPR005123	(PFAM)	1	0.0279363	4	13	923	12202
[OVER]	IPR021833	(PFAM)	1	0.00987232	3	4	924	12211
[OVER]	IPR003817	(PFAM)	1	0.0430692	2	3	925	12212
[OVER]	G3DSA:3.90.1140.10	(GENE3D)	1	0.0270977	2	2	925	12213
[OVER]	G3DSA:3.60.130.10	(GENE3D)	1	0.0288598	3	7	924	12208
[OVER]	IPR001199	(PFAM)	1	0.0406969	4	15	923	12200
[OVER]	PTHR43791	(PANTHER)	1	0.00542312	6	18	921	12197
[OVER]	IPR005532	(PFAM)	1	0.0142117	2	1	925	12214
[OVER]	IPR006096	(SMART)	1	0.0142117	2	1	925	12214
[OVER]	IPR036374	(G3DSA:3.90.420.GENE3D)	1	0.0430692	2	3	925	12212
[OVER]	IPR000612	(PFAM)	1	0.0142117	2	1	925	12214
[OVER]	PTHR23028	(PANTHER)	1	0.0430692	2	3	925	12212
[OVER]	IPR004136	(PFAM)	1	0.0430692	2	3	925	12212
[OVER]	G3DSA:3.30.9.30	(GENE3D)	1	0.00497051	2	0	925	12215
[OVER]	IPR031755	(PFAM)	1	0.0212999	3	6	924	12209
[OVER]	IPR018109	(PROSITE_PATTERNS)	1	0.0142117	2	1	925	12214
[OVER]	IPR036097	(SUPERFAMILY)	1	0.028124	5	20	922	12195
[OVER]	IPR020846	(CDD)	1	0.0101134	20	142	907	12073
[OVER]	PTHR14194	(PANTHER)	1	0.0212999	3	6	924	12209
[OVER]	G3DSA:2.70.150.20	(GENE3D)	1	0.0142117	2	1	925	12214

## Sheet: C4
Tags	GO ID	GO Name	GO Category	FDR	P-Value	Nr Test	Nr Reference	Non Annot Test	Non Annot Reference
[OVER]	GO:0042128	nitrate assimilation	BIOLOGICAL_PROCESS	1	0.00429309	2	4	226	12910
[OVER]	GO:0046857	oxidoreductase activity, acting on other nitrogenous compounds as donors, with NAD or NADP as acceptor	MOLECULAR_FUNCTION	1	0.000299689	2	0	226	12914
Tags	Annotation		FDR	P-Value	Nr Test	NrReference	NonAnnotTest	NonAnnotReference
[OVER]	PTHR33048	(PANTHER)	0.367979	1.9271e-05	9	78	219	12836
[OVER]	PTHR38418	(PANTHER)	1	0.017349	1	0	227	12914
[OVER]	TRANSMEMBRANE	(PHOBIUS)	1	0.00286341	64	2604	164	10310
[OVER]	IPR001734	(PFAM)	1	0.000299689	2	0	226	12914
[OVER]	IPR006384	(TIGRFAM)	1	0.0343982	1	1	227	12913
[OVER]	IPR001401	(SMART)	1	0.0148666	2	9	226	12905
[OVER]	PTHR19241:SF324	(PANTHER)	1	0.017349	1	0	227	12914
[OVER]	PTHR32183	(PANTHER)	1	0.0343982	1	1	227	12913
[OVER]	IPR001002	(PFAM)	1	0.00429309	2	4	226	12910
[OVER]	PTHR12935:SF9	(PANTHER)	1	0.0343982	1	1	227	12913
[OVER]	IPR010699	(PFAM)	1	0.017349	1	0	227	12914
[OVER]	PTHR38846	(PANTHER)	1	0.0343982	1	1	227	12913
[OVER]	PTHR14614:SF10	(PANTHER)	1	0.0343982	1	1	227	12913
[OVER]	PTHR43668:SF2	(PANTHER)	1	0.017349	1	0	227	12914
[OVER]	G3DSA:3.30.60.180	(GENE3D)	1	0.0176379	2	10	226	12904
[OVER]	IPR004601	(PFAM)	1	0.017349	1	0	227	12914
[OVER]	IPR037293	(G3DSA:2.130.10.GENE3D)	1	0.0343982	1	1	227	12913
[OVER]	IPR036509	(G3DSA:3.30.1060.GENE3D)	1	0.017349	1	0	227	12914
[OVER]	PTHR42799:SF2	(PANTHER)	1	0.017349	1	0	227	12914
[OVER]	NON_CYTOPLASMIC_DOMAIN	(PHOBIUS)	1	0.00286889	93	4108	135	8806
[OVER]	IPR008422	(PFAM)	1	0.0343982	1	1	227	12913
[OVER]	PTHR11819	(PANTHER)	1	0.000299689	2	0	226	12914
[OVER]	PTHR42354	(PANTHER)	1	0.017349	1	0	227	12914
[OVER]	IPR002893	(PFAM)	1	0.0123031	2	8	226	12906
[OVER]	cd00180	(CDD)	1	0.00622062	3	19	225	12895
[OVER]	PTHR20930:SF0	(PANTHER)	1	0.0343982	1	1	227	12913
[OVER]	IPR039653	(PANTHER)	1	0.0343982	1	1	227	12913
[OVER]	PTHR43725:SF3	(PANTHER)	1	0.0343982	1	1	227	12913
[OVER]	PTHR43544	(PANTHER)	1	0.017349	1	0	227	12914
[OVER]	PTHR20930	(PANTHER)	1	0.0343982	1	1	227	12913
[OVER]	PTHR36578:SF5	(PANTHER)	1	0.017349	1	0	227	12914
[OVER]	PTHR44482	(PANTHER)	1	0.017349	1	0	227	12914
[OVER]	IPR001734	(PROSITE_PROFILES)	1	0.000299689	2	0	226	12914
[OVER]	PTHR11360:SF223	(PANTHER)	1	0.017349	1	0	227	12914
[OVER]	PTHR43747	(PANTHER)	1	0.017349	1	0	227	12914
[OVER]	IPR020850	(PROSITE_PROFILES)	1	0.0148666	2	9	226	12905
[OVER]	IPR006066	(PRINTS)	1	0.0343982	1	1	227	12913
[OVER]	IPR007568	(PANTHER)	1	0.0123031	2	8	226	12906
[OVER]	IPR008901	(PFAM)	1	0.0343982	1	1	227	12913
[OVER]	IPR004601	(PANTHER)	1	0.0343982	1	1	227	12913
[OVER]	PTHR42799	(PANTHER)	1	0.017349	1	0	227	12914
[OVER]	PTHR37488	(PANTHER)	1	0.017349	1	0	227	12914
[OVER]	PTHR43809	(PANTHER)	1	0.017349	1	0	227	12914
[OVER]	PTHR24096:SF265	(PANTHER)	1	0.017349	1	0	227	12914
[OVER]	TIGR01488	(TIGRFAM)	1	0.0343982	1	1	227	12913
[OVER]	cd14688	(CDD)	1	0.0343421	2	15	226	12899
[OVER]	IPR010634	(PFAM)	1	0.017349	1	0	227	12914
[OVER]	PTHR24320:SF138	(PANTHER)	1	0.017349	1	0	227	12914
[OVER]	PTHR37540	(PANTHER)	1	0.0343982	1	1	227	12913
[OVER]	IPR017881	(CDD)	1	0.017349	1	0	227	12914
[OVER]	PTHR14614	(PANTHER)	1	0.0123031	2	8	226	12906
[OVER]	PTHR11177:SF174	(PANTHER)	1	0.0343982	1	1	227	12913
[OVER]	G3DSA:3.90.1470.20	(GENE3D)	1	0.0343982	1	1	227	12913
[OVER]	IPR002569	(HAMAP)	1	0.017349	1	0	227	12914
[OVER]	IPR000375	(PFAM)	1	0.0148666	2	9	226	12905
[OVER]	IPR031155	(PTHR11819:PANTHER)	1	0.017349	1	0	227	12914
[OVER]	cd13959	(CDD)	1	0.0343982	1	1	227	12913
[OVER]	IPR009880	(PFAM)	1	0.017349	1	0	227	12914
[OVER]	IPR007419	(PFAM)	1	0.017349	1	0	227	12914
[OVER]	PTHR11465:SF33	(PANTHER)	1	0.017349	1	0	227	12914
[OVER]	PTHR12307	(PANTHER)	1	0.0343982	1	1	227	12913
[OVER]	PTHR43617	(PANTHER)	1	0.0343982	1	1	227	12913
[OVER]	PTHR10972:SF102	(PANTHER)	1	0.0343982	1	1	227	12913
[OVER]	PTHR30618:SF4	(PANTHER)	1	0.0343982	1	1	227	12913
[OVER]	G3DSA:1.10.530.10	(GENE3D)	1	0.017349	1	0	227	12914
[OVER]	IPR004978	(PANTHER)	1	0.017349	1	0	227	12914
[OVER]	PTHR42091	(PANTHER)	1	0.017349	1	0	227	12914
[OVER]	IPR014756	(SUPERFAMILY)	1	0.00622062	3	19	225	12895
[OVER]	G3DSA:3.30.413.10	(GENE3D)	1	0.0343982	1	1	227	12913
[OVER]	G3DSA:1.20.120.1780	(GENE3D)	1	0.0343982	1	1	227	12913
[OVER]	IPR022812	(PFAM)	1	0.0382013	2	16	226	12898
[OVER]	PTHR23515	(PANTHER)	1	0.017349	1	0	227	12914
[OVER]	IPR002569	(TIGRFAM)	1	0.017349	1	0	227	12914
[OVER]	IPR032350	(PFAM)	1	0.0343982	1	1	227	12913
[OVER]	IPR005117	(PFAM)	1	0.0343982	1	1	227	12913
[OVER]	PTHR43747:SF1	(PANTHER)	1	0.017349	1	0	227	12914
[OVER]	PTHR42973:SF15	(PANTHER)	1	0.017349	1	0	227	12914
[OVER]	PTHR32183:SF6	(PANTHER)	1	0.0343982	1	1	227	12913
[OVER]	IPR008854	(PROSITE_PROFILES)	1	0.0343982	1	1	227	12913
[OVER]	PTHR35144:SF2	(PANTHER)	1	0.0343982	1	1	227	12913
[OVER]	IPR008258	(PFAM)	1	0.017349	1	0	227	12914
[OVER]	IPR001401	(CDD)	1	0.0123031	2	8	226	12906
[OVER]	PTHR32440:SF7	(PANTHER)	1	0.017349	1	0	227	12914
[OVER]	PTHR12956:SF4	(PANTHER)	1	0.0343982	1	1	227	12913
[OVER]	IPR004601	(TIGRFAM)	1	0.017349	1	0	227	12914
[OVER]	IPR002195	(PROSITE_PATTERNS)	1	0.0343982	1	1	227	12913
[OVER]	IPR002569	(PFAM)	1	0.017349	1	0	227	12914
[OVER]	IPR006067	(PFAM)	1	0.0343982	1	1	227	12913
[OVER]	SSF144232	(SUPERFAMILY)	1	0.0237726	2	12	226	12902
[OVER]	PTHR13182:SF8	(PANTHER)	1	0.0343982	1	1	227	12913
[OVER]	IPR036509	(SUPERFAMILY)	1	0.017349	1	0	227	12914
[OVER]	IPR002893	(PROSITE_PROFILES)	1	0.00783219	2	6	226	12908
[OVER]	cd11476	(CDD)	1	0.017349	1	0	227	12914
[OVER]	IPR017593	(TIGRFAM)	1	0.017349	1	0	227	12914
[OVER]	PTHR43029:SF15	(PANTHER)	1	0.017349	1	0	227	12914
[OVER]	IPR005886	(CDD)	1	0.0343982	1	1	227	12913
[OVER]	cd00035	(CDD)	1	0.00783219	2	6	226	12908
[OVER]	IPR036861	(G3DSA:3.30.60.GENE3D)	1	0.0123031	2	8	226	12906
[OVER]	IPR027974	(PFAM)	1	0.017349	1	0	227	12914
[OVER]	IPR019410	(PFAM)	1	0.00995547	2	7	226	12907
[OVER]	IPR006066	(PROSITE_PATTERNS)	1	0.0343982	1	1	227	12913
[OVER]	IPR008854	(PFAM)	1	0.0343982	1	1	227	12913
[OVER]	PTHR23501:SF59	(PANTHER)	1	0.017349	1	0	227	12914
[OVER]	IPR032350	(CDD)	1	0.0343982	1	1	227	12913
[OVER]	PTHR43798	(PANTHER)	1	0.0343982	1	1	227	12913
[OVER]	IPR001734	(TIGRFAM)	1	0.017349	1	0	227	12914
[OVER]	PTHR13367:SF18	(PANTHER)	1	0.0343982	1	1	227	12913
[OVER]	IPR006905	(PFAM)	1	0.017349	1	0	227	12914
[OVER]	G3DSA:3.40.462.20	(GENE3D)	1	0.0237726	2	12	226	12902
[OVER]	IPR038377	(G3DSA:1.20.1730.GENE3D)	1	0.000299689	2	0	226	12914
[OVER]	PTHR31465:SF11	(PANTHER)	1	0.017349	1	0	227	12914
[OVER]	PTHR35859	(PANTHER)	1	0.0343982	1	1	227	12913
[OVER]	PTHR12801:SF106	(PANTHER)	1	0.017349	1	0	227	12914
[OVER]	SSF56014	(SUPERFAMILY)	1	0.0343982	1	1	227	12913
[OVER]	IPR036136	(SUPERFAMILY)	1	0.0343982	1	1	227	12913
[OVER]	IPR001347	(PFAM)	1	0.0343982	1	1	227	12913
[OVER]	IPR040025	(PANTHER)	1	0.0343982	1	1	227	12913
[OVER]	PTHR22594:SF34	(PANTHER)	1	0.017349	1	0	227	12914
[OVER]	PTHR32208	(PANTHER)	1	0.0343982	1	1	227	12913
[OVER]	IPR035474	(CDD)	1	0.017349	1	0	227	12914
[OVER]	G3DSA:2.40.180.20	(GENE3D)	1	0.017349	1	0	227	12914
[OVER]	PTHR11819:SF114	(PANTHER)	1	0.017349	1	0	227	12914
[OVER]	PTHR43544:SF7	(PANTHER)	1	0.017349	1	0	227	12914
[OVER]	IPR022812	(PANTHER)	1	0.0176379	2	10	226	12904
[OVER]	PTHR43902	(PANTHER)	1	0.0343982	1	1	227	12913
[OVER]	PTHR40621	(PANTHER)	1	0.0343982	1	1	227	12913
[OVER]	IPR012748	(PFAM)	1	0.017349	1	0	227	12914
[OVER]	IPR031348	(PFAM)	1	0.0343982	1	1	227	12913
[OVER]	PF12756	(PFAM)	1	0.0343982	1	1	227	12913
[OVER]	PTHR23500:SF15	(PANTHER)	1	0.017349	1	0	227	12914
[OVER]	IPR012748	(TIGRFAM)	1	0.017349	1	0	227	12914
[OVER]	PTHR12907:SF16	(PANTHER)	1	0.017349	1	0	227	12914
[OVER]	IPR037401	(PFAM)	1	0.017349	1	0	227	12914
[OVER]	IPR030381	(PROSITE_PROFILES)	1	0.0148666	2	9	226	12905
[OVER]	PTHR31290:SF5	(PANTHER)	1	0.017349	1	0	227	12914
[OVER]	IPR036861	(SUPERFAMILY)	1	0.0123031	2	8	226	12906
[OVER]	IPR008901	(PANTHER)	1	0.0343982	1	1	227	12913
[OVER]	PTHR19959:SF205	(PANTHER)	1	0.017349	1	0	227	12914
[OVER]	PTHR23324:SF70	(PANTHER)	1	0.0343982	1	1	227	12913
[OVER]	CYTOPLASMIC_DOMAIN	(PHOBIUS)	1	0.00286341	64	2604	164	10310
[OVER]	PTHR14614:SF38	(PANTHER)	1	0.0343982	1	1	227	12913
[OVER]	PTHR19370:SF173	(PANTHER)	1	0.017349	1	0	227	12914
[OVER]	PTHR35859:SF1	(PANTHER)	1	0.017349	1	0	227	12914
[OVER]	PTHR43902:SF2	(PANTHER)	1	0.017349	1	0	227	12914
[OVER]	IPR017804	(PIRSF)	1	0.017349	1	0	227	12914
[OVER]	IPR039057	(PANTHER)	1	0.017349	1	0	227	12914
[OVER]	PTHR42923:SF17	(PANTHER)	1	0.0343982	1	1	227	12913
[OVER]	IPR007568	(PFAM)	1	0.0123031	2	8	226	12906
[OVER]	PTHR43348:SF2	(PANTHER)	1	0.017349	1	0	227	12914
[OVER]	IPR001002	(PRODOM)	1	0.00995547	2	7	226	12907
[OVER]	IPR022407	(PROSITE_PATTERNS)	1	0.017349	1	0	227	12914
[OVER]	PTHR32208:SF21	(PANTHER)	1	0.017349	1	0	227	12914
[OVER]	IPR022812	(PRINTS)	1	0.0148666	2	9	226	12905
[OVER]	PTHR39607	(PANTHER)	1	0.0343982	1	1	227	12913
[OVER]	IPR023346	(SUPERFAMILY)	1	0.0343982	1	1	227	12913
[OVER]	PTHR11245:SF6	(PANTHER)	1	0.017349	1	0	227	12914
[OVER]	IPR001002	(SMART)	1	0.00783219	2	6	226	12908
[OVER]	PTHR31297:SF22	(PANTHER)	1	0.0343982	1	1	227	12913
[OVER]	IPR024168	(CDD)	1	0.017349	1	0	227	12914
[OVER]	PTHR12307:SF36	(PANTHER)	1	0.0343982	1	1	227	12913
[OVER]	IPR001002	(PROSITE_PROFILES)	1	0.0059418	2	5	226	12909
[OVER]	IPR010634	(PANTHER)	1	0.017349	1	0	227	12914
[OVER]	PTHR19375:SF191	(PANTHER)	1	0.0271208	2	13	226	12901
[OVER]	PTHR12907	(PANTHER)	1	0.017349	1	0	227	12914
[OVER]	G3DSA:3.30.465.40	(GENE3D)	1	0.0343421	2	15	226	12899
[OVER]	PTHR22914:SF21	(PANTHER)	1	0.017349	1	0	227	12914
[OVER]	PTHR23515:SF2	(PANTHER)	1	0.017349	1	0	227	12914
[OVER]	PTHR43341:SF15	(PANTHER)	1	0.017349	1	0	227	12914
[OVER]	IPR012137	(PIRSF)	1	0.017349	1	0	227	12914
[OVER]	PTHR43671:SF13	(PANTHER)	1	0.0343982	1	1	227	12913
[OVER]	IPR001347	(PROSITE_PROFILES)	1	0.0343982	1	1	227	12913
[OVER]	IPR015202	(CDD)	1	0.017349	1	0	227	12914
[OVER]	PTHR11474:SF34	(PANTHER)	1	0.0343982	1	1	227	12913
[OVER]	IPR024168	(PIRSF)	1	0.017349	1	0	227	12914
[OVER]	IPR015202	(PFAM)	1	0.017349	1	0	227	12914
[OVER]	IPR004737	(TIGRFAM)	1	0.017349	1	0	227	12914
[OVER]	PTHR11850:SF195	(PANTHER)	1	0.017349	1	0	227	12914
[OVER]	G3DSA:1.10.10.1100	(GENE3D)	1	0.017349	1	0	227	12914
[OVER]	PR00420	(PRINTS)	1	0.0422172	2	17	226	12897
[OVER]	G3DSA:1.20.1280.120	(GENE3D)	1	0.017349	1	0	227	12914
[OVER]	PS51257	(PROSITE_PROFILES)	1	0.0363201	4	68	224	12846
[OVER]	PTHR11566:SF66	(PANTHER)	1	0.00783219	2	6	226	12908
[OVER]	IPR025784	(HAMAP)	1	0.017349	1	0	227	12914
[OVER]	PTHR36851	(PANTHER)	1	0.017349	1	0	227	12914
[OVER]	PTHR43798:SF7	(PANTHER)	1	0.0343982	1	1	227	12913
[OVER]	IPR016840	(PIRSF)	1	0.0343982	1	1	227	12913
[OVER]	cd04318	(CDD)	1	0.017349	1	0	227	12914
[OVER]	IPR025784	(PROSITE_PROFILES)	1	0.017349	1	0	227	12914
[OVER]	IPR006600	(PFAM)	1	0.0343982	1	1	227	12913
[OVER]	PTHR43668	(PANTHER)	1	0.017349	1	0	227	12914
