# Supplementary material for: Key processes required for the different stages of fungal carnivory by a nematode-trapping fungus
Source: PLoS Biol. 2023 Nov 21;21(11):e3002400. doi: 10.1371/journal.pbio.3002400 (PMC10662756; doi:10.1371/journal.pbio.3002400)
Supplement: S3 Table — (XLSX) [file pbio.3002400.s004.xlsx]

## Sheet: UP_02h
Tag	GO Term	GO Name	GO Category	Adj. P-value	P-value	Nr Test	Nr Reference	Not Annot Test	Not Annot Ref
OVER	GO:0033897	ribonuclease T2 activity	MOLECULAR_FUNCTION	0.949491	0.000242155	2	0	203	12937
OVER	GO:0071949	FAD binding	MOLECULAR_FUNCTION	1	0.00704249	4	45	201	12892
OVER	GO:0004252	serine-type endopeptidase activity	MOLECULAR_FUNCTION	1	0.0034034	5	60	200	12877
Tags	Annotation	FDR	P-Value	Nr Test	NrReference	NonAnnotTest	NonAnnotReference
OVER	SignalP-noTM (SIGNALP_EUK)	7.49052e-30	3.92276e-34	210	1204	629	11099
OVER	SignalP-noTM (SIGNALP_GRAM_NEGATIVE)	3.76648e-28	3.94499e-32	147	674	692	11629
OVER	SIGNAL_PEPTIDE_N_REGION (PHOBIUS)	2.24132e-25	7.04265e-29	245	1693	594	10610
OVER	SIGNAL_PEPTIDE (PHOBIUS)	2.24132e-25	7.04265e-29	245	1693	594	10610
OVER	SIGNAL_PEPTIDE_H_REGION (PHOBIUS)	2.24132e-25	7.04265e-29	245	1693	594	10610
OVER	SIGNAL_PEPTIDE_C_REGION (PHOBIUS)	2.24132e-25	7.04265e-29	245	1693	594	10610
OVER	SignalP-TM (SIGNALP_GRAM_POSITIVE)	1.74557e-20	6.39906e-24	178	1130	661	11173
OVER	NON_CYTOPLASMIC_DOMAIN (PHOBIUS)	2.57759e-12	1.0799e-15	375	3826	464	8477
OVER	IPR002889 (SMART)	0.00166422	8.71548e-07	9	10	830	12293
OVER	IPR002889 (PROSITE_PROFILES)	0.00166422	8.71548e-07	9	10	830	12293
OVER	IPR008991 (SUPERFAMILY)	0.00192584	1.10941e-06	7	4	832	12299
OVER	IPR002889 (PFAM)	0.00237893	1.49501e-06	9	11	830	12292
OVER	IPR021476 (PFAM)	0.00714459	4.86408e-06	10	18	829	12285
OVER	IPR021476 (PANTHER)	0.0185485	1.35993e-05	9	16	830	12287
OVER	IPR012678 (SUPERFAMILY)	0.0210048	1.65002e-05	4	0	835	12303
OVER	IPR004038 (PFAM)	0.0934538	7.83064e-05	4	1	835	12302
OVER	IPR016095 (G3DSA:3.40.50.GENE3D)	0.145642	0.000259326	3	0	836	12303
OVER	IPR036967 (G3DSA:3.30.420.GENE3D)	0.145642	0.000259326	3	0	836	12303
OVER	IPR027437 (G3DSA:4.10.910.GENE3D)	0.145642	0.000259326	3	0	836	12303
OVER	SSF53137 (SUPERFAMILY)	0.145642	0.000223001	4	2	835	12301
OVER	IPR028364 (CDD)	0.145642	0.000259326	3	0	836	12303
OVER	IPR005824 (PFAM)	0.145642	0.000259326	3	0	836	12303
OVER	IPR023674 (SUPERFAMILY)	0.145642	0.000259326	3	0	836	12303
OVER	PTHR10871 (PANTHER)	0.145642	0.000259326	3	0	836	12303
OVER	IPR018269 (PROSITE_PATTERNS)	0.145642	0.000259326	3	0	836	12303
OVER	IPR001892 (PFAM)	0.145642	0.000259326	3	0	836	12303
OVER	IPR001971 (PANTHER)	0.145642	0.000259326	3	0	836	12303
OVER	IPR014722 (G3DSA:2.30.30.GENE3D)	0.145642	0.000201555	5	5	834	12298
OVER	PTHR23105 (PANTHER)	0.145642	0.000223001	4	2	835	12301
OVER	IPR001892 (PROSITE_PROFILES)	0.145642	0.000259326	3	0	836	12303
OVER	IPR028364 (PFAM)	0.145642	0.000259326	3	0	836	12303
OVER	PTHR21141 (PANTHER)	0.145642	0.000259326	3	0	836	12303
OVER	IPR001971 (HAMAP)	0.145642	0.000259326	3	0	836	12303
OVER	IPR001971 (PFAM)	0.145642	0.000259326	3	0	836	12303
OVER	IPR034193 (CDD)	0.243988	0.000447216	6	11	833	12292
OVER	IPR002942 (SMART)	0.438654	0.000987804	3	1	836	12302
OVER	IPR010979 (SUPERFAMILY)	0.438654	0.000987804	3	1	836	12302
OVER	IPR002942 (PFAM)	0.438654	0.000987804	3	1	836	12302
OVER	G3DSA:1.10.8.50 (GENE3D)	0.438654	0.000987804	3	1	836	12302
OVER	IPR022024 (PFAM)	0.438654	0.000987804	3	1	836	12302
OVER	IPR029064 (SUPERFAMILY)	0.438654	0.000938085	4	4	835	12299
OVER	PTHR24269 (PANTHER)	0.438654	0.000938085	4	4	835	12299
OVER	PTHR34693 (PANTHER)	0.438654	0.000987804	3	1	836	12302
OVER	IPR000218 (HAMAP)	0.468304	0.00407114	2	0	837	12303
OVER	IPR002222 (PRINTS)	0.468304	0.00407114	2	0	837	12303
OVER	G3DSA:3.90.105.20 (GENE3D)	0.468304	0.00407114	2	0	837	12303
OVER	IPR000911 (CDD)	0.468304	0.00407114	2	0	837	12303
OVER	G3DSA:3.10.20.10 (GENE3D)	0.468304	0.00407114	2	0	837	12303
OVER	IPR020040 (PFAM)	0.468304	0.00407114	2	0	837	12303
OVER	IPR036789 (G3DSA:3.90.930.GENE3D)	0.468304	0.00407114	2	0	837	12303
OVER	IPR036769 (G3DSA:1.10.10.GENE3D)	0.468304	0.00407114	2	0	837	12303
OVER	IPR016082 (PFAM)	0.468304	0.00407114	2	0	837	12303
OVER	IPR018188 (PROSITE_PATTERNS)	0.468304	0.00407114	2	0	837	12303
OVER	IPR000266 (PFAM)	0.468304	0.00407114	2	0	837	12303
OVER	IPR023391 (SUPERFAMILY)	0.468304	0.00407114	2	0	837	12303
OVER	G3DSA:3.30.190.20 (GENE3D)	0.468304	0.00407114	2	0	837	12303
OVER	PTHR33048 (PANTHER)	0.468304	0.0011549	14	73	825	12230
OVER	IPR036796 (G3DSA:3.30.1550.GENE3D)	0.468304	0.00407114	2	0	837	12303
OVER	IPR000630 (PANTHER)	0.468304	0.00407114	2	0	837	12303
OVER	IPR013810 (PFAM)	0.468304	0.00407114	2	0	837	12303
OVER	IPR001892 (PIRSF)	0.468304	0.00407114	2	0	837	12303
OVER	IPR000988 (CDD)	0.468304	0.00407114	2	0	837	12303
OVER	IPR004790 (PIRSF)	0.468304	0.00407114	2	0	837	12303
OVER	IPR000702 (PANTHER)	0.468304	0.00407114	2	0	837	12303
OVER	IPR004790 (PANTHER)	0.468304	0.00407114	2	0	837	12303
OVER	IPR018492 (PRINTS)	0.468304	0.00407114	2	0	837	12303
OVER	IPR001901 (PFAM)	0.468304	0.00407114	2	0	837	12303
OVER	IPR036430 (SUPERFAMILY)	0.468304	0.00407114	2	0	837	12303
OVER	IPR001790 (PFAM)	0.468304	0.00407114	2	0	837	12303
OVER	IPR002222 (PIRSF)	0.468304	0.00407114	2	0	837	12303
OVER	IPR028877 (PANTHER)	0.468304	0.00407114	2	0	837	12303
OVER	PTHR43387 (PANTHER)	0.468304	0.00235205	3	2	836	12301
OVER	IPR000218 (PANTHER)	0.468304	0.00407114	2	0	837	12303
OVER	IPR002222 (HAMAP)	0.468304	0.00407114	2	0	837	12303
OVER	IPR001901 (PROSITE_PATTERNS)	0.468304	0.00407114	2	0	837	12303
OVER	IPR000851 (PANTHER)	0.468304	0.00407114	2	0	837	12303
OVER	IPR036919 (SUPERFAMILY)	0.468304	0.00407114	2	0	837	12303
OVER	IPR018102 (PROSITE_PATTERNS)	0.468304	0.00407114	2	0	837	12303
OVER	PTHR43662 (PANTHER)	0.468304	0.00253806	4	6	835	12297
OVER	IPR005822 (PANTHER)	0.468304	0.00407114	2	0	837	12303
OVER	IPR021138 (PIRSF)	0.468304	0.00407114	2	0	837	12303
OVER	SSF160374 (SUPERFAMILY)	0.468304	0.00407114	2	0	837	12303
OVER	PTHR19868:SF0 (PANTHER)	0.468304	0.00407114	2	0	837	12303
OVER	IPR002942 (PROSITE_PROFILES)	0.468304	0.00235205	3	2	836	12301
OVER	IPR001380 (HAMAP)	0.468304	0.00407114	2	0	837	12303
OVER	IPR005822 (PFAM)	0.468304	0.00407114	2	0	837	12303
OVER	IPR039744 (PANTHER)	0.468304	0.00407114	2	0	837	12303
OVER	IPR002715 (PFAM)	0.468304	0.00407114	2	0	837	12303
OVER	PTHR43008 (PANTHER)	0.468304	0.00378831	4	7	835	12296
OVER	IPR033697 (CDD)	0.468304	0.00407114	2	0	837	12303
OVER	IPR019972 (PROSITE_PATTERNS)	0.468304	0.00407114	2	0	837	12303
OVER	IPR020934 (PROSITE_PATTERNS)	0.468304	0.00407114	2	0	837	12303
OVER	IPR000911 (SMART)	0.468304	0.00407114	2	0	837	12303
OVER	IPR001901 (HAMAP)	0.468304	0.00407114	2	0	837	12303
OVER	IPR000988 (PFAM)	0.468304	0.00407114	2	0	837	12303
OVER	IPR035987 (SUPERFAMILY)	0.468304	0.00407114	2	0	837	12303
OVER	IPR023575 (SUPERFAMILY)	0.468304	0.00407114	2	0	837	12303
OVER	IPR038187 (G3DSA:2.20.70.GENE3D)	0.468304	0.00407114	2	0	837	12303
OVER	IPR001380 (PFAM)	0.468304	0.00407114	2	0	837	12303
OVER	IPR001380 (PANTHER)	0.468304	0.00407114	2	0	837	12303
OVER	PTHR21257:SF31 (PANTHER)	0.468304	0.00407114	2	0	837	12303
OVER	IPR001912 (PFAM)	0.468304	0.00407114	2	0	837	12303
OVER	IPR000266 (PANTHER)	0.468304	0.00407114	2	0	837	12303
OVER	IPR008158 (TIGRFAM)	0.468304	0.00407114	2	0	837	12303
OVER	IPR000911 (PANTHER)	0.468304	0.00407114	2	0	837	12303
OVER	IPR004790 (TIGRFAM)	0.468304	0.00407114	2	0	837	12303
OVER	IPR013810 (PROSITE_PROFILES)	0.468304	0.00407114	2	0	837	12303
OVER	G3DSA:3.30.1490.10 (GENE3D)	0.468304	0.00407114	2	0	837	12303
OVER	PTHR10871:SF18 (PANTHER)	0.468304	0.00407114	2	0	837	12303
OVER	IPR038630 (G3DSA:2.30.170.GENE3D)	0.468304	0.00407114	2	0	837	12303
OVER	IPR036853 (G3DSA:2.40.150.GENE3D)	0.468304	0.00407114	2	0	837	12303
OVER	IPR023575 (G3DSA:3.30.860.GENE3D)	0.468304	0.00407114	2	0	837	12303
OVER	IPR000218 (PFAM)	0.468304	0.00407114	2	0	837	12303
OVER	IPR000597 (PFAM)	0.468304	0.00407114	2	0	837	12303
OVER	IPR000988 (PANTHER)	0.468304	0.00407114	2	0	837	12303
OVER	IPR000266 (PRODOM)	0.468304	0.00407114	2	0	837	12303
OVER	IPR011332 (SUPERFAMILY)	0.468304	0.00235205	3	2	836	12301
OVER	IPR001568 (PANTHER)	0.468304	0.00407114	2	0	837	12303
OVER	IPR005324 (PFAM)	0.468304	0.00407114	2	0	837	12303
OVER	PTHR19868 (PANTHER)	0.468304	0.00407114	2	0	837	12303
OVER	PTHR11759:SF11 (PANTHER)	0.468304	0.00407114	2	0	837	12303
OVER	IPR000630 (PFAM)	0.468304	0.00407114	2	0	837	12303
OVER	IPR006984 (PFAM)	0.468304	0.00407114	2	0	837	12303
OVER	IPR018271 (PROSITE_PATTERNS)	0.468304	0.00407114	2	0	837	12303
OVER	IPR001971 (PIRSF)	0.468304	0.00407114	2	0	837	12303
OVER	G3DSA:2.60.120.1560 (GENE3D)	0.468304	0.00235205	3	2	836	12301
OVER	IPR005822 (PIRSF)	0.468304	0.00407114	2	0	837	12303
OVER	PTHR10052:SF1 (PANTHER)	0.468304	0.00407114	2	0	837	12303
OVER	IPR002715 (SMART)	0.468304	0.00407114	2	0	837	12303
OVER	IPR000218 (SMART)	0.468304	0.00407114	2	0	837	12303
OVER	IPR020783 (PFAM)	0.468304	0.00407114	2	0	837	12303
OVER	PTHR31544 (PANTHER)	0.468304	0.00407114	2	0	837	12303
OVER	IPR023573 (PFAM)	0.468304	0.00407114	2	0	837	12303
OVER	IPR028877 (HAMAP)	0.468304	0.00407114	2	0	837	12303
OVER	PTHR11822:SF9 (PANTHER)	0.468304	0.00407114	2	0	837	12303
OVER	IPR013025 (PFAM)	0.468304	0.00407114	2	0	837	12303
OVER	IPR036430 (G3DSA:3.90.730.GENE3D)	0.468304	0.00407114	2	0	837	12303
OVER	IPR036853 (SUPERFAMILY)	0.468304	0.00407114	2	0	837	12303
OVER	G3DSA:3.30.1370.30 (GENE3D)	0.468304	0.00407114	2	0	837	12303
OVER	IPR001892 (HAMAP)	0.468304	0.00407114	2	0	837	12303
OVER	IPR036789 (SUPERFAMILY)	0.468304	0.00407114	2	0	837	12303
OVER	IPR002715 (PROSITE_PROFILES)	0.468304	0.00407114	2	0	837	12303
OVER	IPR023391 (G3DSA:1.20.5.GENE3D)	0.468304	0.00407114	2	0	837	12303
OVER	PF00428 (PFAM)	0.468304	0.00407114	2	0	837	12303
OVER	IPR002222 (PANTHER)	0.468304	0.00407114	2	0	837	12303
OVER	G3DSA:3.30.465.40 (GENE3D)	0.468304	0.00339997	5	12	834	12291
OVER	IPR036769 (SUPERFAMILY)	0.468304	0.00407114	2	0	837	12303
OVER	IPR001568 (PFAM)	0.468304	0.00407114	2	0	837	12303
OVER	IPR001912 (SMART)	0.468304	0.00407114	2	0	837	12303
OVER	IPR025700 (PFAM)	0.468304	0.00407114	2	0	837	12303
OVER	IPR036899 (SUPERFAMILY)	0.468304	0.00407114	2	0	837	12303
OVER	IPR006984 (PANTHER)	0.468304	0.00407114	2	0	837	12303
OVER	PS51257 (PROSITE_PROFILES)	0.468304	0.00165225	12	59	827	12244
OVER	PTHR12010:SF2 (PANTHER)	0.468304	0.00407114	2	0	837	12303
OVER	IPR036899 (G3DSA:3.90.1180.GENE3D)	0.468304	0.00407114	2	0	837	12303
OVER	IPR000911 (HAMAP)	0.468304	0.00407114	2	0	837	12303
OVER	IPR033130 (PROSITE_PATTERNS)	0.468304	0.00407114	2	0	837	12303
OVER	PTHR43806:SF25 (PANTHER)	0.468304	0.00118738	6	14	833	12289
OVER	IPR005822 (HAMAP)	0.468304	0.00407114	2	0	837	12303
OVER	IPR020784 (PFAM)	0.468304	0.00407114	2	0	837	12303
OVER	IPR002942 (CDD)	0.468304	0.00235205	3	2	836	12301
OVER	IPR036796 (SUPERFAMILY)	0.468304	0.00407114	2	0	837	12303
OVER	IPR002222 (PFAM)	0.468304	0.00407114	2	0	837	12303
OVER	IPR011331 (G3DSA:2.20.25.GENE3D)	0.468304	0.00407114	2	0	837	12303
OVER	IPR036919 (G3DSA:3.30.1390.GENE3D)	0.468304	0.00407114	2	0	837	12303
OVER	IPR005822 (CDD)	0.468304	0.00407114	2	0	837	12303
OVER	IPR018871 (PFAM)	0.500389	0.0044811	3	3	836	12300
OVER	IPR029064 (G3DSA:3.30.1330.GENE3D)	0.500389	0.0044811	3	3	836	12300
OVER	PTHR11863 (PANTHER)	0.500389	0.0044811	3	3	836	12300
OVER	IPR006026 (SMART)	0.500389	0.0044811	3	3	836	12300
OVER	IPR001173 (PFAM)	0.500389	0.0044811	3	3	836	12300
OVER	IPR023827 (PROSITE_PATTERNS)	0.563882	0.00507922	6	20	833	12283
OVER	PTHR42973 (PANTHER)	0.595817	0.00539808	4	8	835	12295
OVER	IPR023828 (PROSITE_PATTERNS)	0.678689	0.00618444	6	21	833	12282
OVER	PTHR31740:SF9 (PANTHER)	0.792594	0.00747143	3	4	836	12299
OVER	IPR019821 (PROSITE_PATTERNS)	0.792594	0.00740795	4	9	835	12294
OVER	IPR006694 (PFAM)	0.792594	0.00747143	3	4	836	12299
OVER	IPR001752 (PRINTS)	0.792594	0.00740795	4	9	835	12294
OVER	IPR019826 (PROSITE_PATTERNS)	0.792594	0.00740795	4	9	835	12294
OVER	PTHR42973:SF2 (PANTHER)	0.792594	0.00747143	3	4	836	12299
OVER	IPR001752 (PROSITE_PROFILES)	0.999218	0.00985461	4	10	835	12293
OVER	IPR001752 (PFAM)	0.999218	0.00985461	4	10	835	12293
OVER	G3DSA:3.40.462.20 (GENE3D)	0.999218	0.00985461	4	10	835	12293
OVER	IPR001752 (SMART)	0.999218	0.00985461	4	10	835	12293

## Sheet: UP_04h
Tag	GO Term	GO Name	GO Category	Adj. P-value	P-value	Nr Test	Nr Reference	Not Annot Test	Not Annot Ref
OVER	GO:0097264	self proteolysis	BIOLOGICAL_PROCESS	1	0.0420102	1	1	278	12862
OVER	GO:0071949	FAD binding	MOLECULAR_FUNCTION	1	0.0199378	4	45	275	12818
OVER	GO:0003830	beta-1,4-mannosylglycoprotein 4-beta-N-acetylglucosaminyltransferase activity	MOLECULAR_FUNCTION	1	0.0420102	1	1	278	12862
OVER	GO:0004867	serine-type endopeptidase inhibitor activity	MOLECULAR_FUNCTION	1	0.0146507	2	7	277	12856
OVER	GO:0004252	serine-type endopeptidase activity	MOLECULAR_FUNCTION	1	0.0491303	4	61	275	12802
OVER	GO:0004104	cholinesterase activity	MOLECULAR_FUNCTION	1	0.0212296	1	0	278	12863
Tags	Annotation	FDR	P-Value	Nr Test	NrReference	NonAnnotTest	NonAnnotReference
OVER	SignalP-noTM (SIGNALP_EUK)	2.69067e-69	1.40909e-73	151	1263	128	11600
OVER	SIGNAL_PEPTIDE_N_REGION (PHOBIUS)	7.91382e-60	2.07222e-63	161	1777	118	11086
OVER	SIGNAL_PEPTIDE (PHOBIUS)	7.91382e-60	2.07222e-63	161	1777	118	11086
OVER	SIGNAL_PEPTIDE_H_REGION (PHOBIUS)	7.91382e-60	2.07222e-63	161	1777	118	11086
OVER	SIGNAL_PEPTIDE_C_REGION (PHOBIUS)	7.91382e-60	2.07222e-63	161	1777	118	11086
OVER	SignalP-noTM (SIGNALP_GRAM_NEGATIVE)	7.16683e-54	2.25195e-57	107	714	172	12149
OVER	NON_CYTOPLASMIC_DOMAIN (PHOBIUS)	8.73487e-42	3.2021e-45	203	3998	76	8865
OVER	SignalP-TM (SIGNALP_GRAM_POSITIVE)	8.43872e-40	3.53547e-43	114	1194	165	11669
OVER	IPR021476 (PANTHER)	2.35753e-09	1.11117e-12	11	14	268	12849
OVER	IPR021476 (PFAM)	9.65946e-09	5.05863e-12	11	17	268	12846
OVER	PTHR33048 (PANTHER)	0.000493941	2.84543e-07	12	75	267	12788
OVER	IPR002889 (SMART)	0.00274045	1.86571e-06	6	13	273	12850
OVER	IPR002889 (PROSITE_PROFILES)	0.00274045	1.86571e-06	6	13	273	12850
OVER	IPR002889 (PFAM)	0.0035708	2.61802e-06	6	14	273	12849
OVER	PS51257 (PROSITE_PROFILES)	0.0230717	1.81239e-05	9	62	270	12801
OVER	G3DSA:2.60.120.1560 (GENE3D)	0.10946	9.17186e-05	3	2	276	12861
OVER	IPR018871 (PFAM)	0.202803	0.000180553	3	3	276	12860
OVER	PTHR42973:SF2 (PANTHER)	0.329924	0.000311005	3	4	276	12859
OVER	IPR025340 (PFAM)	0.366265	0.000383624	5	25	274	12838
OVER	IPR025340 (PANTHER)	0.366265	0.000383624	5	25	274	12838
OVER	IPR037524 (PROSITE_PROFILES)	0.445368	0.0004898	3	5	276	12858
OVER	PTHR43662:SF3 (PANTHER)	0.627691	0.000723184	3	6	276	12857
OVER	PTHR43662 (PANTHER)	0.844283	0.00101694	3	7	276	12856
OVER	G3DSA:2.80.10.50 (GENE3D)	0.855559	0.00107533	4	18	275	12845
OVER	IPR036318 (SUPERFAMILY)	1	0.00447646	4	28	275	12835
OVER	IPR007577 (PFAM)	1	0.00878925	2	5	277	12858
OVER	IPR002293 (PFAM)	1	0.00712979	3	16	276	12847
OVER	IPR003609 (PFAM)	1	0.00261955	2	2	277	12861
OVER	IPR006026 (SMART)	1	0.00636689	2	4	277	12859
OVER	IPR016166 (PROSITE_PROFILES)	1	0.00398236	4	27	275	12836
OVER	SSF89372 (SUPERFAMILY)	1	0.00356421	3	12	276	12851
OVER	PTHR11785 (PANTHER)	1	0.00712979	3	16	276	12847
OVER	IPR003609 (PROSITE_PROFILES)	1	0.00261955	2	2	277	12861
OVER	IPR006094 (PFAM)	1	0.00352651	4	26	275	12837
OVER	G3DSA:3.90.550.20 (GENE3D)	1	0.00878925	2	5	277	12858
OVER	IPR034193 (CDD)	1	0.00516234	3	14	276	12849
OVER	G3DSA:3.30.465.40 (GENE3D)	1	0.00516234	3	14	276	12849
OVER	PTHR42973 (PANTHER)	1	0.00180655	3	9	276	12854
OVER	PTHR43806:SF25 (PANTHER)	1	0.00825804	3	17	276	12846

## Sheet: UP_10h
Tag	GO Term	GO Name	GO Category	Adj. P-value	P-value	Nr Test	Nr Reference	Not Annot Test	Not Annot Ref
OVER	GO:0045033	peroxisome inheritance	BIOLOGICAL_PROCESS	0.446172	0.000910324	2	0	395	12745
OVER	GO:0005780	extrinsic component of intraperoxisomal membrane	CELLULAR_COMPONENT	0.446172	0.000910324	2	0	395	12745
OVER	GO:0008237	metallopeptidase activity	MOLECULAR_FUNCTION	0.851689	0.00195491	6	38	391	12707
OVER	GO:0009395	phospholipid catabolic process	BIOLOGICAL_PROCESS	1	0.00856814	2	3	395	12742
OVER	GO:0004252	serine-type endopeptidase activity	MOLECULAR_FUNCTION	1	0.00335558	7	58	390	12687
OVER	GO:0003993	acid phosphatase activity	MOLECULAR_FUNCTION	1	0.00267624	2	1	395	12744
OVER	GO:0031012	extracellular matrix	CELLULAR_COMPONENT	1	0.00856814	2	3	395	12742
Tags	Annotation	FDR	P-Value	Nr Test	NrReference	NonAnnotTest	NonAnnotReference
OVER	SignalP-noTM (SIGNALP_EUK)	1.70595e-101	8.934e-106	215	1199	182	11546
OVER	SIGNAL_PEPTIDE_N_REGION (PHOBIUS)	5.40645e-88	1.41567e-91	230	1708	167	11037
OVER	SIGNAL_PEPTIDE (PHOBIUS)	5.40645e-88	1.41567e-91	230	1708	167	11037
OVER	SIGNAL_PEPTIDE_H_REGION (PHOBIUS)	5.40645e-88	1.41567e-91	230	1708	167	11037
OVER	SIGNAL_PEPTIDE_C_REGION (PHOBIUS)	5.40645e-88	1.41567e-91	230	1708	167	11037
OVER	SignalP-noTM (SIGNALP_GRAM_NEGATIVE)	1.38447e-76	4.35025e-80	150	671	247	12074
OVER	NON_CYTOPLASMIC_DOMAIN (PHOBIUS)	1.57746e-66	5.78276e-70	296	3905	101	8840
OVER	SignalP-TM (SIGNALP_GRAM_POSITIVE)	2.52704e-62	1.05872e-65	167	1141	230	11604
OVER	IPR021476 (PFAM)	1.65404e-14	7.79593e-18	16	12	381	12733
OVER	IPR021476 (PANTHER)	2.64406e-12	1.38469e-15	14	11	383	12734
OVER	IPR034193 (CDD)	0.0118504	6.82661e-06	6	11	391	12734
OVER	IPR023827 (PROSITE_PATTERNS)	0.0138627	8.71182e-06	7	19	390	12726
OVER	IPR023828 (PROSITE_PATTERNS)	0.0156273	1.14576e-05	7	20	390	12725
OVER	PTHR33048 (PANTHER)	0.0156273	1.12115e-05	12	75	385	12670
OVER	IPR022398 (PROSITE_PATTERNS)	0.0180974	1.42163e-05	6	13	391	12732
OVER	PTHR43806:SF25 (PANTHER)	0.0236232	1.97942e-05	6	14	391	12731
OVER	IPR019826 (PROSITE_PATTERNS)	0.0290246	2.58402e-05	5	8	392	12737
OVER	IPR024079 (G3DSA:3.40.390.GENE3D)	0.0581119	5.73493e-05	5	10	392	12735
OVER	IPR015500 (PRINTS)	0.0581119	5.78228e-05	7	27	390	12718
OVER	PTHR19325 (PANTHER)	0.0851309	0.000106999	3	1	394	12744
OVER	IPR008754 (PFAM)	0.0851309	0.000106999	3	1	394	12744
OVER	IPR008754 (CDD)	0.0851309	0.000106999	3	1	394	12744
OVER	G3DSA:3.50.30.30 (GENE3D)	0.0851309	9.16238e-05	4	5	393	12740
OVER	PTHR19325:SF492 (PANTHER)	0.0851309	0.000106999	3	1	394	12744
OVER	IPR002018 (PFAM)	0.0858599	0.000112411	5	12	392	12733
OVER	PTHR43806 (PANTHER)	0.121236	0.000171426	7	33	390	12712
OVER	IPR000209 (PFAM)	0.121236	0.000171426	7	33	390	12712
OVER	PTHR11559:SF206 (PANTHER)	0.172177	0.00026149	3	2	394	12743
OVER	G3DSA:2.60.120.1560 (GENE3D)	0.172177	0.00026149	3	2	394	12743
OVER	IPR018871 (PFAM)	0.325412	0.000511252	3	3	394	12742
OVER	PTHR42715:SF12 (PANTHER)	0.413872	0.000910324	2	0	395	12745
OVER	IPR008963 (G3DSA:2.60.40.GENE3D)	0.413872	0.000910324	2	0	395	12745
OVER	PTHR43606:SF2 (PANTHER)	0.413872	0.000910324	2	0	395	12745
OVER	IPR032093 (PFAM)	0.413872	0.000910324	2	0	395	12745
OVER	IPR029226 (PFAM)	0.413872	0.000910324	2	0	395	12745
OVER	PTHR11474:SF32 (PANTHER)	0.413872	0.000874659	3	4	394	12741
OVER	IPR019819 (PROSITE_PATTERNS)	0.413872	0.000874659	3	4	394	12741
OVER	PTHR23502:SF60 (PANTHER)	0.413872	0.000910324	2	0	395	12745
OVER	IPR024758 (PFAM)	0.413872	0.000910324	2	0	395	12745
OVER	PTHR43606 (PANTHER)	0.413872	0.000910324	2	0	395	12745
OVER	PTHR12147:SF38 (PANTHER)	0.413872	0.000874659	3	4	394	12741
OVER	PTHR42973:SF2 (PANTHER)	0.413872	0.000874659	3	4	394	12741
OVER	IPR002227 (PRINTS)	0.444976	0.00111856	4	12	393	12733
OVER	IPR008922 (SUPERFAMILY)	0.444976	0.00111856	4	12	393	12733
OVER	IPR002227 (PFAM)	0.444976	0.00111856	4	12	393	12733
OVER	IPR002227 (PROSITE_PATTERNS)	0.444976	0.00111856	4	12	393	12733
OVER	IPR008922 (G3DSA:1.10.1280.GENE3D)	0.444976	0.00111856	4	12	393	12733
OVER	PTHR11474 (PANTHER)	0.444976	0.00111856	4	12	393	12733
OVER	IPR018392 (SMART)	0.475003	0.00136817	3	5	394	12740
OVER	PTHR23112 (PANTHER)	0.475003	0.00136817	3	5	394	12740
OVER	IPR003137 (PFAM)	0.475003	0.00136817	3	5	394	12740
OVER	SSF55486 (SUPERFAMILY)	0.475003	0.00135792	5	23	392	12722
OVER	SSF52025 (SUPERFAMILY)	0.475003	0.00136817	3	5	394	12740
OVER	IPR037524 (PROSITE_PROFILES)	0.475003	0.00136817	3	5	394	12740
OVER	PS51257 (PROSITE_PROFILES)	0.475003	0.00130329	8	63	389	12682
OVER	IPR036852 (SUPERFAMILY)	0.48051	0.00140919	7	49	390	12696
OVER	IPR025340 (PFAM)	0.616925	0.00187388	5	25	392	12720
OVER	IPR025340 (PANTHER)	0.616925	0.00187388	5	25	392	12720
OVER	IPR002889 (SMART)	0.705656	0.0022173	4	15	393	12730
OVER	IPR002889 (PROSITE_PROFILES)	0.705656	0.0022173	4	15	393	12730
OVER	PTHR43791:SF47 (PANTHER)	0.771294	0.00267624	2	1	395	12744
OVER	PTHR33927 (PANTHER)	0.771294	0.00267624	2	1	395	12744
OVER	PTHR43142 (PANTHER)	0.771294	0.00267624	2	1	395	12744
OVER	IPR038607 (G3DSA:3.60.21.GENE3D)	0.771294	0.00267624	2	1	395	12744
OVER	PTHR33927:SF2 (PANTHER)	0.771294	0.00267624	2	1	395	12744
OVER	IPR018946 (PFAM)	0.771294	0.00267624	2	1	395	12744
OVER	IPR002889 (PFAM)	0.771294	0.00270629	4	16	393	12729
OVER	IPR037045 (G3DSA:3.30.70.GENE3D)	0.775548	0.00280245	3	7	394	12738
OVER	IPR010259 (PFAM)	0.775548	0.00280245	3	7	394	12738
OVER	IPR007484 (PFAM)	1	0.00949842	3	12	394	12733
OVER	SSF54897 (SUPERFAMILY)	1	0.00624377	3	10	394	12735
OVER	SSF53187 (SUPERFAMILY)	1	0.00830146	4	23	393	12722
OVER	PTHR10201 (PANTHER)	1	0.00856814	2	3	395	12742
OVER	IPR029058 (SUPERFAMILY)	1	0.0055018	12	158	385	12587
OVER	IPR000772 (CDD)	1	0.00524548	2	2	395	12743
OVER	IPR025649 (PFAM)	1	0.00524548	2	2	395	12743
OVER	PTHR12147 (PANTHER)	1	0.00491187	3	9	394	12736
OVER	IPR023041 (PFAM)	1	0.00524548	2	2	395	12743
OVER	IPR002293 (PIRSF)	1	0.00460529	4	19	393	12726
OVER	IPR021190 (PRINTS)	1	0.00524548	2	2	395	12743
OVER	PTHR23500:SF162 (PANTHER)	1	0.00524548	2	2	395	12743
OVER	PTHR33938:SF9 (PANTHER)	1	0.00856814	2	3	395	12742
OVER	PTHR43008 (PANTHER)	1	0.00376762	3	8	394	12737
OVER	IPR011118 (PANTHER)	1	0.00856814	2	3	395	12742
OVER	G3DSA:1.20.1250.20 (GENE3D)	1	0.00952017	10	129	387	12616
OVER	IPR035992 (SUPERFAMILY)	1	0.00624377	3	10	394	12735
OVER	G3DSA:3.40.630.10 (GENE3D)	1	0.00627395	4	21	393	12724
OVER	IPR001818 (PFAM)	1	0.00856814	2	3	395	12742
OVER	IPR011118 (PFAM)	1	0.00856814	2	3	395	12742
OVER	SSF54106 (SUPERFAMILY)	1	0.00624377	3	10	394	12735
OVER	IPR018392 (CDD)	1	0.00777059	3	11	394	12734
OVER	PTHR42973 (PANTHER)	1	0.00491187	3	9	394	12736
OVER	IPR036852 (G3DSA:3.40.50.GENE3D)	1	0.00378152	6	44	391	12701
OVER	PTHR11559 (PANTHER)	1	0.00777059	3	11	394	12734
OVER	IPR000772 (PROSITE_PROFILES)	1	0.00524548	2	2	395	12743

## Sheet: UP_24h
Tag	GO Term	GO Name	GO Category	Adj. P-value	P-value	Nr Test	Nr Reference	Not Annot Test	Not Annot Ref
OVER	GO:0004252	serine-type endopeptidase activity	MOLECULAR_FUNCTION	0.532524	0.000950693	7	58	311	12766
OVER	GO:0003993	acid phosphatase activity	MOLECULAR_FUNCTION	0.844511	0.00172305	2	1	316	12823
OVER	GO:0006508	proteolysis	BIOLOGICAL_PROCESS	1	0.00259776	14	231	304	12593
OVER	GO:0009395	phospholipid catabolic process	BIOLOGICAL_PROCESS	1	0.00556136	2	3	316	12821
OVER	GO:0004181	metallocarboxypeptidase activity	MOLECULAR_FUNCTION	1	0.00339096	2	2	316	12822
Tags	Annotation	FDR	P-Value	Nr Test	NrReference	NonAnnotTest	NonAnnotReference
OVER	SignalP-noTM (SIGNALP_EUK)	9.31996e-82	4.88084e-86	174	1240	144	11584
OVER	SIGNAL_PEPTIDE_N_REGION (PHOBIUS)	2.68086e-68	7.01981e-72	183	1755	135	11069
OVER	SIGNAL_PEPTIDE (PHOBIUS)	2.68086e-68	7.01981e-72	183	1755	135	11069
OVER	SIGNAL_PEPTIDE_H_REGION (PHOBIUS)	2.68086e-68	7.01981e-72	183	1755	135	11069
OVER	SIGNAL_PEPTIDE_C_REGION (PHOBIUS)	2.68086e-68	7.01981e-72	183	1755	135	11069
OVER	SignalP-noTM (SIGNALP_GRAM_NEGATIVE)	3.93255e-63	1.23568e-66	123	698	195	12126
OVER	SignalP-TM (SIGNALP_GRAM_POSITIVE)	2.32649e-48	8.52864e-52	133	1175	185	11649
OVER	NON_CYTOPLASMIC_DOMAIN (PHOBIUS)	3.98018e-41	1.66753e-44	222	3979	96	8845
OVER	IPR021476 (PANTHER)	1.32143e-13	6.22825e-17	14	11	304	12813
OVER	IPR021476 (PFAM)	1.00247e-12	5.2499e-16	14	14	304	12810
OVER	IPR002018 (PFAM)	0.00328485	1.8923e-06	6	11	312	12813
OVER	IPR022398 (PROSITE_PATTERNS)	0.00633638	3.98202e-06	6	13	312	12811
OVER	PTHR33048 (PANTHER)	0.0111953	7.62181e-06	11	76	307	12748
OVER	SSF54897 (SUPERFAMILY)	0.0112278	8.81995e-06	5	8	313	12816
OVER	IPR019826 (PROSITE_PATTERNS)	0.0112278	8.81995e-06	5	8	313	12816
OVER	IPR019819 (PROSITE_PATTERNS)	0.0132669	1.11166e-05	4	3	314	12821
OVER	PTHR11559 (PANTHER)	0.015106	1.34487e-05	5	9	313	12815
OVER	IPR024079 (G3DSA:3.40.390.GENE3D)	0.0209773	1.97743e-05	5	10	313	12814
OVER	IPR023827 (PROSITE_PATTERNS)	0.029431	2.92845e-05	6	20	312	12804
OVER	IPR023828 (PROSITE_PATTERNS)	0.0352216	3.68909e-05	6	21	312	12803
OVER	IPR034193 (CDD)	0.0356021	3.91539e-05	5	12	313	12812
OVER	IPR000209 (PFAM)	0.0370285	4.26618e-05	7	33	311	12791
OVER	SSF55486 (SUPERFAMILY)	0.0381933	4.60039e-05	6	22	312	12802
OVER	PTHR19325 (PANTHER)	0.0389964	5.51402e-05	3	1	315	12823
OVER	IPR008754 (PFAM)	0.0389964	5.51402e-05	3	1	315	12823
OVER	IPR008754 (CDD)	0.0389964	5.51402e-05	3	1	315	12823
OVER	PTHR19325:SF492 (PANTHER)	0.0389964	5.51402e-05	3	1	315	12823
OVER	IPR037045 (G3DSA:3.30.70.GENE3D)	0.0414542	6.29574e-05	4	6	314	12818
OVER	IPR010259 (PFAM)	0.0414542	6.29574e-05	4	6	314	12818
OVER	PTHR43806:SF25 (PANTHER)	0.0588193	9.24105e-05	5	15	313	12809
OVER	PTHR11559:SF206 (PANTHER)	0.0807806	0.000135375	3	2	315	12822
OVER	G3DSA:2.60.120.1560 (GENE3D)	0.0807806	0.000135375	3	2	315	12822
OVER	IPR015500 (PRINTS)	0.0840947	0.000145333	6	28	312	12796
OVER	IPR018871 (PFAM)	0.14933	0.000265892	3	3	315	12821
OVER	G3DSA:3.40.630.10 (GENE3D)	0.15643	0.000286727	5	20	313	12804
OVER	PTHR43806 (PANTHER)	0.191545	0.000367176	6	34	312	12790
OVER	SSF89372 (SUPERFAMILY)	0.191545	0.000371789	4	11	314	12813
OVER	IPR036852 (SUPERFAMILY)	0.191545	0.000381184	7	49	311	12775
OVER	SSF53187 (SUPERFAMILY)	0.197581	0.000418735	5	22	313	12802
OVER	IPR002227 (PRINTS)	0.197581	0.000486321	4	12	314	12812
OVER	IPR008922 (SUPERFAMILY)	0.197581	0.000486321	4	12	314	12812
OVER	PTHR11474:SF32 (PANTHER)	0.197581	0.000456974	3	4	315	12820
OVER	PTHR43008:SF5 (PANTHER)	0.197581	0.000456974	3	4	315	12820
OVER	IPR002227 (PFAM)	0.197581	0.000486321	4	12	314	12812
OVER	IPR002227 (PROSITE_PATTERNS)	0.197581	0.000486321	4	12	314	12812
OVER	IPR008922 (G3DSA:1.10.1280.GENE3D)	0.197581	0.000486321	4	12	314	12812
OVER	PTHR11474 (PANTHER)	0.197581	0.000486321	4	12	314	12812
OVER	PTHR11705:SF115 (PANTHER)	0.2103	0.000583709	2	0	316	12824
OVER	IPR008963 (G3DSA:2.60.40.GENE3D)	0.2103	0.000583709	2	0	316	12824
OVER	PTHR43606:SF2 (PANTHER)	0.2103	0.000583709	2	0	316	12824
OVER	IPR032093 (PFAM)	0.2103	0.000583709	2	0	316	12824
OVER	IPR029226 (PFAM)	0.2103	0.000583709	2	0	316	12824
OVER	PTHR43606 (PANTHER)	0.2103	0.000583709	2	0	316	12824
OVER	IPR037524 (PROSITE_PROFILES)	0.249302	0.000718073	3	5	315	12819
OVER	IPR012475 (PFAM)	0.249302	0.000718073	3	5	315	12819
OVER	IPR002889 (SMART)	0.327629	0.000977997	4	15	314	12809
OVER	IPR002889 (PROSITE_PROFILES)	0.327629	0.000977997	4	15	314	12809
OVER	G3DSA:3.50.30.30 (GENE3D)	0.348272	0.00105786	3	6	315	12818
OVER	IPR002889 (PFAM)	0.388177	0.00119939	4	16	314	12808
OVER	IPR036852 (G3DSA:3.40.50.GENE3D)	0.3951	0.00124148	6	44	312	12780
OVER	IPR000834 (PRINTS)	0.49107	0.00172305	2	1	316	12823
OVER	IPR038607 (G3DSA:3.60.21.GENE3D)	0.49107	0.00172305	2	1	316	12823
OVER	IPR000834 (SMART)	0.49107	0.00172305	2	1	316	12823
OVER	IPR000834 (PFAM)	0.49107	0.00172305	2	1	316	12823
OVER	PTHR11705 (PANTHER)	0.49107	0.00172305	2	1	316	12823
OVER	cd06248 (CDD)	0.49107	0.00172305	2	1	316	12823
OVER	IPR018946 (PFAM)	0.49107	0.00172305	2	1	316	12823
OVER	PTHR43008 (PANTHER)	0.562864	0.00200444	3	8	315	12816
OVER	PTHR12147 (PANTHER)	0.716057	0.00262498	3	9	315	12815
OVER	G3DSA:2.120.10.70 (GENE3D)	0.716057	0.00262498	3	9	315	12815
OVER	IPR025649 (PFAM)	0.911979	0.00339096	2	2	316	12822
OVER	IPR007484 (PFAM)	1	0.00514467	3	12	315	12812
OVER	IPR025340 (PFAM)	1	0.00561073	4	26	314	12798
OVER	IPR029058 (SUPERFAMILY)	1	0.00841372	10	160	308	12664
OVER	IPR025340 (PANTHER)	1	0.00561073	4	26	314	12798
OVER	IPR006026 (SMART)	1	0.00820909	2	4	316	12820
OVER	cd07389 (CDD)	1	0.00820909	2	4	316	12820
OVER	IPR029058 (G3DSA:3.40.50.GENE3D)	1	0.00798685	9	134	309	12690

## Sheet: UP_48h
Tag	GO Term	GO Name	GO Category	Adj. P-value	P-value	Nr Test	Nr Reference	Not Annot Test	Not Annot Ref
OVER	GO:0008237	metallopeptidase activity	MOLECULAR_FUNCTION	1	0.00401365	4	40	191	12907
Tags	Annotation	FDR	P-Value	Nr Test	NrReference	NonAnnotTest	NonAnnotReference
OVER	SignalP-noTM (SIGNALP_EUK)	1.40086e-41	7.33629e-46	100	1314	95	11633
OVER	SIGNAL_PEPTIDE_N_REGION (PHOBIUS)	6.89105e-36	1.80441e-39	107	1831	88	11116
OVER	SIGNAL_PEPTIDE (PHOBIUS)	6.89105e-36	1.80441e-39	107	1831	88	11116
OVER	SIGNAL_PEPTIDE_H_REGION (PHOBIUS)	6.89105e-36	1.80441e-39	107	1831	88	11116
OVER	SIGNAL_PEPTIDE_C_REGION (PHOBIUS)	6.89105e-36	1.80441e-39	107	1831	88	11116
OVER	SignalP-noTM (SIGNALP_GRAM_NEGATIVE)	6.36179e-31	1.99899e-34	69	752	126	12195
OVER	SignalP-TM (SIGNALP_GRAM_POSITIVE)	4.83675e-28	1.7731e-31	81	1227	114	11720
OVER	NON_CYTOPLASMIC_DOMAIN (PHOBIUS)	8.27646e-21	3.46749e-24	131	4070	64	8877
OVER	IPR021476 (PANTHER)	7.55599e-13	3.56135e-16	12	13	183	12934
OVER	IPR021476 (PFAM)	3.82667e-12	2.00401e-15	12	16	183	12931
OVER	PTHR33048 (PANTHER)	0.0758034	4.36679e-05	8	79	187	12868
OVER	SSF89372 (SUPERFAMILY)	0.0898158	5.64436e-05	4	11	191	12936
OVER	PTHR43008:SF5 (PANTHER)	0.158281	0.000107759	3	4	192	12943
OVER	IPR012475 (PFAM)	0.23259	0.000170529	3	5	192	12942
OVER	PTHR43008 (PANTHER)	0.618906	0.000486179	3	8	192	12939
OVER	G3DSA:2.120.10.70 (GENE3D)	0.7652	0.000641173	3	9	192	12938
OVER	SSF53187 (SUPERFAMILY)	1	0.00723919	3	24	192	12923
OVER	IPR018871 (PFAM)	1	0.00315918	2	4	193	12943
OVER	SSF55486 (SUPERFAMILY)	1	0.00802053	3	25	192	12922
OVER	IPR037524 (PROSITE_PROFILES)	1	0.00578282	2	6	193	12941
OVER	PTHR11474:SF32 (PANTHER)	1	0.00437974	2	5	193	12942
OVER	G3DSA:2.60.120.1560 (GENE3D)	1	0.00212687	2	3	193	12944
OVER	G3DSA:3.40.630.10 (GENE3D)	1	0.00581718	3	22	192	12925
OVER	PF13561 (PFAM)	1	0.00581718	3	22	192	12925
OVER	PTHR42973:SF2 (PANTHER)	1	0.00437974	2	5	193	12942

## Sheet: DOWN_02h
Tag	GO Term	GO Name	GO Category	Adj. P-value	P-value	Nr Test	Nr Reference	Not Annot Test	Not Annot Ref
OVER	GO:0030976	thiamine pyrophosphate binding	MOLECULAR_FUNCTION	1	0.00535527	3	5	637	12497
OVER	GO:0008061	chitin binding	MOLECULAR_FUNCTION	1	0.00377048	4	10	636	12492
OVER	GO:0008289	lipid binding	MOLECULAR_FUNCTION	1	0.00567959	7	38	633	12464
Tags	Annotation	FDR	P-Value	Nr Test	NrReference	NonAnnotTest	NonAnnotReference
OVER	G3DSA:3.30.870.10 (GENE3D)	0.106073	9.3587e-06	6	6	634	12496
OVER	SSF56024 (SUPERFAMILY)	0.106073	1.66651e-05	6	7	634	12495
OVER	IPR020846 (CDD)	0.106073	1.22614e-05	22	140	618	12362
OVER	IPR036259 (SUPERFAMILY)	0.11019	2.64242e-05	22	148	618	12354
OVER	IPR025202 (PFAM)	0.11019	2.88532e-05	5	4	635	12498
OVER	G3DSA:1.20.1250.20 (GENE3D)	0.137925	4.33386e-05	19	120	621	12382
OVER	IPR001736 (PROSITE_PROFILES)	0.151103	5.53926e-05	5	5	635	12497
OVER	PTHR10774:SF157 (PANTHER)	0.243946	0.000114978	3	0	637	12502
OVER	IPR020846 (PROSITE_PROFILES)	0.243946	0.000104684	18	118	622	12384
OVER	IPR011701 (PFAM)	0.389614	0.00020404	15	92	625	12410
OVER	cd07038 (CDD)	0.497807	0.000443191	3	1	637	12501
OVER	PTHR10774 (PANTHER)	0.497807	0.00033331	4	4	636	12498
OVER	PTHR35587 (PANTHER)	0.497807	0.000443191	3	1	637	12501
OVER	PTHR23502 (PANTHER)	0.497807	0.000377037	6	15	634	12487
OVER	PTHR21248 (PANTHER)	0.497807	0.000443191	3	1	637	12501

## Sheet: DOWN_04h
Tag	GO Term	GO Name	GO Category	Adj. P-value	P-value	Nr Test	Nr Reference	Not Annot Test	Not Annot Ref
OVER	GO:0071949	FAD binding	MOLECULAR_FUNCTION	0.630822	0.000321766	8	41	464	12629
OVER	GO:0055114	oxidation-reduction process	BIOLOGICAL_PROCESS	0.729068	0.0012001	30	430	442	12240
OVER	GO:0008289	lipid binding	MOLECULAR_FUNCTION	0.729068	0.0010244	7	38	465	12632
OVER	GO:0004411	homogentisate 1,2-dioxygenase activity	MOLECULAR_FUNCTION	0.729068	0.00128728	2	0	470	12670
OVER	GO:0006570	tyrosine metabolic process	BIOLOGICAL_PROCESS	0.923825	0.00376975	2	1	470	12669
OVER	GO:0006559	L-phenylalanine catabolic process	BIOLOGICAL_PROCESS	0.923825	0.00376975	2	1	470	12669
OVER	GO:0004867	serine-type endopeptidase inhibitor activity	MOLECULAR_FUNCTION	0.923825	0.003289	3	6	469	12664
OVER	GO:0016021	integral component of membrane	CELLULAR_COMPONENT	1	0.00588621	27	420	445	12250
Tags	Annotation	FDR	P-Value	Nr Test	NrReference	NonAnnotTest	NonAnnotReference
OVER	IPR010987 (PROSITE_PROFILES)	0.000100958	1.05742e-08	10	9	692	12431
OVER	IPR004045 (PFAM)	0.000100958	1.05742e-08	10	9	692	12431
OVER	G3DSA:1.20.1050.10 (GENE3D)	0.000116516	3.66115e-08	10	11	692	12429
OVER	IPR036291 (SUPERFAMILY)	0.000116516	2.82468e-08	34	189	668	12251
OVER	IPR036282 (SUPERFAMILY)	0.000116516	3.45639e-08	11	15	691	12425
OVER	IPR004045 (PROSITE_PROFILES)	0.000116516	2.74548e-08	9	7	693	12433
OVER	G3DSA:3.40.50.720 (GENE3D)	0.000231966	8.50361e-08	34	199	668	12241
OVER	IPR040079 (PANTHER)	0.0196474	8.23143e-06	5	2	697	12438
OVER	IPR002938 (PFAM)	0.0310281	1.46244e-05	7	10	695	12430
OVER	PR00420 (PRINTS)	0.0658568	3.4489e-05	7	12	695	12428
OVER	cd00570 (CDD)	0.0671147	3.86625e-05	4	1	698	12439
OVER	IPR008030 (PFAM)	0.168568	0.000114762	6	10	696	12430
OVER	IPR012001 (PFAM)	0.168568	0.000111067	4	2	698	12438
OVER	IPR036188 (G3DSA:3.50.50.GENE3D)	0.180314	0.000132202	14	70	688	12370
OVER	PTHR10774:SF157 (PANTHER)	0.181162	0.000151799	3	0	699	12440
OVER	PTHR10165:SF84 (PANTHER)	0.181162	0.000151799	3	0	699	12440
OVER	IPR036188 (SUPERFAMILY)	0.192377	0.000171271	14	72	688	12368
OVER	PTHR33048 (PANTHER)	0.206108	0.000194289	14	73	688	12367
OVER	IPR012000 (PFAM)	0.23695	0.00024818	4	3	698	12437
OVER	IPR011766 (PFAM)	0.23695	0.00024818	4	3	698	12437
OVER	IPR036249 (SUPERFAMILY)	0.313006	0.000344232	12	59	690	12381
OVER	PTHR10774 (PANTHER)	0.412607	0.000475378	4	4	698	12436
OVER	cd07038 (CDD)	0.428145	0.000582967	3	1	699	12439
OVER	PTHR30468 (PANTHER)	0.428145	0.000582967	3	1	699	12439
OVER	G3DSA:3.40.30.10 (GENE3D),SFLDS00019 (SFLD),SFLDG00358 (SFLD)	0.428145	0.000582967	3	1	699	12439
OVER	IPR012110 (PIRSF)	0.428145	0.000582967	3	1	699	12439
OVER	PTHR13789 (PANTHER)	0.541205	0.000819576	4	5	698	12435
OVER	IPR000008 (PROSITE_PROFILES)	0.541205	0.000821939	5	10	697	12430
OVER	IPR031755 (PFAM)	0.541205	0.000819576	4	5	698	12435
OVER	PTHR43452:SF6 (PANTHER)	0.593823	0.00139942	3	2	699	12438
OVER	G3DSA:2.60.40.650 (GENE3D)	0.593823	0.00139942	3	2	699	12438
OVER	G3DSA:3.40.30.130 (GENE3D)	0.593823	0.00139942	3	2	699	12438
OVER	cd02005 (CDD)	0.593823	0.00139942	3	2	699	12438
OVER	PTHR43452 (PANTHER)	0.593823	0.00139942	3	2	699	12438
OVER	G3DSA:3.90.180.10 (GENE3D)	0.593823	0.00125484	7	25	695	12415
OVER	IPR036374 (SUPERFAMILY)	0.593823	0.00139942	3	2	699	12438
OVER	cd03190 (CDD)	0.593823	0.00139942	3	2	699	12438
OVER	IPR008335 (PRINTS)	0.593823	0.00139942	3	2	699	12438
OVER	IPR000572 (PFAM)	0.593823	0.00139942	3	2	699	12438
OVER	IPR004046 (PFAM)	0.593823	0.00130843	4	6	698	12434
OVER	IPR005066 (PFAM)	0.593823	0.00139942	3	2	699	12438
OVER	IPR016639 (PANTHER)	0.593823	0.00139942	3	2	699	12438
OVER	PTHR10165 (PANTHER)	0.593823	0.00139942	3	2	699	12438
OVER	IPR036374 (G3DSA:3.90.420.GENE3D)	0.593823	0.00139942	3	2	699	12438
OVER	cd00299 (CDD)	0.593823	0.00139942	3	2	699	12438
OVER	IPR000008 (PFAM)	0.603721	0.00154922	5	12	697	12428
OVER	G3DSA:3.90.25.10 (GENE3D)	0.603721	0.00154922	5	12	697	12428
OVER	IPR011032 (SUPERFAMILY)	0.603721	0.0015204	7	26	695	12414
OVER	IPR000008 (SMART)	0.603721	0.00154922	5	12	697	12428
OVER	PTHR44013 (PANTHER)	0.715931	0.00284948	2	0	700	12440
OVER	PTHR43670 (PANTHER)	0.715931	0.00284948	2	0	700	12440
OVER	IPR031468 (PROSITE_PROFILES)	0.715931	0.00283056	4	8	698	12432
OVER	cd05289 (CDD)	0.715931	0.00284948	2	0	700	12440
OVER	PTHR43004 (PANTHER)	0.715931	0.00284948	2	0	700	12440
OVER	PTHR15020 (PANTHER)	0.715931	0.00284948	2	0	700	12440
OVER	IPR017943 (SUPERFAMILY)	0.715931	0.00284948	2	0	700	12440
OVER	PTHR44013:SF1 (PANTHER)	0.715931	0.00284948	2	0	700	12440
OVER	IPR029035 (SUPERFAMILY)	0.715931	0.00266353	5	14	697	12426
OVER	cd07106 (CDD)	0.715931	0.00284948	2	0	700	12440
OVER	G3DSA:3.40.50.1220 (GENE3D)	0.715931	0.00205174	5	13	697	12427
OVER	IPR020846 (PROSITE_PROFILES)	0.715931	0.00243047	16	120	686	12320
OVER	PTHR43591:SF29 (PANTHER)	0.715931	0.00284948	2	0	700	12440
OVER	PTHR11362:SF28 (PANTHER)	0.715931	0.00284948	2	0	700	12440
OVER	PTHR23502:SF4 (PANTHER)	0.715931	0.00284948	2	0	700	12440
OVER	IPR027842 (PFAM)	0.715931	0.00284948	2	0	700	12440
OVER	PTHR42748 (PANTHER)	0.715931	0.00268778	3	3	699	12437
OVER	IPR001834 (PRINTS)	0.715931	0.00268778	3	3	699	12437
OVER	G3DSA:3.30.10.10 (GENE3D)	0.715931	0.00284948	2	0	700	12440
OVER	PTHR43670:SF5 (PANTHER)	0.715931	0.00284948	2	0	700	12440
OVER	PTHR42923:SF17 (PANTHER)	0.715931	0.00284948	2	0	700	12440
OVER	PTHR31138 (PANTHER)	0.715931	0.00284948	2	0	700	12440
OVER	PTHR43349 (PANTHER)	0.715931	0.00284948	2	0	700	12440
OVER	IPR029061 (SUPERFAMILY)	0.715931	0.00266353	5	14	697	12426
OVER	PTHR11699:SF266 (PANTHER)	0.715931	0.00284948	2	0	700	12440
OVER	PTHR10314:SF8 (PANTHER)	0.715931	0.00284948	2	0	700	12440
OVER	PTHR43349:SF6 (PANTHER)	0.715931	0.00284948	2	0	700	12440
OVER	SSF49562 (SUPERFAMILY)	0.831685	0.0033973	5	15	697	12425
OVER	G3DSA:3.40.50.970 (GENE3D)	0.831685	0.0033973	5	15	697	12425
OVER	NON_CYTOPLASMIC_DOMAIN (PHOBIUS)	0.986821	0.00408269	257	3944	445	8496
OVER	TRANSMEMBRANE (PHOBIUS)	1	0.0068532	169	2499	533	9941
OVER	SSF54373 (SUPERFAMILY)	1	0.00933595	5	20	697	12420
OVER	IPR000612 (PROSITE_PATTERNS)	1	0.00824484	2	1	700	12439
OVER	IPR036259 (SUPERFAMILY)	1	0.00947487	17	153	685	12287
OVER	IPR000612 (PANTHER)	1	0.00824484	2	1	700	12439
OVER	IPR016639 (PIRSF)	1	0.00824484	2	1	700	12439
OVER	cd05251 (CDD)	1	0.00824484	2	1	700	12439
OVER	PTHR42940 (PANTHER)	1	0.00824484	2	1	700	12439
OVER	IPR008333 (PFAM)	1	0.00451748	3	4	699	12436
OVER	IPR000326 (PFAM)	1	0.00694275	3	5	699	12435
OVER	PTHR13878 (PANTHER)	1	0.00694275	3	5	699	12435
OVER	IPR007867 (PFAM)	1	0.00877515	4	12	698	12428
OVER	PTHR23502 (PANTHER)	1	0.00426579	5	16	697	12424
OVER	PTHR43348 (PANTHER)	1	0.00824484	2	1	700	12439
OVER	IPR035892 (G3DSA:2.60.40.GENE3D)	1	0.00645729	5	18	697	12422
OVER	IPR002068 (PFAM)	1	0.00824484	2	1	700	12439
OVER	IPR013154 (PFAM)	1	0.00780482	5	19	697	12421
OVER	IPR000399 (PROSITE_PATTERNS)	1	0.00824484	2	1	700	12439
OVER	IPR002068 (PROSITE_PROFILES)	1	0.00824484	2	1	700	12439
OVER	cd03048 (CDD)	1	0.00824484	2	1	700	12439
OVER	PTHR32419:SF6 (PANTHER)	1	0.00824484	2	1	700	12439
OVER	G3DSA:3.30.479.30 (GENE3D)	1	0.00824484	2	1	700	12439
OVER	IPR000172 (PFAM)	1	0.00686721	4	11	698	12429
OVER	CYTOPLASMIC_DOMAIN (PHOBIUS)	1	0.0068532	169	2499	533	9941
OVER	G3DSA:1.20.144.10 (GENE3D)	1	0.00694275	3	5	699	12435
OVER	G3DSA:3.20.20.60 (GENE3D)	1	0.00694275	3	5	699	12435
OVER	cd06464 (CDD)	1	0.00824484	2	1	700	12439
OVER	IPR001199 (PROSITE_PROFILES)	1	0.00686721	4	11	698	12429
OVER	PTHR11552 (PANTHER)	1	0.00877515	4	12	698	12428
OVER	IPR000612 (PFAM)	1	0.00824484	2	1	700	12439
OVER	IPR020846 (CDD)	1	0.00593157	17	145	685	12295

## Sheet: DOWN_10h
Tag	GO Term	GO Name	GO Category	Adj. P-value	P-value	Nr Test	Nr Reference	Not Annot Test	Not Annot Ref
OVER	GO:0055114	oxidation-reduction process	BIOLOGICAL_PROCESS	0.00627676	6.40323e-06	48	412	654	12028
OVER	GO:0071949	FAD binding	MOLECULAR_FUNCTION	0.0331034	4.2213e-05	11	38	691	12402
OVER	GO:0042128	nitrate assimilation	BIOLOGICAL_PROCESS	0.048388	0.000111067	4	2	698	12438
OVER	GO:0004364	glutathione transferase activity	MOLECULAR_FUNCTION	0.088465	0.00024818	4	3	698	12437
OVER	GO:0030976	thiamine pyrophosphate binding	MOLECULAR_FUNCTION	0.15533	0.000475378	4	4	698	12436
OVER	GO:0000103	sulfate assimilation	BIOLOGICAL_PROCESS	0.175832	0.000582967	3	1	699	12439
OVER	GO:0004867	serine-type endopeptidase inhibitor activity	MOLECULAR_FUNCTION	0.189033	0.000819576	4	5	698	12435
OVER	GO:0016831	carboxy-lyase activity	MOLECULAR_FUNCTION	0.502684	0.00256406	6	21	696	12419
OVER	GO:0046857	oxidoreductase activity, acting on other nitrogenous compounds as donors, with NAD or NADP as acceptor	MOLECULAR_FUNCTION	0.532038	0.00284948	2	0	700	12440
OVER	GO:0000096	sulfur amino acid metabolic process	BIOLOGICAL_PROCESS	0.858558	0.00525514	4	10	698	12430
OVER	GO:0030151	molybdenum ion binding	MOLECULAR_FUNCTION	1	0.00694275	3	5	699	12435
OVER	GO:0020037	heme binding	MOLECULAR_FUNCTION	1	0.00763195	10	67	692	12373
Tags	Annotation	FDR	P-Value	Nr Test	NrReference	NonAnnotTest	NonAnnotReference
OVER	IPR010987 (PROSITE_PROFILES)	0.000100958	1.05742e-08	10	9	692	12431
OVER	IPR004045 (PFAM)	0.000100958	1.05742e-08	10	9	692	12431
OVER	G3DSA:1.20.1050.10 (GENE3D)	0.000116516	3.66115e-08	10	11	692	12429
OVER	IPR036291 (SUPERFAMILY)	0.000116516	2.82468e-08	34	189	668	12251
OVER	IPR036282 (SUPERFAMILY)	0.000116516	3.45639e-08	11	15	691	12425
OVER	IPR004045 (PROSITE_PROFILES)	0.000116516	2.74548e-08	9	7	693	12433
OVER	G3DSA:3.40.50.720 (GENE3D)	0.000231966	8.50361e-08	34	199	668	12241
OVER	IPR040079 (PANTHER)	0.0196474	8.23143e-06	5	2	697	12438
OVER	IPR002938 (PFAM)	0.0310281	1.46244e-05	7	10	695	12430
OVER	PR00420 (PRINTS)	0.0658568	3.4489e-05	7	12	695	12428
OVER	cd00570 (CDD)	0.0671147	3.86625e-05	4	1	698	12439
OVER	IPR008030 (PFAM)	0.168568	0.000114762	6	10	696	12430
OVER	IPR012001 (PFAM)	0.168568	0.000111067	4	2	698	12438
OVER	IPR036188 (G3DSA:3.50.50.GENE3D)	0.180314	0.000132202	14	70	688	12370
OVER	PTHR10774:SF157 (PANTHER)	0.181162	0.000151799	3	0	699	12440
OVER	PTHR10165:SF84 (PANTHER)	0.181162	0.000151799	3	0	699	12440
OVER	IPR036188 (SUPERFAMILY)	0.192377	0.000171271	14	72	688	12368
OVER	PTHR33048 (PANTHER)	0.206108	0.000194289	14	73	688	12367
OVER	IPR012000 (PFAM)	0.23695	0.00024818	4	3	698	12437
OVER	IPR011766 (PFAM)	0.23695	0.00024818	4	3	698	12437
OVER	IPR036249 (SUPERFAMILY)	0.313006	0.000344232	12	59	690	12381
OVER	PTHR10774 (PANTHER)	0.412607	0.000475378	4	4	698	12436
OVER	cd07038 (CDD)	0.428145	0.000582967	3	1	699	12439
OVER	PTHR30468 (PANTHER)	0.428145	0.000582967	3	1	699	12439
OVER	G3DSA:3.40.30.10 (GENE3D),SFLDS00019 (SFLD),SFLDG00358 (SFLD)	0.428145	0.000582967	3	1	699	12439
OVER	IPR012110 (PIRSF)	0.428145	0.000582967	3	1	699	12439
OVER	PTHR13789 (PANTHER)	0.541205	0.000819576	4	5	698	12435
OVER	IPR000008 (PROSITE_PROFILES)	0.541205	0.000821939	5	10	697	12430
OVER	IPR031755 (PFAM)	0.541205	0.000819576	4	5	698	12435
OVER	PTHR43452:SF6 (PANTHER)	0.593823	0.00139942	3	2	699	12438
OVER	G3DSA:2.60.40.650 (GENE3D)	0.593823	0.00139942	3	2	699	12438
OVER	G3DSA:3.40.30.130 (GENE3D)	0.593823	0.00139942	3	2	699	12438
OVER	cd02005 (CDD)	0.593823	0.00139942	3	2	699	12438
OVER	PTHR43452 (PANTHER)	0.593823	0.00139942	3	2	699	12438
OVER	G3DSA:3.90.180.10 (GENE3D)	0.593823	0.00125484	7	25	695	12415
OVER	IPR036374 (SUPERFAMILY)	0.593823	0.00139942	3	2	699	12438
OVER	cd03190 (CDD)	0.593823	0.00139942	3	2	699	12438
OVER	IPR008335 (PRINTS)	0.593823	0.00139942	3	2	699	12438
OVER	IPR000572 (PFAM)	0.593823	0.00139942	3	2	699	12438
OVER	IPR004046 (PFAM)	0.593823	0.00130843	4	6	698	12434
OVER	IPR005066 (PFAM)	0.593823	0.00139942	3	2	699	12438
OVER	IPR016639 (PANTHER)	0.593823	0.00139942	3	2	699	12438
OVER	PTHR10165 (PANTHER)	0.593823	0.00139942	3	2	699	12438
OVER	IPR036374 (G3DSA:3.90.420.GENE3D)	0.593823	0.00139942	3	2	699	12438
OVER	cd00299 (CDD)	0.593823	0.00139942	3	2	699	12438
OVER	IPR000008 (PFAM)	0.603721	0.00154922	5	12	697	12428
OVER	G3DSA:3.90.25.10 (GENE3D)	0.603721	0.00154922	5	12	697	12428
OVER	IPR011032 (SUPERFAMILY)	0.603721	0.0015204	7	26	695	12414
OVER	IPR000008 (SMART)	0.603721	0.00154922	5	12	697	12428
OVER	PTHR44013 (PANTHER)	0.715931	0.00284948	2	0	700	12440
OVER	PTHR43670 (PANTHER)	0.715931	0.00284948	2	0	700	12440
OVER	IPR031468 (PROSITE_PROFILES)	0.715931	0.00283056	4	8	698	12432
OVER	cd05289 (CDD)	0.715931	0.00284948	2	0	700	12440
OVER	PTHR43004 (PANTHER)	0.715931	0.00284948	2	0	700	12440
OVER	PTHR15020 (PANTHER)	0.715931	0.00284948	2	0	700	12440
OVER	IPR017943 (SUPERFAMILY)	0.715931	0.00284948	2	0	700	12440
OVER	PTHR44013:SF1 (PANTHER)	0.715931	0.00284948	2	0	700	12440
OVER	IPR029035 (SUPERFAMILY)	0.715931	0.00266353	5	14	697	12426
OVER	cd07106 (CDD)	0.715931	0.00284948	2	0	700	12440
OVER	G3DSA:3.40.50.1220 (GENE3D)	0.715931	0.00205174	5	13	697	12427
OVER	IPR020846 (PROSITE_PROFILES)	0.715931	0.00243047	16	120	686	12320
OVER	PTHR43591:SF29 (PANTHER)	0.715931	0.00284948	2	0	700	12440
OVER	PTHR11362:SF28 (PANTHER)	0.715931	0.00284948	2	0	700	12440
OVER	PTHR23502:SF4 (PANTHER)	0.715931	0.00284948	2	0	700	12440
OVER	IPR027842 (PFAM)	0.715931	0.00284948	2	0	700	12440
OVER	PTHR42748 (PANTHER)	0.715931	0.00268778	3	3	699	12437
OVER	IPR001834 (PRINTS)	0.715931	0.00268778	3	3	699	12437
OVER	G3DSA:3.30.10.10 (GENE3D)	0.715931	0.00284948	2	0	700	12440
OVER	PTHR43670:SF5 (PANTHER)	0.715931	0.00284948	2	0	700	12440
OVER	PTHR42923:SF17 (PANTHER)	0.715931	0.00284948	2	0	700	12440
OVER	PTHR31138 (PANTHER)	0.715931	0.00284948	2	0	700	12440
OVER	PTHR43349 (PANTHER)	0.715931	0.00284948	2	0	700	12440
OVER	IPR029061 (SUPERFAMILY)	0.715931	0.00266353	5	14	697	12426
OVER	PTHR11699:SF266 (PANTHER)	0.715931	0.00284948	2	0	700	12440
OVER	PTHR10314:SF8 (PANTHER)	0.715931	0.00284948	2	0	700	12440
OVER	PTHR43349:SF6 (PANTHER)	0.715931	0.00284948	2	0	700	12440
OVER	SSF49562 (SUPERFAMILY)	0.831685	0.0033973	5	15	697	12425
OVER	G3DSA:3.40.50.970 (GENE3D)	0.831685	0.0033973	5	15	697	12425
OVER	NON_CYTOPLASMIC_DOMAIN (PHOBIUS)	0.986821	0.00408269	257	3944	445	8496
OVER	TRANSMEMBRANE (PHOBIUS)	1	0.0068532	169	2499	533	9941
OVER	SSF54373 (SUPERFAMILY)	1	0.00933595	5	20	697	12420
OVER	IPR000612 (PROSITE_PATTERNS)	1	0.00824484	2	1	700	12439
OVER	IPR036259 (SUPERFAMILY)	1	0.00947487	17	153	685	12287
OVER	IPR000612 (PANTHER)	1	0.00824484	2	1	700	12439
OVER	IPR016639 (PIRSF)	1	0.00824484	2	1	700	12439
OVER	cd05251 (CDD)	1	0.00824484	2	1	700	12439
OVER	PTHR42940 (PANTHER)	1	0.00824484	2	1	700	12439
OVER	IPR008333 (PFAM)	1	0.00451748	3	4	699	12436
OVER	IPR000326 (PFAM)	1	0.00694275	3	5	699	12435
OVER	PTHR13878 (PANTHER)	1	0.00694275	3	5	699	12435
OVER	IPR007867 (PFAM)	1	0.00877515	4	12	698	12428
OVER	PTHR23502 (PANTHER)	1	0.00426579	5	16	697	12424
OVER	PTHR43348 (PANTHER)	1	0.00824484	2	1	700	12439
OVER	IPR035892 (G3DSA:2.60.40.GENE3D)	1	0.00645729	5	18	697	12422
OVER	IPR002068 (PFAM)	1	0.00824484	2	1	700	12439
OVER	IPR013154 (PFAM)	1	0.00780482	5	19	697	12421
OVER	IPR000399 (PROSITE_PATTERNS)	1	0.00824484	2	1	700	12439
OVER	IPR002068 (PROSITE_PROFILES)	1	0.00824484	2	1	700	12439
OVER	cd03048 (CDD)	1	0.00824484	2	1	700	12439
OVER	PTHR32419:SF6 (PANTHER)	1	0.00824484	2	1	700	12439
OVER	G3DSA:3.30.479.30 (GENE3D)	1	0.00824484	2	1	700	12439
OVER	IPR000172 (PFAM)	1	0.00686721	4	11	698	12429
OVER	CYTOPLASMIC_DOMAIN (PHOBIUS)	1	0.0068532	169	2499	533	9941
OVER	G3DSA:1.20.144.10 (GENE3D)	1	0.00694275	3	5	699	12435
OVER	G3DSA:3.20.20.60 (GENE3D)	1	0.00694275	3	5	699	12435
OVER	cd06464 (CDD)	1	0.00824484	2	1	700	12439
OVER	IPR001199 (PROSITE_PROFILES)	1	0.00686721	4	11	698	12429
OVER	PTHR11552 (PANTHER)	1	0.00877515	4	12	698	12428
OVER	IPR000612 (PFAM)	1	0.00824484	2	1	700	12439
OVER	IPR020846 (CDD)	1	0.00593157	17	145	685	12295

## Sheet: DOWN_24h
Tag	GO Term	GO Name	GO Category	Adj. P-value	P-value	Nr Test	Nr Reference	Not Annot Test	Not Annot Ref
OVER	GO:0042128	nitrate assimilation	BIOLOGICAL_PROCESS	0.011841	9.05967e-06	4	2	368	12768
OVER	GO:0030976	thiamine pyrophosphate binding	MOLECULAR_FUNCTION	0.0316888	4.04091e-05	4	4	368	12766
OVER	GO:0071949	FAD binding	MOLECULAR_FUNCTION	0.219921	0.000424133	7	42	365	12728
OVER	GO:0046857	oxidoreductase activity, acting on other nitrogenous compounds as donors, with NAD or NADP as acceptor	MOLECULAR_FUNCTION	0.313346	0.000799148	2	0	370	12770
OVER	GO:0030151	molybdenum ion binding	MOLECULAR_FUNCTION	0.341804	0.00113324	3	5	369	12765
OVER	GO:0020037	heme binding	MOLECULAR_FUNCTION	0.383016	0.00146525	8	69	364	12701
OVER	GO:0055114	oxidation-reduction process	BIOLOGICAL_PROCESS	0.687718	0.00298169	24	436	348	12334
OVER	GO:0004096	catalase activity	MOLECULAR_FUNCTION	1	0.00755083	2	3	370	12767
OVER	GO:0008289	lipid binding	MOLECULAR_FUNCTION	1	0.00853374	5	40	367	12730
OVER	GO:0016831	carboxy-lyase activity	MOLECULAR_FUNCTION	1	0.00662113	4	23	368	12747
Tags	Annotation	FDR	P-Value	Nr Test	NrReference	NonAnnotTest	NonAnnotReference
OVER	PTHR10774:SF157 (PANTHER)	0.107422	2.25026e-05	3	0	369	12770
OVER	IPR012000 (PFAM)	0.107422	2.06664e-05	4	3	368	12767
OVER	IPR012001 (PFAM)	0.107422	9.05967e-06	4	2	368	12768
OVER	IPR011766 (PFAM)	0.107422	2.06664e-05	4	3	368	12767
OVER	PTHR43452:SF6 (PANTHER)	0.242229	0.000215653	3	2	369	12768
OVER	cd07038 (CDD)	0.242229	8.81146e-05	3	1	369	12769
OVER	G3DSA:2.60.40.650 (GENE3D)	0.242229	0.000215653	3	2	369	12768
OVER	cd02005 (CDD)	0.242229	0.000215653	3	2	369	12768
OVER	PTHR43452 (PANTHER)	0.242229	0.000215653	3	2	369	12768
OVER	IPR036374 (SUPERFAMILY)	0.242229	0.000215653	3	2	369	12768
OVER	IPR008335 (PRINTS)	0.242229	0.000215653	3	2	369	12768
OVER	IPR000572 (PFAM)	0.242229	0.000215653	3	2	369	12768
OVER	IPR012110 (PIRSF)	0.242229	8.81146e-05	3	1	369	12769
OVER	G3DSA:3.40.50.970 (GENE3D)	0.242229	0.000193061	5	15	367	12755
OVER	IPR005066 (PFAM)	0.242229	0.000215653	3	2	369	12768
OVER	IPR029061 (SUPERFAMILY)	0.242229	0.000148216	5	14	367	12756
OVER	IPR036374 (G3DSA:3.90.420.GENE3D)	0.242229	0.000215653	3	2	369	12768
OVER	IPR001433 (PFAM)	0.276988	0.000261104	4	8	368	12762
OVER	SignalP-noTM (SIGNALP_EUK)	0.296021	0.000294548	62	1352	310	11418
OVER	NON_CYTOPLASMIC_DOMAIN (PHOBIUS)	0.332653	0.000348419	150	4051	222	8719
OVER	IPR001834 (PRINTS)	0.383942	0.000422246	3	3	369	12767
OVER	IPR036188 (G3DSA:3.50.50.GENE3D)	0.5205	0.000599685	9	75	363	12695
OVER	IPR017943 (SUPERFAMILY)	0.526197	0.000799148	2	0	370	12770
OVER	IPR008333 (PFAM)	0.526197	0.000723431	3	4	369	12766
OVER	IPR039261 (G3DSA:3.40.50.GENE3D)	0.526197	0.000712305	5	21	367	12749
OVER	IPR027842 (PFAM)	0.526197	0.000799148	2	0	370	12770
OVER	IPR036188 (SUPERFAMILY)	0.526197	0.000712928	9	77	363	12693
OVER	PTHR42923:SF17 (PANTHER)	0.526197	0.000799148	2	0	370	12770
OVER	PTHR31138 (PANTHER)	0.526197	0.000799148	2	0	370	12770
OVER	SignalP-noTM (SIGNALP_GRAM_NEGATIVE)	0.652166	0.00102461	39	782	333	11988
OVER	PTHR10774 (PANTHER)	0.676228	0.00113324	3	5	369	12765
OVER	IPR002938 (PFAM)	0.676228	0.00112209	4	13	368	12757
OVER	IPR039261 (SUPERFAMILY)	0.694043	0.00119945	5	24	367	12746
OVER	G3DSA:3.40.50.1220 (GENE3D)	0.792302	0.00141075	4	14	368	12756
OVER	IPR029035 (SUPERFAMILY)	0.855567	0.00174743	4	15	368	12755
OVER	IPR036291 (SUPERFAMILY)	0.855567	0.0017279	15	208	357	12562
OVER	PTHR13789 (PANTHER)	0.855567	0.00166431	3	6	369	12764
OVER	IPR017938 (SUPERFAMILY)	0.855567	0.00174743	4	15	368	12755
OVER	PR00420 (PRINTS)	0.855567	0.00174743	4	15	368	12755
OVER	PTHR36578 (PANTHER)	0.935829	0.00235244	2	1	370	12769
OVER	IPR022105 (PFAM)	0.935829	0.00235244	2	1	370	12769
OVER	PTHR10165:SF84 (PANTHER)	0.935829	0.00235244	2	1	370	12769
OVER	IPR022099 (PFAM)	0.935829	0.00235244	2	1	370	12769
OVER	PTHR43348 (PANTHER)	0.935829	0.00235244	2	1	370	12769
OVER	PTHR24279:SF86 (PANTHER)	0.935829	0.00235244	2	1	370	12769
OVER	PTHR13367 (PANTHER)	0.935829	0.00235244	2	1	370	12769
OVER	IPR000399 (PROSITE_PATTERNS)	0.935829	0.00235244	2	1	370	12769
OVER	IPR001709 (PRINTS)	0.935829	0.00232792	3	7	369	12763
OVER	TRANSMEMBRANE (PHOBIUS)	1	0.00375435	97	2571	275	10199
OVER	IPR002401 (PRINTS)	1	0.00576676	4	22	368	12748
OVER	IPR013120 (PFAM)	1	0.00461676	2	2	370	12768
OVER	SIGNAL_PEPTIDE_N_REGION (PHOBIUS)	1	0.00564282	73	1865	299	10905
OVER	IPR031468 (PROSITE_PROFILES)	1	0.00409181	3	9	369	12761
OVER	IPR024983 (PFAM)	1	0.00409181	3	9	369	12761
OVER	G3DSA:3.40.50.720 (GENE3D)	1	0.00661782	14	219	358	12551
OVER	cd06183 (CDD)	1	0.00755083	2	3	370	12767
OVER	PTHR30618 (PANTHER)	1	0.00755083	2	3	370	12767
OVER	cd05930 (CDD)	1	0.00461676	2	2	370	12768
OVER	IPR011614 (PFAM)	1	0.00755083	2	3	370	12767
OVER	IPR010080 (TIGRFAM)	1	0.00461676	2	2	370	12768
OVER	PTHR30468 (PANTHER)	1	0.00461676	2	2	370	12768
OVER	IPR018028 (PROSITE_PROFILES)	1	0.00755083	2	3	370	12767
OVER	PR00419 (PRINTS)	1	0.00461676	2	2	370	12768
OVER	SIGNAL_PEPTIDE (PHOBIUS)	1	0.00564282	73	1865	299	10905
OVER	IPR020835 (SUPERFAMILY)	1	0.00755083	2	3	370	12767
OVER	SIGNAL_PEPTIDE_H_REGION (PHOBIUS)	1	0.00564282	73	1865	299	10905
OVER	IPR020846 (PROSITE_PROFILES)	1	0.0052867	10	126	362	12644
OVER	PTHR21248 (PANTHER)	1	0.00461676	2	2	370	12768
OVER	IPR013595 (PFAM)	1	0.00755083	2	3	370	12767
OVER	IPR010080 (CDD)	1	0.00461676	2	2	370	12768
OVER	IPR000008 (PROSITE_PROFILES)	1	0.00794625	3	12	369	12758
OVER	PTHR44845 (PANTHER)	1	0.00461676	2	2	370	12768
OVER	SIGNAL_PEPTIDE_C_REGION (PHOBIUS)	1	0.00564282	73	1865	299	10905
OVER	CYTOPLASMIC_DOMAIN (PHOBIUS)	1	0.00375435	97	2571	275	10199
OVER	PTHR42923 (PANTHER)	1	0.00461676	2	2	370	12768
OVER	IPR018028 (PANTHER)	1	0.00755083	2	3	370	12767
OVER	IPR011614 (SMART)	1	0.00755083	2	3	370	12767
OVER	PTHR19375:SF191 (PANTHER)	1	0.00794625	3	12	369	12758
OVER	IPR001199 (PROSITE_PROFILES)	1	0.00794625	3	12	369	12758
OVER	PTHR10165 (PANTHER)	1	0.00755083	2	3	370	12767
OVER	cd00138 (CDD)	1	0.00461676	2	2	370	12768
OVER	IPR017927 (PROSITE_PROFILES)	1	0.00365128	4	19	368	12751
OVER	PTHR43487:SF2 (PANTHER)	1	0.00461676	2	2	370	12768

## Sheet: DOWN_48h
Tag	GO Term	GO Name	GO Category	Adj. P-value	P-value	Nr Test	Nr Reference	Not Annot Test	Not Annot Ref
OVER	GO:0055114	oxidation-reduction process	BIOLOGICAL_PROCESS	0.0409242	3.13116e-05	25	435	265	12417
OVER	GO:0050662	coenzyme binding	MOLECULAR_FUNCTION	0.269826	0.000275262	15	224	275	12628
OVER	GO:0046168	glycerol-3-phosphate catabolic process	BIOLOGICAL_PROCESS	0.271612	0.000485295	2	0	288	12852
OVER	GO:0032220	plasma membrane fusion involved in cytogamy	BIOLOGICAL_PROCESS	0.271612	0.00143461	2	1	288	12851
OVER	GO:0046857	oxidoreductase activity, acting on other nitrogenous compounds as donors, with NAD or NADP as acceptor	MOLECULAR_FUNCTION	0.271612	0.000485295	2	0	288	12852
OVER	GO:0004367	glycerol-3-phosphate dehydrogenase [NAD+] activity	MOLECULAR_FUNCTION	0.271612	0.000485295	2	0	288	12852
OVER	GO:0020037	heme binding	MOLECULAR_FUNCTION	0.271612	0.00152396	7	70	283	12782
OVER	GO:0009331	glycerol-3-phosphate dehydrogenase complex	CELLULAR_COMPONENT	0.271612	0.00143461	2	1	288	12851
OVER	GO:0072488	ammonium transmembrane transport	BIOLOGICAL_PROCESS	0.357617	0.00282738	2	2	288	12850
OVER	GO:0008519	ammonium transmembrane transporter activity	MOLECULAR_FUNCTION	0.357617	0.00282738	2	2	288	12850
OVER	GO:0016831	carboxy-lyase activity	MOLECULAR_FUNCTION	0.357617	0.00273066	4	23	286	12829
OVER	GO:0042803	protein homodimerization activity	MOLECULAR_FUNCTION	0.357617	0.00282738	2	2	288	12850
OVER	GO:0008289	lipid binding	MOLECULAR_FUNCTION	0.36754	0.00299956	5	40	285	12812
OVER	GO:0016021	integral component of membrane	CELLULAR_COMPONENT	0.53585	0.00491982	19	428	271	12424
OVER	GO:0042128	nitrate assimilation	BIOLOGICAL_PROCESS	0.672873	0.0068643	2	4	288	12848
Tags	Annotation	FDR	P-Value	Nr Test	NrReference	NonAnnotTest	NonAnnotReference
OVER	NON_CYTOPLASMIC_DOMAIN (PHOBIUS)	0.00114267	5.98411e-08	136	4065	154	8787
OVER	SignalP-noTM (SIGNALP_EUK)	0.00889135	9.31275e-07	59	1355	231	11497
OVER	SignalP-noTM (SIGNALP_GRAM_NEGATIVE)	0.0294805	4.63166e-06	39	782	251	12070
OVER	PTHR10774:SF157 (PANTHER)	0.0507765	1.06366e-05	3	0	287	12852
OVER	TRANSMEMBRANE (PHOBIUS)	0.264608	8.31446e-05	86	2582	204	10270
OVER	CYTOPLASMIC_DOMAIN (PHOBIUS)	0.264608	8.31446e-05	86	2582	204	10270
OVER	SIGNAL_PEPTIDE_N_REGION (PHOBIUS)	0.27351	0.00015756	66	1872	224	10980
OVER	IPR036291 (SUPERFAMILY)	0.27351	0.0001291	15	208	275	12644
OVER	SIGNAL_PEPTIDE (PHOBIUS)	0.27351	0.00015756	66	1872	224	10980
OVER	SIGNAL_PEPTIDE_H_REGION (PHOBIUS)	0.27351	0.00015756	66	1872	224	10980
OVER	SIGNAL_PEPTIDE_C_REGION (PHOBIUS)	0.27351	0.00015756	66	1872	224	10980
OVER	G3DSA:3.40.50.720 (GENE3D)	0.332689	0.000209074	15	218	275	12634
OVER	IPR006168 (PROSITE_PATTERNS)	0.370668	0.000485295	2	0	288	12852
OVER	PTHR11728 (PANTHER)	0.370668	0.000485295	2	0	288	12852
OVER	IPR017943 (SUPERFAMILY)	0.370668	0.000485295	2	0	288	12852
OVER	PTHR11728:SF8 (PANTHER)	0.370668	0.000485295	2	0	288	12852
OVER	IPR006109 (PFAM)	0.370668	0.000485295	2	0	288	12852
OVER	IPR027842 (PFAM)	0.370668	0.000485295	2	0	288	12852
OVER	PTHR31962:SF4 (PANTHER)	0.370668	0.000485295	2	0	288	12852
OVER	PTHR31138 (PANTHER)	0.370668	0.000485295	2	0	288	12852
OVER	IPR017751 (TIGRFAM)	0.370668	0.000485295	2	0	288	12852
OVER	PTHR43349 (PANTHER)	0.370668	0.000485295	2	0	288	12852
OVER	IPR006168 (PRINTS)	0.370668	0.000485295	2	0	288	12852
OVER	IPR011128 (PFAM)	0.370668	0.000485295	2	0	288	12852
OVER	PTHR43349:SF6 (PANTHER)	0.370668	0.000485295	2	0	288	12852
OVER	IPR018392 (PROSITE_PROFILES)	0.393607	0.000556553	4	14	286	12838
OVER	PTHR10774 (PANTHER)	0.393607	0.000548528	3	5	287	12847
OVER	IPR036779 (G3DSA:3.10.350.GENE3D)	0.472471	0.00069281	4	15	286	12837
OVER	IPR025202 (PFAM)	0.532937	0.000809383	3	6	287	12846
OVER	IPR001736 (PROSITE_PROFILES)	0.700626	0.00113744	3	7	287	12845
OVER	G3DSA:3.60.130.10 (GENE3D)	0.700626	0.00113744	3	7	287	12845
OVER	PTHR42047 (PANTHER)	0.760942	0.00143461	2	1	288	12851
OVER	PTHR36578 (PANTHER)	0.760942	0.00143461	2	1	288	12851
OVER	PTHR10165:SF84 (PANTHER)	0.760942	0.00143461	2	1	288	12851
OVER	IPR028245 (PANTHER)	0.760942	0.00143461	2	1	288	12851
OVER	IPR028245 (PFAM)	0.760942	0.00143461	2	1	288	12851
OVER	IPR003819 (PFAM)	0.773121	0.00153855	3	8	287	12844
OVER	IPR001509 (PFAM)	0.773121	0.00153855	3	8	287	12844
OVER	IPR013328 (G3DSA:1.10.1040.GENE3D)	0.939883	0.00201808	3	9	287	12843
OVER	G3DSA:3.30.870.10 (GENE3D)	0.939883	0.00201808	3	9	287	12843
OVER	IPR031468 (PROSITE_PROFILES)	0.939883	0.00201808	3	9	287	12843
OVER	cd07038 (CDD)	0.999791	0.00282738	2	2	288	12850
OVER	IPR029020 (G3DSA:1.10.3430.GENE3D)	0.999791	0.00282738	2	2	288	12850
OVER	SSF111352 (SUPERFAMILY)	0.999791	0.00282738	2	2	288	12850
OVER	PTHR43029 (PANTHER)	0.999791	0.00282738	2	2	288	12850
OVER	PTHR30468 (PANTHER)	0.999791	0.00282738	2	2	288	12850
OVER	IPR001905 (TIGRFAM)	0.999791	0.00282738	2	2	288	12850
OVER	PTHR21248 (PANTHER)	0.999791	0.00282738	2	2	288	12850
OVER	IPR018047 (PROSITE_PATTERNS)	0.999791	0.00282738	2	2	288	12850
OVER	IPR024041 (PFAM)	0.999791	0.00282738	2	2	288	12850
OVER	SSF56024 (SUPERFAMILY)	0.999791	0.00258093	3	10	287	12842
OVER	IPR012110 (PIRSF)	0.999791	0.00282738	2	2	288	12850
OVER	cd00138 (CDD)	0.999791	0.00282738	2	2	288	12850
OVER	PTHR43487:SF2 (PANTHER)	0.999791	0.00282738	2	2	288	12850
OVER	PTHR43452:SF6 (PANTHER)	1	0.00464368	2	3	288	12849
OVER	IPR000008 (PFAM)	1	0.00574886	3	14	287	12838
OVER	PTHR23501:SF103 (PANTHER)	1	0.0068643	2	4	288	12848
OVER	IPR036259 (SUPERFAMILY)	1	0.00448619	10	160	280	12692
OVER	IPR013126 (PFAM)	1	0.00917927	3	17	287	12835
OVER	IPR000073 (PFAM)	1	0.00865065	4	33	286	12819
OVER	IPR008333 (PFAM)	1	0.00947061	2	5	288	12847
OVER	cd02005 (CDD)	1	0.00464368	2	3	288	12849
OVER	IPR012000 (PFAM)	1	0.00947061	2	5	288	12847
OVER	PTHR43452 (PANTHER)	1	0.00464368	2	3	288	12849
OVER	SSF49562 (SUPERFAMILY)	1	0.00917927	3	17	287	12835
OVER	IPR012001 (PFAM)	1	0.0068643	2	4	288	12848
OVER	IPR011766 (PFAM)	1	0.00947061	2	5	288	12847
OVER	IPR020846 (PROSITE_PROFILES)	1	0.00318726	9	127	281	12725
OVER	PTHR43487 (PANTHER)	1	0.0068643	2	4	288	12848
OVER	IPR013595 (PFAM)	1	0.00464368	2	3	288	12849
OVER	IPR001834 (PRINTS)	1	0.0068643	2	4	288	12848
OVER	IPR000008 (PROSITE_PROFILES)	1	0.00397409	3	12	287	12840
OVER	IPR008927 (SUPERFAMILY)	1	0.00397409	3	12	287	12840
OVER	SignalP-TM (SIGNALP_GRAM_POSITIVE)	1	0.00298017	44	1264	246	11588
OVER	G3DSA:3.40.50.970 (GENE3D)	1	0.00917927	3	17	287	12835
OVER	IPR012951 (PFAM)	1	0.00947061	2	5	288	12847
OVER	PTHR19375:SF191 (PANTHER)	1	0.00397409	3	12	287	12840
OVER	PTHR10165 (PANTHER)	1	0.00464368	2	3	288	12849
OVER	IPR029061 (SUPERFAMILY)	1	0.00793004	3	16	287	12836
OVER	G3DSA:3.30.465.40 (GENE3D)	1	0.00574886	3	14	287	12838
OVER	IPR000008 (SMART)	1	0.00574886	3	14	287	12838
OVER	IPR001199 (PRINTS)	1	0.00947061	2	5	288	12847
OVER	IPR020846 (CDD)	1	0.0031851	10	152	280	12700
