# Supplementary material for: Key processes required for the different stages of fungal carnivory by a nematode-trapping fungus
Source: PLoS Biol. 2023 Nov 21;21(11):e3002400. doi: 10.1371/journal.pbio.3002400 (PMC10662756; doi:10.1371/journal.pbio.3002400)
Supplement: S4 Table — (XLSX) [file pbio.3002400.s005.xlsx]

## Sheet: S4 Table
Secretome (differentially expressed)
ID	Description	FDR	P-value
GO:0005975	carbohydrate metabolic process	5.54594e-16	2.85652e-19
GO:0005576	extracellular region	2.88671e-09	5.94737e-12
GO:0030248	cellulose binding	1.98078e-06	6.1214e-09
GO:0004252	serine-type endopeptidase activity	2.00373e-06	6.70834e-09
GO:0008061	chitin binding	0.000147029	5.67972e-07
GO:0006508	proteolysis	0.000318227	1.31126e-06
GO:0005618	cell wall	0.00956588	4.68071e-05
GO:0004650	polygalacturonase activity	0.0185089	9.5333e-05
	SignalP	0	0
IPR021476	DUF3129	9.02701e-19	4.25468e-22
IPR017853	Glycoside hydrolase	5.16553e-15	2.97569e-18
IPR000209	Peptidase S8/S53	3.82913e-08	2.60689e-11
IPR002889	Carbohydrate-binding WSC	8.72075e-08	7.30725e-11
IPR023827	Peptidase S8, subtilisin, Asp-active site	1.59277e-07	1.41802e-10
IPR023828	Peptidase S8, subtilisin, Ser-active site	2.60573e-07	2.4563e-10
PS51257	Prokaryotic membrane lipoprotein lipid attachment site	4.29409e-07	4.49761e-10
IPR018392	LysM domain	4.39086e-07	4.82891e-10
IPR001223	Glycoside hydrolase family 18	1.10909e-06	1.45207e-09
IPR034193	Proteinase K-like	4.62639e-06	6.54164e-09
IPR000254	Cellulose-binding, fungal	7.71392e-06	1.2311e-08
IPR011050	Pectin lyase fold/virulence factor	7.71392e-06	1.25232e-08
IPR008427	CFEM domain	2.08374e-05	4.03763e-08
PTHR11177	Chitinase	2.08374e-05	4.03763e-08
cd00035	Hevein/type 1 chitin binding domain	6.43799e-05	1.34862e-07
IPR002018	Carboxylesterase, type B	6.98016e-05	1.53531e-07
IPR022398	Peptidase S8, subtilisin, His-active site	0.000176295	4.4316e-07
IPR029070	Chitinase insertion domain	0.000339092	9.41183e-07
IPR036861	Endochitinase-like	0.000339092	9.41183e-07
IPR011583	Chitinase II	0.000339092	9.41183e-07
PTHR35607	GPI-anchored protein 10	0.000363032	1.02664e-06
IPR029058	Alpha/Beta hydrolase fold	0.000799267	2.34401e-06
PTHR42973:SF2	FAD-binding	0.000805704	2.44728e-06
PTHR19325	Complement component-related / Sushi	0.000913407	3.0136e-06
IPR008754	Peptidase M43	0.000913407	3.0136e-06
PTHR31736	Polygalacturonase	0.000913407	3.0136e-06
