# Supplementary material for: Key processes required for the different stages of fungal carnivory by a nematode-trapping fungus
Source: PLoS Biol. 2023 Nov 21;21(11):e3002400. doi: 10.1371/journal.pbio.3002400 (PMC10662756; doi:10.1371/journal.pbio.3002400)
Supplement: S5 Table — (XLSX) [file pbio.3002400.s006.xlsx]

## Sheet: Genome used for Fig 4B
Organism	Database used	Number of DUF3129 genes						Genome	Hits
Monacrosporium ellipsospora TWF694	JAVHJO000000000	35						Arthrobotrys_superba_TWF1115.proteins.fa	30
Arthrobotrys javanica TWF718	JAVHNR000000000	34						Orbilia_scaphoides_TWF1217.proteins.fa	27
Arthrobotrys oligospora ATCC 24927	Artol1_GeneCatalog_proteins_20131209.aa	32						Arthrobotrys_cookedickinsonianus_TWF920.proteins.fa	26
Monacrosporium haptotylum CBS 200.50	Monha1_GeneCatalog_proteins_20131210.aa	31						Arthrobotrys_microscaphoides_TWF903.proteins.fa	22
Arthrobotrys musiformis TWF481	JAVHJL000000000	28						Arthrobotrys_guizhouensis_TWF891.proteins.fa	19
Arthrobotrys oligospora TWF154	SOZJ00000000	27						Arthrobotrys_sinensis_TWF918.proteins.fa	19
Arthrobotrys conoides TWF506	JAVHJM000000000	23						Arthrobotrys_flagrans_TWF958.proteins.fa	18
Blumeria graminis f. sp. hordei 5874 v1.0	Bgh5874_1_GeneCatalog_proteins_20191103.aa	23						Arthrobotrys_amerospora_TWF531.proteins.fa	6
Blumeria graminis f. sp. hordei DH14	Blugr2_GeneCatalog_proteins_20180405.aa	23
Arthrobotrys megalospora TWF281	JAVHJN000000000	22
Blumeria graminis f. sp. hordei Race1	BlugrR1_1_GeneCatalog_proteins_20180503.aa	22
Arthrobotrys vermicola TWF730	JAVHNS000000000	20
Phakopsora pachyrhizi MT2006 v1.0	Phapa1_GeneCatalog_proteins_20210123.aa	20
Puccinia triticina Pt76	Puctri1_ExternalModels_proteins_2021-11-19.fasta	19
Melampsora x columbiana Clatskanie v1.0	MecolCla_1_GeneCatalog_proteins_20190501.aa	18
Paraphysoderma sedebokerense JEL821 v1.0	Parsed1_GeneCatalog_proteins_20170905.aa	18
Mycena vulgaris CBHHK164 v1.0	Mycvul1_GeneCatalog_proteins_20180504.aa	17
Golovinomyces orontii MGH1 v4.0	Golor4_GeneCatalog_proteins_20191030.aa	16
Phakopsora pachyrhizi K8108 v2.0	PhapaK8108_GeneCatalog_proteins_20210126.aa	16
Lophodermium nitens PLMe3-1-3 v1.0	Lopnit1_1_GeneCatalog_proteins_20180324.aa	15
Ceratobasidium sp. 423 v1.0	Cersp423_1_GeneCatalog_proteins_20200320.aa	15
Parauncinula polyspora	Parpo1_ExternalModels_proteins_2021-11-19.fasta	15
Phakopsora pachyrhizi UFV02 v2.1	PpacPPUFV02_GeneCatalog_proteins_20210128.aa	15
Blumeria graminis f. sp. tritici 96224 v3.16	Blugra3_16_GeneCatalog_proteins_20200602.aa	14
Erysiphe pisi Palampur-1 v2.0	Erypi2_GeneCatalog_proteins_20191119.aa	14
Ceratobasidium sp. 379 v1.0	Cersp379_1_GeneCatalog_proteins_20200323.aa	13
Gnomoniopsis castanea Behrend v1.0	Gnocas1_GeneCatalog_proteins_20220126.aa	12
Cryptodiaporthe sp. AZ0812 v1.0	Crypto1_GeneCatalog_proteins_20171024.aa	12
Melampsora larici-populina v2.0	Mellp2_3_GeneCatalog_proteins_20151130.aa	11
Ceratobasidium sp. 394 v1.0	Cersp394_1_GeneCatalog_proteins_20200324.aa	11
Elytroderma deformans CBS183.68 v1.0	Elyde1_GeneCatalog_proteins_20181025.aa	11
Drechslerella anchonia TWF696	JAVHNQ000000000	10
Melampsora lini CH5	Melli1_GeneCatalog_proteins_20150227.aa	10
Melampsora medusae f. sp. tremuloidae Mmt05Ida529 v1.0	Melme_tre1_GeneCatalog_proteins_20181206.aa	10
Acephala macrosclerotiorum EW76-UTF0540 v1.0	Acema1_GeneCatalog_proteins_20150224.aa	9
Hyaloscypha finlandica PMI_746 v1.0	Hyafin1_GeneCatalog_proteins_20191111.aa	9
Lophodermium piceae NOR1-14_p44 v1.0	Loppic1_GeneCatalog_proteins_20200128.aa	9
Lollipopaia minuta P26; CBS 116597 v1.0	Lolmi1_GeneCatalog_proteins_20150504.aa	9
Melampsora medusae f. sp. Deltoidae Mmd05TRE539 v1.0	Melmed1_GeneCatalog_proteins_20180813.aa	9
Melampsora allii-populina 12AY07 v1.0	Melap1finSC_191_GeneCatalog_proteins_20160125.aa	9
Melampsora americana R15-033-03 v1.0	Melame1_GeneCatalog_proteins_20180827.aa	9
Thanatephorus cucumeris MPI-SDFR-AT-0096 v1.0	Thacu1_GeneCatalog_proteins_20170424.aa	9
Naiadella fluitans ATCC 64713 v1.0	Naifl1_GeneCatalog_proteins_20140403.aa	9
Puccinia striiformis f. sp. tritici 104 E137 A-	Pucstr1_GeneCatalog_proteins_20170922.aa	9
Puccinia coronata avenae 12SD80	PuccoSD80_1_GeneCatalog_proteins_20170808.aa	9
Puccinia coronata avenae 12NC29	PuccoNC29_1_GeneCatalog_proteins_20170808.aa	9
Phialocephala scopiformis 5WS22E1 v1.0	Phisc1_GeneCatalog_proteins_20150213.aa	9
Phialocephala subalpina UAMH 11012	Phisu1_ExternalModels_proteins_2021-11-19.fasta	9
Golovinomyces cichoracearum UCSC1 v1.0	Golci1_FilteredModels1_proteins_2022-01-21.fasta	8
Helotiales sp. P8P42 v1.0	Pezci1_GeneCatalog_proteins_20220407.aa	8
Metarhizium majus ARSEF 297	Metma1_ExternalModels_proteins_2021-11-19.fasta	8
Meliniomyces sp. PMI_1271 v1.0	MelPMI1271_1_GeneCatalog_proteins_20190618.aa	8
Loramyces juncicola 46458 v1.0	Lorju1_GeneCatalog_proteins_20150110.aa	8
Loramyces macrosporus CBS235.53 v1.0	Lorma1_GeneCatalog_proteins_20160326.aa	8
Melanconium sp. NRRL 54901 v1.0	Melsp1_GeneCatalog_proteins_20121023.aa	8
Cladochytrium replicatum JEL 714 v1.0	Clarep1_1_GeneCatalog_proteins_20200121.aa	8
Colletotrichum caudatum CBS131602 v1.0	Colca1_GeneCatalog_proteins_20150403.aa	8
Coccomyces strobi CBS 202.91 v1.0	Cocst1_GeneCatalog_proteins_20151128.aa	8
Colletotrichum tofieldiae 0861	Colto1_GeneCatalog_proteins_20170704.aa	8
Colletotrichum tofieldiae CBS 168.49	Coltof1_GeneCatalog_proteins_20180803.aa	8
Colletotrichum zoysiae MAFF235873 v1.0	Colzo1_GeneCatalog_proteins_20150103.aa	8
Colletotrichum somersetensis CBS 131599 v1.0	Colso1_GeneCatalog_proteins_20141229.aa	8
Colletotrichum sublineola CBS 131301 v1.0	Colsu1_GeneCatalog_proteins_20150101.aa	8
Colletotrichum navitas CBS125086 v1.0	Colna1_GeneCatalog_proteins_20170406.aa	8
Colletotrichum incanum MAFF 238712	Colin1_GeneCatalog_proteins_20180729.aa	8
Colletotrichum higginsianum IMI 349063	Colhig2_GeneCatalog_proteins_20170214.aa	8
Colletotrichum eremochloae CBS129661 v1.0	Coler1_GeneCatalog_proteins_20141231.aa	8
Colletotrichum falcatum MAFF306170 v1.0	Colfa1_GeneCatalog_proteins_20141228.aa	8
Coniochaeta sp. 2T2.1 v1.0	Conioc1_GeneCatalog_proteins_20180327.aa	8
Ceratobasidium sp. 395 v1.0	Cersp395_1_GeneCatalog_proteins_20210410.aa	8
Chalara longipes BDJ v1.0	Chalo1_GeneCatalog_proteins_20130611.aa	8
Diaporthe vochysiae LGMF1583 v1.0	Diavoc1_GeneCatalog_proteins_20210528.aa	8
Thozetella sp. PMI_491 v2.0	ThoPMI491_1_GeneCatalog_proteins_20140726.aa	8
Puccinia triticina 1-1 BBBD Race 1	Puctr1_GeneCatalog_proteins_20131203.aa	8
Pseudoidium neolycopersici MF1 v1.0	Psene1_GeneCatalog_proteins_20190620.aa	8
Pochonia chlamydosporia 170	Pocchl1_ExternalModels_proteins_2021-11-19.fasta	8
Apiospora montagnei NRRL 25634 v1.0	Apimo1_GeneCatalog_proteins_20120813.aa	7
Arthrinium esporlense UNIPAMPA010 v1.0	Artesp1_GeneCatalog_proteins_20210525.aa	7
Atropellis piniphila CBS 197.64 v1.0	Atrpi1_GeneCatalog_proteins_20190610.aa	7
Gaeumannomyces graminis var. tritici R3-111a-1	Gaegr1_GeneCatalog_proteins_20131203.aa	7
Glomerella cingulata 23 (Colletotrichum gloeosporioides 23) v1.0	Gloci1_GeneCatalog_proteins_20121001.aa	7
Helotiales sp. UNIPAMPA011 v1.0	Helsp1_GeneCatalog_proteins_20220226.aa	7
Colletotrichum cereale CBS 129662 v1.0	Colce1_GeneCatalog_proteins_20161230.aa	7
Colletotrichum chlorophyti NTL11	Colch1_GeneCatalog_proteins_20180729.aa	7
Colletotrichum sublineola TX430BB	Colsub1_ExternalModels_proteins_2021-11-19.fasta	7
Colletotrichum salicis CBS607.94	Colsa1_GeneCatalog_proteins_20160329.aa	7
Colletotrichum simmondsii CBS122122	Colsi1_GeneCatalog_proteins_20160329.aa	7
Colletotrichum orbiculare 104-T	Colorb1_GeneCatalog_proteins_20180806.aa	7
Colletotrichum orchidophilum IMI 309357	Color1_GeneCatalog_proteins_20161026.aa	7
Colletotrichum melonis CBS 134730	Colme1_GeneCatalog_proteins_20180731.aa	7
Colletotrichum gloeosporioides Cg-14	Colgl1_ExternalModels_proteins_2021-11-19.fasta	7
Colletotrichum graminicola M1.001	Colgr1_GeneCatalog_proteins_20130906.aa	7
Colletotrichum cuscutae IMI 304802	Colcu1_GeneCatalog_proteins_20180803.aa	7
Catenaria anguillulae PL171 v2.0	Catan2_GeneCatalog_proteins_20160412.aa	7
Cryptodiaporthe populea CFL2025 v1.0	Crypo1_GeneCatalog_proteins_20161116.aa	7
Cryphonectria parasitica EP155 v2.0	Crypa2GCaa	7
Diaporthe ampelina UCDDA912	Diaam1_GeneCatalog_proteins_20150926.aa	7
Diaporthe helianthi str. 7/96	Diahe1_ExternalModels_proteins_2021-11-19.fasta	7
Diaporthaceae sp. PMI_573 v1.0	DiaPMI573_1_GeneCatalog_proteins_20190618.aa	7
Stachybotrys elegans MPI-CAGE-CH-0235 v1.0	Stael1_GeneCatalog_proteins_20170424.aa	7
Verticillium longisporum VL1	Verlo1_ExternalModels_proteins_2021-11-19.fasta	7
Vermiculariopsiella pediculata CBS 132484 v1.0	Verped1_GeneCatalog_proteins_20220524.aa	7
Mycena epipterygia CBHHK145m v1.0	Mycepi1_GeneCatalog_proteins_20171002.aa	7
Mycena capillaripes Frankland 9286 v1.0	Mycrub1_GeneCatalog_proteins_20170201.aa	7
Mycena rosella CBHHK067 v1.0	Mycros1_GeneCatalog_proteins_20170424.aa	7
Mycena olivaceomarginata CBHHK47/15 v1.0	Mycoli1_GeneCatalog_proteins_20171218.aa	7
Puccinia striiformis f. sp. tritici PST-78 v1.0	Pucst_PST78_1_GeneCatalog_proteins_20160608.aa	7
Puccinia graminis f. sp. tritici Ug99 haplotype C	Pgt_Ug99_C1_GeneCatalog_proteins_20191003.aa	7
Pyricularia oryzae GY0011 v1.0	MagorGY11_1_GeneCatalog_proteins_20210817.aa	7
Pyricularia oryzae TH0003 v1.0	MagorTH3_1_GeneCatalog_proteins_20210817.aa	7
Pyricularia oryzae FR0013 v1.0	MagorFR13_1_GeneCatalog_proteins_20210707.aa	7
Ascocoryne sarcoides NRRL50072	Ascsa1_GeneCatalog_proteins_20140116.aa	6
Atractiellales rhizophila PMI 95 v2.0	Atrsp2_GeneCatalog_proteins_20130826.aa	6
Kriegeriales sp. isolate P6C61 v1.0	Krisp1_GeneCatalog_proteins_20220422.aa	6
Khuskia oryzae ATCC 28132 v1.0	Khuory1_GeneCatalog_proteins_20160404.aa	6
Lecanicillium lecanii RCEF 1005	Corco1_ExternalModels_proteins_2021-11-19.fasta	6
Glomerella acutata (Colletotrichum fioriniae MH 18) v1.0	Gloac1_GeneCatalog_proteins_20121120.aa	6
Helotiales sp. P5P66 v1.0	DimP5P66_GeneCatalog_proteins_20210111.aa	6
Hymenoscyphus varicosporoides PMI_453 v1.0	Hymvar1_GeneCatalog_proteins_20161013.aa	6
Helotiales sp. P8C63 v1.0	NeoP8C63_1_GeneCatalog_proteins_20201206.aa	6
Metarhizium robertsii ARSEF 23	Metro1_GeneCatalog_proteins_20161101.aa	6
Metarhizium anisopliae ARSEF 549	Metani1_ExternalModels_proteins_2021-11-19.fasta	6
Metarhizium guizhouense ARSEF977	Metgui1_ExternalModels_proteins_2021-11-19.fasta	6
Meliniomyces variabilis F v1.0	Melva1_GeneCatalog_proteins_20130406.aa	6
Metarhizium acridum CQMa 102	Metac1_GeneCatalog_proteins_20131003.aa	6
Meliniomyces bicolor E v2.0	Melbi2_GeneCatalog_proteins_20130225.aa	6
Leptodontidium sp. MPI-SDFR-AT-0119 v2.0	Lepor2_GeneCatalog_proteins_20171210.aa	6
Leptodontium sp. PMI_412 v1.0	Leptod1_GeneCatalog_proteins_20151130.aa	6
Leotiomycetes sp. MPI-SDFR-AT-0126 v1.0	Phimu1_GeneCatalog_proteins_20171129.aa	6
Clavariopsis aquatica WDA-00-1	Claaq1_GeneCatalog_proteins_20200530.aa	6
Colletotrichum costaricense IMI 309622	Colco1_GeneCatalog_proteins_20180729.aa	6
Colletotrichum abscissum IMI 504890	Colab1_GeneCatalog_proteins_20180729.aa	6
Colletotrichum tamarilloi CBS 129955	Colta1_GeneCatalog_proteins_20180729.aa	6
Colletotrichum sp. CBS 101611	Colsp1_GeneCatalog_proteins_20180729.aa	6
Colletotrichum paranaense IMI 384185	Colpa1_GeneCatalog_proteins_20180729.aa	6
Colletotrichum phormii CBS102054 v1.0	Colph1_GeneCatalog_proteins_20160704.aa	6
Colletotrichum nymphaeae SA-01	Colny1_GeneCatalog_proteins_20160329.aa	6
Colletotrichum lupini CBS 109225 v1.0	Collu1_GeneCatalog_proteins_20160428.aa	6
Colletotrichum lupini IMI 504893	Collup1_GeneCatalog_proteins_20180803.aa	6
Colletotrichum godetiae CBS 193.32 v1.0	Colgo1_GeneCatalog_proteins_20160414.aa	6
Colletotrichum fioriniae PJ7	Colfi1_GeneCatalog_proteins_20160218.aa	6
Coniochaeta ligniaria NRRL 30616 v1.0	Conlig1_GeneCatalog_proteins_20140604.aa	6
Cadophora sp. M221	CadmalM221_1_GeneCatalog_proteins_20220609.aa	6
Cadophora sp. UNIPAMPA014 v1.0	Cadosp1_GeneCatalog_proteins_20220226.aa	6
Cadophora malorum M34	CadmalM34_1_GeneCatalog_proteins_20220608.aa	6
Cadophora sp. DSE1049 v1.0	Cadsp1_GeneCatalog_proteins_20140317.aa	6
Chaetosphaeriaceae sp. FL1790 v1.0	CodFL1790_1_GeneCatalog_proteins_20181025.aa	6
Erysiphe pulchra Cflorida	Erypu1_ExternalModels_proteins_2021-11-19.fasta	6
Erysiphe necator c	Erynec1_GeneCatalog_proteins_20170914.aa	6
Fusarium oxysporum f. sp. melonis (FoMelon) NRRL 26406	Fusoxmel1_GeneCatalog_proteins_20191008.aa	6
Cronartium quercuum f. sp. fusiforme G11 v1.0	Croqu1_GeneCatalog_proteins_20120612.aa	6
Diplogelasinospora grovesii CBS 340.73 v1.0	Dipgro1_GeneCatalog_proteins_20220226.aa	6
Spathularia flavida	Spafl1_GeneCatalog_proteins_20130808.aa	6
Truncatella angustata MPI-SDFR-AT-0073 v1.0	Truan1_GeneCatalog_proteins_20170627.aa	6
Tolypocladium inflatum NRRL 8044	Tolinf1_GeneCatalog_proteins_20160803.aa	6
Phaeoacremonium aleophilum UCRPA7	Phaal1_GeneCatalog_proteins_20130924.aa	6
Phaeoacremonium sp. FL0889 v1.0	PhaeoFL0889_1_GeneCatalog_proteins_20170418.aa	6
Pestalotiopsis sp. ATCC 11816 v1.0	Pes11816_1_GeneCatalog_proteins_20220528.aa	6
Pestalotiopsis fici W106-1	Pesfi1_ExternalModels_proteins_2021-11-19.fasta	6
Mycena leptocephala CBHHK5/15 v1.0	Myclep1_GeneCatalog_proteins_20180625.aa	6
Mycena filopes CBHHK001 v1.0	Mycfil1_GeneCatalog_proteins_20171109.aa	6
Pseudographis elatina	Pseel1_GeneCatalog_proteins_20130808.aa	6
Puccinia graminis f. sp. tritici v2.0	Pucgr2_GeneCatalog_proteins_20150718.aa	6
Puccinia graminis f. sp. tritici 21-0 haplotype B	Pgt_201_B1_GeneCatalog_proteins_20191015.aa	6
Pseudomassariella vexata CBS 129021 v1.0	Pseve2_GeneCatalog_proteins_20160326.aa	6
Rhizoctonia solani AG-1 IB	Rhiso1_GeneCatalog_proteins_20131028.aa	6
Rhexocercosporidium sp. MPI-PUGE-AT-0058 v1.0	Rhesp1_GeneCatalog_proteins_20171207.aa	6
Pyricularia oryzae 70-15 v3.0	Magor1_GeneCatalog_proteins_20190828.aa	6
Plectosphaerella cucumerina MPI-SDFR-AT-0117 v2.0	Plecucu2_GeneCatalog_proteins_20200206.aa	6
Zalerion varium MPI-CAGE-AT-0135 v1.0	Zalva1_GeneCatalog_proteins_20190111.aa	6
Xylariales sp. PMI_506 v1.0	XylPMI506_GeneCatalog_proteins_20161028.aa	6
Amylocarpus encephaloides TRa018bII v1.0	Amyenc1_GeneCatalog_proteins_20190204.aa	5
Aaosphaeria arxii CBS 175.79 v1.0	Aaoar1_GeneCatalog_proteins_20140429.aa	5
Jahnula aquatica CBS 123560 v1.0	Jahaq1_GeneCatalog_proteins_20181114.aa	5
Fusarium verticillioides 7600 v2	Fusve2_ExternalModels_proteins_2022-01-21.fasta	5
Fusarium subglutinans NRRL 66333 v1.0	Fussub1_GeneCatalog_proteins_20221115.aa	5
Gremmeniella abietina DAOM 170408 v1.0	Greab1_GeneCatalog_proteins_20170403.aa	5
Glarea lozoyensis ATCC 20868	Glalo1_GeneCatalog_proteins_20131021.aa	5
Hirsutella minnesotensis 3608	Hirmi1_GeneCatalog_proteins_20200920.aa	5
Herpotrichia sp. AK1299 v1.0	Herpot1_1_GeneCatalog_proteins_20180323.aa	5
Metarhizium rileyi RCEF4871	Metri1_ExternalModels_proteins_2021-11-19.fasta	5
Metarhizium brunneum ARSEF3297	Metbr1_ExternalModels_proteins_2021-11-19.fasta	5
Moelleriella libera RCEF2490	Moeli1_ExternalModels_proteins_2021-11-19.fasta	5
Microdochium bolleyi J235TASD1 v1.0	Micbo1_GeneCatalog_proteins_20151118.aa	5
Microdochium trichocladiopsis MPI-CAGE-CH-0230 v1.0	Mictri1_GeneCatalog_proteins_20170510.aa	5
Lindra thalassiae JK4322 v1.0	Linth1_GeneCatalog_proteins_20150309.aa	5
Lizonia empirigonia CBS 542.76 v1.0	Lizem1_GeneCatalog_proteins_20150430.aa	5
Melanomma pulvis-pyrius v1.0	Melpu1_GeneCatalog_proteins_20130415.aa	5
Massarina eburnea CBS 473.64 v1.0	Maseb1_GeneCatalog_proteins_20141122.aa	5
Marssonina brunnea f. sp. multigermtubi MB_m1	Marbr1_GeneCatalog_proteins_20141203.aa	5
Macroventuria anomochaeta CBS 525.71 v1.0	Macan1_GeneCatalog_proteins_20140424.aa	5
Madurella mycetomatis mm55	Madmy1_ExternalModels_proteins_2021-11-19.fasta	5
Colletotrichum acutatum CBS 112980 v2.0	Colac2_GeneCatalog_proteins_20170414.aa	5
Coniella lustricola B22-T-1 v1.0	Pilidi1_GeneCatalog_proteins_20160923.aa	5
Coniochaeta ligniaria CBS 111746	Conli1_GeneCatalog_proteins_20130808.aa	5
Coniochaeta sp. PMI_546 v1.0	ConPMI546_GeneCatalog_proteins_20140720.aa	5
Beauveria brongniartii RCEF 3172	Corbr1_ExternalModels_proteins_2021-11-19.fasta	5
Botrytis cinerea v1.0	Botci1_GeneCatalog_proteins_20110903.aa	5
Boeremia exigua MPI-SDFR-AT-0100 v1.0	Boeex1_GeneCatalog_proteins_20171129.aa	5
Ceratobasidium sp. anastomosis group I; DN8442 v1.0	CerAGI_GeneCatalog_proteins_20150524.aa	5
Epicoccum nigrum cont 1108929 v1.0	Epini1_GeneCatalog_proteins_20190403.aa	5
Fusarium oxysporum Fo5176 v1.0	FoxFo5176_GeneCatalog_proteins_20201111.aa	5
Fusarium oxysporum MPI-CAGE-CH-0212 v1.0	Fusoxys1_GeneCatalog_proteins_20180511.aa	5
Fusarium oxysporum MPI-SDFR-AT-0094 v1.0	Fusoxy1_GeneCatalog_proteins_20171014.aa	5
Fusarium oxysporum MRL8996 v1.0	FoxMRL8996_GeneCatalog_proteins_20200124.aa	5
Fusarium oxysporum F2-06 v1.0	FoxF206_1_GeneCatalog_proteins_20191128.aa	5
Fusarium oxysporum F2-07 v1.0	FoxF207_1_GeneCatalog_proteins_20191128.aa	5
Fusarium oxysporum Fo47	FusoxFo47_GeneCatalog_proteins_20191007.aa	5
Fusarium oxysporum Fo47 v2.0	FusoxFo47_2_GeneCatalog_proteins_20201023.aa	5
Fusarium oxysporum F10-10 v1.0	FoxF1010_1_GeneCatalog_proteins_20191125.aa	5
Fusarium oxysporum F2-01 v1.0	FoxF201_1_GeneCatalog_proteins_20191128.aa	5
Fusarium oxysporum F2-02 v1.0	FoxF202_1_GeneCatalog_proteins_20191127.aa	5
Fusarium oxysporum F2-04 v1.0	FoxF204_1_GeneCatalog_proteins_20200116.aa	5
Fusarium nygamai NRRL 66327 v1.0	Fusnyg1_GeneCatalog_proteins_20221012.aa	5
Fusarium oxysporum F10-03 v1.0	FoxF1003_1_GeneCatalog_proteins_20200204.aa	5
Fusarium oxysporum F10-04 v1.0	FoxF1004_1_GeneCatalog_proteins_20191128.aa	5
Fusarium oxysporum F10-08 v1.0	FoxF1008_1_GeneCatalog_proteins_20200204.aa	5
Fusarium mangiferae MRC7560	Fusma1_ExternalModels_proteins_2021-11-19.fasta	5
Fusarium nisikadoi NRRL 25179 v1.0	Fusnis1_GeneCatalog_proteins_20221201.aa	5
Fusarium fujikuroi IMI 58289	Fusfu1_GeneCatalog_proteins_20130915.aa	5
Fusarium commune MPI-SDFR-AT-0072 v1.0	Fusco1_GeneCatalog_proteins_20180421.aa	5
Fusarium redolens MPI-CAGE-AT-0023 v1.0	Fusre1_GeneCatalog_proteins_20170625.aa	5
Fusarium proliferatum ET1	Fuspro1_ExternalModels_proteins_2021-11-19.fasta	5
Fusarium proliferatum ET1 v1.0	Fusprol1_GeneCatalog_proteins_20230113.aa	5
Fusarium proliferatum NRRL 62905	Fuspr1_ExternalModels_proteins_2021-11-19.fasta	5
Fusarium oxysporum f.sp. basilici Amherst-72 v1.0	Fobas72_1_GeneCatalog_proteins_20220527.aa	5
Fusarium oxysporum f.sp. cubense II5 v2.0	FoxII5_GeneCatalog_proteins_20201108.aa	5
Fusarium poae 2516	Fuspo1_ExternalModels_proteins_2021-11-19.fasta	5
Fusarium oxysporum f. sp. raphani 54005	Fusoxrap1_GeneCatalog_proteins_20191007.aa	5
Fusarium oxysporum f. sp. vasinfectum 25433 (Cotton)	Fusoxvas1_GeneCatalog_proteins_20191007.aa	5
Fusarium oxysporum f.sp. basilici Amherst-23 v1.0	Fobas23_1_GeneCatalog_proteins_20210916.aa	5
Fusarium oxysporum f.sp. basilici Amherst-33 v1.0	Foxbas1_GeneCatalog_proteins_20210815.aa	5
Fusarium oxysporum f. sp. pisi HDV247	Fusoxpis1_GeneCatalog_proteins_20191008.aa	5
Fusarium oxysporum f. sp. pisi T415 v1.0	FusoxT415_GeneCatalog_proteins_20181011.aa	5
Fusarium oxysporum f. sp. radicis-lycopersici 26381 (CL57)	Fusoxrad1_GeneCatalog_proteins_20191005.aa	5
Fusarium oxysporum f. sp. pisi F105 v1.0	FopisF105_1_GeneCatalog_proteins_20210815.aa	5
Fusarium oxysporum f. sp. cubense tropical race 4 54006 (II5)	Fusoxcub1_GeneCatalog_proteins_20191005.aa	5
Fusarium oxysporum f. sp. lycopersici MN25 (FoMN25) NRRL 54003	Fusoxlyc1_GeneCatalog_proteins_20191005.aa	5
Fusarium oxysporum f. sp. matthiolae PHW726	FoxPHW726_1_GeneCatalog_proteins_20200307.aa	5
Fusarium oxysporum NRRL 26365	Fox26365_1_GeneCatalog_proteins_20200312.aa	5
Fusarium oxysporum NRRL 32931	Fusox32931_GeneCatalog_proteins_20191005.aa	5
Fusarium oxysporum f. sp. albedinis isolate 9 v1.0	Fusoxalb1_GeneCatalog_proteins_20200914.aa	5
Fusarium oxysporum f. sp. conglutinans race 2 54008 (PHW808)	Fusoxcon1_GeneCatalog_proteins_20191007.aa	5
Didymella zeae-maydis 3018	Didma1_GeneCatalog_proteins_20160126.aa	5
Stachybotrys chlorohalonata IBT 40285	Stachl1_ExternalModels_proteins_2021-11-19.fasta	5
Stachybotrys chartarum IBT 40288	Stach1_ExternalModels_proteins_2021-11-19.fasta	5
Roridomyces roridus 9284 v1.0	Rorror1_GeneCatalog_proteins_20190202.aa	5
Rhynchosporium agropyri 04CH RACA61	Rhyag1_ExternalModels_proteins_2021-11-19.fasta	5
Rhynchosporium commune UK7	Rhyco1_ExternalModels_proteins_2021-11-19.fasta	5
Rhynchosporium secalis 02CH4 6a1	Rhyse1_ExternalModels_proteins_2021-11-19.fasta	5
Rutstroemia firma CBS 115.86 v1.0	Rutfi1_GeneCatalog_proteins_20150501.aa	5
Sclerotinia borealis F4128	Sclbo1_ExternalModels_proteins_2021-11-19.fasta	5
Sclerotinia sclerotiorum v1.0	Sclsc1_GeneCatalog_proteins_20110903.aa	5
Verticillium dahliae MPI-CAGE-AT-0001 v1.0	Verdah1_GeneCatalog_proteins_20181206.aa	5
Paraconiothyrium sporulosum AP3s5-JAC2a v1.0	Parsp1_GeneCatalog_proteins_20141011.aa	5
Paecilomyces niveus CO7 v1.0	Bysni1_GeneCatalog_proteins_20180319.aa	5
Pestalotiopsis sp. NC0098 v1.0	Pestal1_GeneCatalog_proteins_20180925.aa	5
Periconia macrospinosa DSE2036 v1.0	Perma1_GeneCatalog_proteins_20141217.aa	5
Mycena galopus ATCC-62051 v1.0	Mycgal1_GeneCatalog_proteins_20160823.aa	5
Mycena albidolilacea CBHHK002 v1.0	Mycalb1_GeneCatalog_proteins_20180325.aa	5
Polyplosphaeria fusca CBS 125425 v1.0	Polfu1_GeneCatalog_proteins_20140813.aa	5
Puccinia striiformis f. sp. tritici PST-130	Pucst1_GeneCatalog_proteins_20130920.aa	5
Puccinia graminis f. sp. tritici 21-0 haplotype A	Pgt_201_A1_GeneCatalog_proteins_20191017.aa	5
Puccinia graminis f. sp. tritici Ug99 haplotype A	Pgt_Ug99_A1_GeneCatalog_proteins_20191003.aa	5
Rhizoctonia solani AG-3 Rhs1AP	Rhisol1_ExternalModels_proteins_2021-11-19.fasta	5
Phoma multirostrata 7a v1.0	Phomu1_GeneCatalog_proteins_20180815.aa	5
Pleomassaria siparia v1.0	Plesi1_GeneCatalog_proteins_20130603.aa	5
Plectosphaerella cucumerina DS2psM2a2 v1.0	Plecu1_FilteredModels1_proteins_2022-01-21.fasta	5
Plectosphaerella cucumerina RP01 v1.0	Plecuc1_GeneCatalog_proteins_20171208.aa	5
Xylariales sp. AK1849 v1.0	Plecto1_GeneCatalog_proteins_20180925.aa	5
Alternaria tenuissima BMP0304	Altte1_GeneCatalog_proteins_20191025.aa	4
Alternaria solani BMP0185	Altso1_GeneCatalog_proteins_20191016.aa	4
Alternaria sp. UNIPAMPA012 v1.0	Altsp012_1_GeneCatalog_proteins_20201206.aa	4
Alternaria sp. UNIPAMPA017 v1.0	Altsp017_1_GeneCatalog_proteins_20210211.aa	4
Alternaria tangelonis BMP2327	Altta1_GeneCatalog_proteins_20191030.aa	4
Alternaria mali BMP3063	Amal3063_GeneCatalog_proteins_20191016.aa	4
Alternaria mali BMP3064	Amal3064_GeneCatalog_proteins_20191016.aa	4
Alternaria rosae MPI-PUGE-AT-0040 v1.0	Altro1_GeneCatalog_proteins_20180320.aa	4
Alternaria longipes BMP0313	Altlo1_GeneCatalog_proteins_20191016.aa	4
Alternaria macrospora BMP1949	Altma1_GeneCatalog_proteins_20191016.aa	4
Anthostomella leucospermi CBS110126 v1.0	Antleu1_GeneCatalog_proteins_20200922.aa	4
Anthostomella tomicoides 1013 v1.0	Anttom1_GeneCatalog_proteins_20200716.aa	4
Anthostoma avocetta NRRL 3190 v1.0	Antav1_GeneCatalog_proteins_20130828.aa	4
Ascochyta rabiei ArDII	Ascra1_GeneCatalog_proteins_20170704.aa	4
Achaetomium macrosporum CBS 532.94 v1.0	Achma1_GeneCatalog_proteins_20220407.aa	4
Alternaria citriarbusti BMP2343	Altci1_GeneCatalog_proteins_20191019.aa	4
Alternaria crassa BMP0172	Altcr1_GeneCatalog_proteins_20191005.aa	4
Alternaria fragaria BMP3062	Altfr1_GeneCatalog_proteins_20191015.aa	4
Alternaria capsici BMP0180	Altca1_GeneCatalog_proteins_20190921.aa	4
Alternaria carthami BMP1963	Altcar1_GeneCatalog_proteins_20190921.aa	4
Alternaria alternata BMP0270	Aalte1_GeneCatalog_proteins_20190828.aa	4
Alternaria alternata MPI-PUGE-AT-0064 v1.0	Altalt1_GeneCatalog_proteins_20170627.aa	4
Alternaria alternata SRC1lrK2f v1.0	Altal1_FilteredModels1_proteins_2022-01-21.fasta	4
Alternaria alternata ATCC11680	Alalt1_GeneCatalog_proteins_20190828.aa	4
Alternaria alternata ATCC66891	Alalte1_GeneCatalog_proteins_20190828.aa	4
Acrocalymma vagum DSE3081 v1.0	Acrvag1_GeneCatalog_proteins_20210226.aa	4
Achaetomium strumarium CBS333.67 v1.0	Achstr1_GeneCatalog_proteins_20171031.aa	4
Astrocystis sublimbata CBS 130006 v1.0	Astsub1_GeneCatalog_proteins_20190325.aa	4
Ilyonectria robusta PMI_751 v1.0	Ilyrob1_GeneCatalog_proteins_20161014.aa	4
Hypoxylon vinosopulvinatum LGMF1613 v1.0	Hypvin1_GeneCatalog_proteins_20210727.aa	4
Hypoxylon submonticulosum NC0708 v2.0	Hypsub2_GeneCatalog_proteins_20191111.aa	4
Hypoxylon sp. FL1150 v1.0	HyFL1150_1_GeneCatalog_proteins_20190715.aa	4
Hypoxylon sp. FL1284 v2.0	HyFL1284_2_GeneCatalog_proteins_20191111.aa	4
Hypoxylon rubiginosum ER1909 v1.0	HyprubER1909_1_GeneCatalog_proteins_20190612.aa	4
Hypoxylon sp. CI-4A v1.0	HypCI4A_1_GeneCatalog_proteins_20111212.aa	4
Hypoxylon monticulosum FL0542 v1.0	Hypmon1_GeneCatalog_proteins_20190301.aa	4
Hypoxylon polyporus FL1289 v1.0	Hyppol1_GeneCatalog_proteins_20200515.aa	4
Hypoxylon rubiginosum CBS 119005 v1.0	Hyprub1_GeneCatalog_proteins_20190611.aa	4
Hypoxylon cercidicola CBS 119009 v1.0	Hypcer1_GeneCatalog_proteins_20190613.aa	4
Hypoxylon fuscum CBS 119018 v1.0	Hypfus1_GeneCatalog_proteins_20190612.aa	4
Kretzschmaria zonata GFP132 v1.0	Krezon1_GeneCatalog_proteins_20220127.aa	4
Kretzschmaria deusta CBS 826.72 v1.0	KdCBS826_1_GeneCatalog_proteins_20190615.aa	4
Kretzschmaria deusta IL1129 v1.0	Kredeu1_GeneCatalog_proteins_20190325.aa	4
Karstenula rhodostoma CBS 690.94 v1.0	Karrh1_GeneCatalog_proteins_20140225.aa	4
Jumillera viridis CIRM-BRFM 2385 v1.0	Jumvir1_GeneCatalog_proteins_20220412.aa	4
Isaria fumosorosea ARSEF 2679	Corfu1_ExternalModels_proteins_2021-11-19.fasta	4
Lachnellula subtilissima CBS 196.66 v1.0	Lacsu1_GeneCatalog_proteins_20181030.aa	4
Lecythophora sp. AK0013 v1.0	LecAK0013_1_GeneCatalog_proteins_20170213.aa	4
Fusarium tricinctum MPI-SDFR-AT-0068 v1.0	Fustr1_GeneCatalog_proteins_20180511.aa	4
Fusarium sporotrichioides NRRL 3299 v1.0	Fusspo1_GeneCatalog_proteins_20221012.aa	4
Gremmeniella abietina DAOM 170367 v1.0	Greabi1_GeneCatalog_proteins_20210410.aa	4
Geastrum triplex GST.BST v1.0	Geatri1_GeneCatalog_proteins_20181206.aa	4
Hypoxylon argillaceum CBS 527.63 v1.0	Hyparg1_GeneCatalog_proteins_20190711.aa	4
Microascus trigonosporus CBS 218.31 v1.0	Mictr1_GeneCatalog_proteins_20140926.aa	4
Metarhizium album ARSEF 1941	Metal1_ExternalModels_proteins_2021-11-19.fasta	4
Melanospora tiffanyae F1KG0001 v1.0	Melti1_GeneCatalog_proteins_20150427.aa	4
Microdiplodia sp. AK1800 v1.0	Microd1_GeneCatalog_proteins_20180925.aa	4
Lentithecium fluviatile v1.0	Lenfl1_GeneCatalog_proteins_20121217.aa	4
Lindgomyces ingoldianus ATCC 200398 v1.0	Linin1_GeneCatalog_proteins_20141206.aa	4
Leptosphaeria microscopica UNIPAMPA013 v1.0	Lepmi1_GeneCatalog_proteins_20210729.aa	4
Lophiostoma macrostomum v1.0	Lopma1_GeneCatalog_proteins_20130805.aa	4
Lophiotrema nucula CBS 627.86 v1.0	Lopnu1_GeneCatalog_proteins_20160906.aa	4
Marssonina brunnea f. sp. monogermtubi NL1	Mabrmo1_ExternalModels_proteins_2021-11-19.fasta	4
Magnaporthiopsis poae ATCC 64411	Magpo1_GeneCatalog_proteins_20150720.aa	4
Clathrospora elynae CBS 161.51 v1.0	Clael1_GeneCatalog_proteins_20140828.aa	4
Cochliobolus sativus ND90Pr v1.0	Cocsa1_GeneCatalog_proteins_20110610.aa	4
Cochliobolus victoriae FI3 v1.0	Cocvi1_GeneCatalog_proteins_20120501.aa	4
Cochliobolus heterostrophus PR1x412 v2.0	ChetPR1x412_2_GeneCatalog_proteins_20210706.aa	4
Cochliobolus heterostrophus PR9b v4.0	ChetPR9b_4_GeneCatalog_proteins_20220623.aa	4
Cochliobolus lunatus m118 v2.0	Coclu2_GeneCatalog_proteins_20120521.aa	4
Cochliobolus miyabeanus ATCC 44560 v1.0	Cocmi1_GeneCatalog_proteins_20120427.aa	4
Cochliobolus heterostrophus C5 v3.0	CocheC5_4m_GeneCatalog_proteins_20210518.aa	4
Cochliobolus heterostrophus HAW225 v4.0	ChetHAW225_4_GeneCatalog_proteins_20220426.aa	4
Cochliobolus heterostrophus Hm338 v1.0	ChetHm338_1_GeneCatalog_proteins_20200308.aa	4
Cochliobolus heterostrophus Hm540	ChetHm540_1_ExternalModels_proteins_2021-11-19.fasta	4
Cochliobolus carbonum 26-R-13 v1.0	Cocca1_GeneCatalog_proteins_20120427.aa	4
Cochliobolus heterostrophus C4 v6.0	CocheC4_6_GeneCatalog_proteins_20220427.aa	4
Clohesyomyces aquaticus v1.0	Cloaq1_GeneCatalog_proteins_20160307.aa	4
Corynascella inaequalis CBS 284.82 v1.0	Corin1_GeneCatalog_proteins_20220405.aa	4
Corynespora cassiicola CCP v1.0	Corca1_GeneCatalog_proteins_20140615.aa	4
Cordyceps militaris CM01	Cormi1_GeneCatalog_proteins_20131203.aa	4
Bisporella sp. PMI857 v1.0	Bissp1_GeneCatalog_proteins_20161122.aa	4
Biscogniauxia mediterranea AZ0048 v1.0	Bisme1_GeneCatalog_proteins_20190612.aa	4
Biscogniauxia mediterranea CBS 129072 v1.0	Bismed1_GeneCatalog_proteins_20190620.aa	4
Biscogniauxia nummularia v1.0	Bisnum1_GeneCatalog_proteins_20160826.aa	4
Biscogniauxia sp. FL1348 v1.0	Biscog1_GeneCatalog_proteins_20190325.aa	4
Bimuria novae-zelandiae CBS 107.79 v1.0	Bimnz1_FilteredModels2_proteins_2022-01-21.fasta	4
Bipolaris sorokiniana ND93-1 v1.0	BsorND93_1_GeneCatalog_proteins_20221125.aa	4
Biscogniauxia marginata CBS 124505 v1.0	Bisma1_GeneCatalog_proteins_20190619.aa	4
Beauveria bassiana ARSEF 2860	Beaba1_GeneCatalog_proteins_20130926.aa	4
Calosphaeria pulchella	Calpu1_GeneCatalog_proteins_20130805.aa	4
Byssothecium circinans CBS 675.92 v1.0	Bysci1_GeneCatalog_proteins_20140627.aa	4
Botrytis cinerea T4	Botcin1_ExternalModels_proteins_2021-11-19.fasta	4
Camillea tinctor CBS 203.56 v1.0	CtCBS203_1_GeneCatalog_proteins_20190619.aa	4
Cercophora scortea SMH4131-1 v1.0	Cersc1_GeneCatalog_proteins_20171129.aa	4
Fusarium acuminatum F829 v1.0	Fusacu1_GeneCatalog_proteins_20221201.aa	4
Fusarium avenaceum MPI-SDFR-AT-0044 v1.0	Fustri1_GeneCatalog_proteins_20180510.aa	4
Fusarium avenaceum NRRL 54939 v1.0	Fusave1_GeneCatalog_proteins_20221012.aa	4
Fistulina hepatica v1.0	Fishe1_GeneCatalog_proteins_20130122.aa	4
Fusarium graminearum Z3639 v3.0	Fusgra3_GeneCatalog_proteins_20210817.aa	4
Fusarium graminearum v1.0	Fusgr1_GeneCatalog_proteins_20110524.aa	4
Fusarium langsethiae Fl201059	Fusla1_ExternalModels_proteins_2021-11-19.fasta	4
Fusarium culmorum UK99	Fuscu1_ExternalModels_proteins_2021-11-19.fasta	4
Fusarium foetens NRRL 38302 v1.0	Fusfoe1_GeneCatalog_proteins_20221006.aa	4
Fusarium concolor NRRL 13459 v1.0	Fuscon1_GeneCatalog_proteins_20221201.aa	4
Fusarium pseudograminearum NRRL 62612 v1.0	Fuspse1_GeneCatalog_proteins_20221113.aa	4
Fusarium pseudograminearum CS3096	Fusps1_GeneCatalog_proteins_20170707.aa	4
Fusarium poae NRRL 26941 v1.0	Fuspoa1_GeneCatalog_proteins_20221006.aa	4
Fusarium oxysporum f. sp. pisi F79 v1.0	FopisF79_1_GeneCatalog_proteins_20210825.aa	4
Fusarium oxysporum f. sp. pisi F109 v1.0	FopisF109_1_GeneCatalog_proteins_20210811.aa	4
Fusarium oxysporum f. sp. pisi F23 v1.0	FopisF23_1_GeneCatalog_proteins_20210708.aa	4
Fusarium oxysporum f. sp. lycopersici 4287 v2	Fusox2_ExternalModels_proteins_2022-01-21.fasta	4
Cucurbitaria berberidis CBS 394.84 v1.0	Cucbe1_GeneCatalog_proteins_20130102.aa	4
Cronartium ribicola Cypress_4 v1.0	Crori1_GeneCatalog_proteins_20220422.aa	4
Daldinia vernicosa CBS 139.73 v1.0	Dalver1_GeneCatalog_proteins_20190325.aa	4
Darksidea alpha DSE7016 v1.0	Daral1_GeneCatalog_proteins_20210113.aa	4
Darksidea alpha DSE7024 v1.0	Daralp1_GeneCatalog_proteins_20210211.aa	4
Darksidea beta DSE7011 v1.0	Darbet1_GeneCatalog_proteins_20211018.aa	4
Daldinia loculata AZ0526 v2.0	DallocAZ0526_2_GeneCatalog_proteins_20191203.aa	4
Daldinia loculata CBS 113971 v1.0	Dalloc1_GeneCatalog_proteins_20190624.aa	4
Daldinia loculatoides CBS 113279 v1.0	Dallocu1_GeneCatalog_proteins_20200519.aa	4
Daldinia sp. FL1419 v1.0	DaFL1419_1_GeneCatalog_proteins_20190501.aa	4
Daldinia decipiens CBS 113046 v1.0	Daldec1_GeneCatalog_proteins_20190620.aa	4
Daldinia eschscholtzii EC12 v1.0	DalEC12_1_GeneCatalog_proteins_20111212.aa	4
Daldinia eschscholtzii FL0578 v1.0	Dales1_GeneCatalog_proteins_20190708.aa	4
Daldinia caldariorum CBS 122874 v1.0	Dalcal1_GeneCatalog_proteins_20190624.aa	4
Cytospora chrysosperma CFL2056 v1.0	Cytch1_GeneCatalog_proteins_20171014.aa	4
Didymella exigua CBS 183.55 v1.0	Didex1_GeneCatalog_proteins_20120924.aa	4
Didymocrea sadasivanii CBS 438.65 v1.0	Didsa1_GeneCatalog_proteins_20170324.aa	4
Diatrype disciformis NRRL 26140 v1.0	Diadis1_GeneCatalog_proteins_20210712.aa	4
Dendryphion nanum MPI-CAGE-CH-0243 v1.0	Denna1_GeneCatalog_proteins_20180321.aa	4
Entoleuca mammata CFL468 v1.0	Entma1_GeneCatalog_proteins_20161112.aa	4
Drechmeria coniospora ARSEF 6962	Dreco1_ExternalModels_proteins_2021-11-19.fasta	4
Stagonospora nodorum SN15 v2.0	Stano2_GeneCatalog_proteins_20110506.aa	4
Stagonospora sp. SRC1lsM3a v1.0	Stasp1_GeneCatalog_proteins_20141004.aa	4
Stemphylium lycopersici CIDEFI-216	Stely1_GeneCatalog_proteins_20170711.aa	4
Thielavia terrestris v2.0	Thite2_GeneCatalog_proteins_20101221.aa	4
Thielaviopsis punctulata CR-DP1	Thipu1_ExternalModels_proteins_2021-11-19.fasta	4
Rosellinia corticium 1501 v1.0	Roscor1_GeneCatalog_proteins_20200704.aa	4
Rosellinia necatrix W97	Rosne1_ExternalModels_proteins_2021-11-19.fasta	4
Scedosporium apiospermum IHEM 14462	Sceap1_ExternalModels_proteins_2021-11-19.fasta	4
Setomelanomma holmii CBS 110217 v1.0	Setho1_GeneCatalog_proteins_20150424.aa	4
Setosphaeria turcica Et28A v2.0	Settu3_GeneCatalog_proteins_20170818.aa	4
Setosphaeria turcica NY001 v2.0	Settur3_GeneCatalog_proteins_20170816.aa	4
Serendipita vermifera ssp. bescii NFPB0129 v1.0	Sebvebe1_GeneCatalog_proteins_20150401.aa	4
Valsa mali str. 03-8	Valma1_ExternalModels_proteins_2021-11-19.fasta	4
Xylaria acuta CBS 122032 v1.0	Xylacu1_GeneCatalog_proteins_20190613.aa	4
Whalleya microplaca YMJ1829 v1.0	Whamic1_GeneCatalog_proteins_20190712.aa	4
Vuilleminia comedens VcCUCC2015_SSI3 v1.0	Vuico1_GeneCatalog_proteins_20170502.aa	4
Vuilleminia comedens VcCUCC2015_SSI6 v1.0	Vuicom1_GeneCatalog_proteins_20170111.aa	4
Verticillium dahliae VdLs.17	Verda1_GeneCatalog_proteins_20110524.aa	4
Xylaria sp. FL1777 v1.0	XyFL1777_1_GeneCatalog_proteins_20190501.aa	4
Xylaria telfairii CBS 121673 v1.0	Xyltel121673_1_GeneCatalog_proteins_20190615.aa	4
Xylaria venustula FL0490 v1.0	Xylven1_GeneCatalog_proteins_20190325.aa	4
Xylariaceae sp. AK1471 v1.0	XyAK1471_1_GeneCatalog_proteins_20191118.aa	4
Xylaria sp. FL0043 v1.0	XylFL0043_GeneCatalog_proteins_20190321.aa	4
Xylaria sp. FL0064 v1.0	XyFL0064_1_GeneCatalog_proteins_20191108.aa	4
Xylaria sp. FL1042 v1.0	XylFL1042_GeneCatalog_proteins_20190320.aa	4
Xylaria pallida CIRM-BRFM 1448 v1.0	Xylpal1_GeneCatalog_proteins_20220721.aa	4
Xylaria palmicola CBS 124036 v1.0	Xylpal124036_1_GeneCatalog_proteins_20190613.aa	4
Xylaria scruposa CBS 123580 v1.0	Xylscr1_GeneCatalog_proteins_20190612.aa	4
Xylaria hypoxylon OSC100004 v1.0	Xylhyp1_GeneCatalog_proteins_20160130.aa	4
Xylaria longipes CBS 148.73 v1.0	Xyllon1_GeneCatalog_proteins_20190612.aa	4
Xylaria digitata CBS 161.22 v1.0	Xyldig1_GeneCatalog_proteins_20190718.aa	4
Xylaria flabelliformis CMRP688 v1.0	Hypvoc1_GeneCatalog_proteins_20221011.aa	4
Xylaria flabelliformis NC1011 v1.0	Xylcub1_GeneCatalog_proteins_20181030.aa	4
Xylaria grammica CBS 120713 v1.0	Xylgra1_GeneCatalog_proteins_20190320.aa	4
Xylaria cubensis CBS 116.85 v1.0	Xylcube1_GeneCatalog_proteins_20190615.aa	4
Xylaria curta CBS 114988 v1.0	Xylcur114988_1_GeneCatalog_proteins_20190615.aa	4
Xylaria cf. castorea CBS 124033 v1.0	Xylcas124033_1_GeneCatalog_proteins_20190614.aa	4
Xylaria cf. heliscus FL0509 v2.0	Xylhel2_GeneCatalog_proteins_20191119.aa	4
Xylaria crozonensis 398 v1.0	Xylcro1_GeneCatalog_proteins_20220406.aa	4
Xylaria arbuscula CBS 124340 v1.0	Xylarb124340_1_GeneCatalog_proteins_20190612.aa	4
Xylaria arbuscula FL1030 v1.0	XylarbFL1030_GeneCatalog_proteins_20190320.aa	4
Xylaria bambusicola CBS 139988 v1.0	Xylbam139988_1_GeneCatalog_proteins_20190612.aa	4
Xylaria berteri 95101511 v1.0	Xylber1_GeneCatalog_proteins_20200705.aa	4
Trematosphaeria pertusa CBS 122368 v1.0	Trepe1_GeneCatalog_proteins_20140415.aa	4
Torrubiella hemipterigena BCC1449	Torhe1_ExternalModels_proteins_2021-11-19.fasta	4
Paraphoma chrysanthemicola MPI-GEGE-AT-0034 v1.0	Parch1_GeneCatalog_proteins_20171014.aa	4
Paraphoma chrysanthemicola MPI-SDFR-AT-0120 v1.0	Parchr1_GeneCatalog_proteins_20190213.aa	4
Phaeosphaeria poagena MPI-PUGE-AT-0046c v1.0	Phapo1_GeneCatalog_proteins_20180321.aa	4
Phaeosphaeriaceae sp. PMI_808 v1.0	PhaPMI808_GeneCatalog_proteins_20160324.aa	4
Phaeomoniellales sp. NC0930 v1.0	ClaNC0930_1_GeneCatalog_proteins_20190124.aa	4
Mycena alexandri CBHHK200 v1.0	Mycale1_GeneCatalog_proteins_20171027.aa	4
Naohidea sebacea CBS 8477 (P95) v1.0	Naose1_GeneCatalog_proteins_20150719.aa	4
Myriangiaceae sp. NC1570 v1.0	Myrian1_GeneCatalog_proteins_20181114.aa	4
Mycena metata CBHHK182m v1.0	Mycmet1_GeneCatalog_proteins_20180505.aa	4
Nemania sp. FL0031 v2.0	NeFL0031_2_GeneCatalog_proteins_20191109.aa	4
Nemania abortiva FL1152 v1.0	Nemabo1_GeneCatalog_proteins_20190325.aa	4
Nemania diffusa NC0034 v1.0	Nemdif1_GeneCatalog_proteins_20190614.aa	4
Ophiocordyceps kimflemingae SC16a	Ophun1_ExternalModels_proteins_2021-11-19.fasta	4
Purpureocillium sp. UdeA0106 v1.0	Pursp1_GeneCatalog_proteins_20160908.aa	4
Rhizoctonia solani AG-8 WAC10335	Rhisola1_ExternalModels_proteins_2021-11-19.fasta	4
Pyrenophora teres f. teres	Pyrtt1_GeneCatalog_proteins_20110408.aa	4
Pyrenophora tritici-repentis	Pyrtr1_broadModels_proteins_2022-01-21.fasta	4
Pyrenochaeta inflorescentiae CORFU0001 v1.0	Pyrinf1_GeneCatalog_proteins_20200511.aa	4
Pyrenochaeta lycopersici MPI-SDFR-AT-0127 v1.0	Pyrly1_GeneCatalog_proteins_20170623.aa	4
Pyrenochaeta sp. DS3sAY3a v1.0	Pyrsp1_GeneCatalog_proteins_20141006.aa	4
Phoma tracheiphila IPT5 v1.0	Photr1_GeneCatalog_proteins_20140424.aa	4
Pleospora avicennia ATCC 66911 v1.0	Pleav1_GeneCatalog_proteins_20180620.aa	4
Pleurotus eryngii ATCC 90797 v1.0	Pleery1_GeneCatalog_proteins_20150629.aa	4
Podospora didyma CBS 232.78 v1.0	Poddi1_GeneCatalog_proteins_20171014.aa	4
Podosordaria jugoyasan CBS 670.77 v1.0	Podjug1_GeneCatalog_proteins_20200415.aa	4
Pleurotus ostreatus DSM 11191 v1.0	PleosDSM11191_1_GeneCatalog_proteins_20220603.aa	4
Pleurotus ostreatus PC15 v2.0	PleosPC15_2_GeneModels_FilteredModels1_aa	4
Pleurotus ostreatus PC9 v1.0	PleosPC9_1_GeneModels_Filteredmodels2_aa	4
Xylariomycetidae sp. FL2044 v1.0	XylFL2044_GeneCatalog_proteins_20190325.aa	4
Xylariomycetidae sp. FL0641 v1.0	XyFL0641_1_GeneCatalog_proteins_20190530.aa	4
Xylariaceae sp. FL0016 v1.0	XylFL0016_GeneCatalog_proteins_20190320.aa	4
Annulohypoxylon bovei var. microspora CBS 124037 v1.0	Annbov1_GeneCatalog_proteins_20190619.aa	3
Annulohypoxylon maeteangense CBS 123835 v1.0	Annmae1_GeneCatalog_proteins_20190718.aa	3
Amniculicola lignicola CBS 123094 v1.0	Amnli1_GeneCatalog_proteins_20140304.aa	3
Amorphotheca resinae v1.0	Amore1_GeneCatalog_proteins_20110719.aa	3
Ampelomyces quisqualis HMLAC05119 v1.0	Ampqui1_GeneCatalog_proteins_20160127.aa	3
Alternaria tomatophila BMP2032	Alttom1_GeneCatalog_proteins_20200625.aa	3
Alternaria porri BMP0178	Altpo1_GeneCatalog_proteins_20191016.aa	3
Alternaria gaisen BMP2338	Altga1_GeneCatalog_proteins_20191016.aa	3
Alternaria limoniasperae BMP2335	Altli1_GeneCatalog_proteins_20191016.aa	3
Apodospora peruviana CBS 118394 v1.0	Apope1_GeneCatalog_proteins_20171021.aa	3
Aquilomyces patris DSE4099 v1.0	Aqupat1_GeneCatalog_proteins_20210226.aa	3
Annulohypoxylon stygium FL0470 v1.0	Annsty1_GeneCatalog_proteins_20190620.aa	3
Annulohypoxylon truncatum CBS 140777 v1.0	Anntru1_GeneCatalog_proteins_20190615.aa	3
Annulohypoxylon minutellum CBS 135445 v1.0	Annmin1_GeneCatalog_proteins_20190615.aa	3
Annulohypoxylon moriforme CBS 123579 v1.0	Annmor1_GeneCatalog_proteins_20190622.aa	3
Annulohypoxylon nitens CBS 120705 v1.0	Annnit1_GeneCatalog_proteins_20190623.aa	3
Aspergillus alliaceus CBS 536.65 v1.0	Aspalli1_GeneCatalog_proteins_20161018.aa	3
Ascobolus immersus RN42 v1.0	Ascim1_GeneCatalog_proteins_20121221.aa	3
Alternaria brassicicola	Altbr1_External_gene_models_proteins_2022-01-21.fasta	3
Alternaria brassicicola ATCC96836	Albra1_GeneCatalog_proteins_20190921.aa	3
Alternaria arborescens BMP0308	Altar1_GeneCatalog_proteins_20190921.aa	3
Aliquandostipite khaoyaiensis CBS 118232 v1.0	Alikh1_GeneCatalog_proteins_20170216.aa	3
Acremonium strictum DS1bioAY4a v1.0	Acrst1_FilteredModels1_proteins_2022-01-21.fasta	3
Aspergillus novoparasiticus CBS 126849 v1.0	Aspnovo1_GeneCatalog_proteins_20160816.aa	3
Aulographum hederae v2.0	Aulhe2_GeneCatalog_proteins_20130401.aa	3
Ilyonectria sp. MPI-CAGE-AT-0134 v1.0	Neora1_GeneCatalog_proteins_20180718.aa	3
Hysterium pulicare	Hyspu1_1_GeneCatalog_proteins_20150205.aa	3
Ilyonectria europaea PMI82 v1.0	Ilysp1_GeneCatalog_proteins_20121116.aa	3
Ilyonectria sp. MPI-CAGE-AT-0026 v1.0	Ilyeu1_GeneCatalog_proteins_20170627.aa	3
Hypoxylon trugodes CBS 135444 v1.0	Hyptru1_GeneCatalog_proteins_20190611.aa	3
Hypoxylon sp. FL1857 v1.0	HyFL1857_1_GeneCatalog_proteins_20190501.aa	3
Hypoxylon sp. NC0597 v1.0	HyNC0597_1_GeneCatalog_proteins_20190326.aa	3
Hypoxylon sp. NC1633 v2.0	HyNC1633_2_GeneCatalog_proteins_20191103.aa	3
Hypoxylon sp. FL0543 v1.0	HyFL0543_1_GeneCatalog_proteins_20190325.aa	3
Hypoxylon sp. FL0890 v1.0	HyFL0890_1_GeneCatalog_proteins_20190325.aa	3
Hypoxylon sp. CO27-5 v1.0	HypCO275_1_GeneCatalog_proteins_20120126.aa	3
Hypoxylon sp. EC38 v3.0	HypEC38_3_GeneCatalog_proteins_20130613.aa	3
Hypoxylon investiens CIRM-BRFM 1445 v1.0	Hypinv1_GeneCatalog_proteins_20220606.aa	3
Hypoxylon crocopeplum CBS 119004 v1.0	Hypcro1_GeneCatalog_proteins_20190611.aa	3
Hypoxylon fragiforme CBS 206.31 v2.0	Hypfra2_GeneCatalog_proteins_20191031.aa	3
Lasiosphaeria miniovina SMH2392-1A v1.0	Lasmin1_GeneCatalog_proteins_20170616.aa	3
Lasiosphaeria ovina CBS 958.72 v1.0	Lasov1_GeneCatalog_proteins_20171021.aa	3
Lasiosphaeris hirsuta SMH4607-1 v1.0	Lashir1_GeneCatalog_proteins_20170729.aa	3
Fusarium vanettenii T77, FSSC 11 v1.0	FvanT77_1_FilteredModels1_proteins_2022-01-21.fasta	3
Fusarium vanettenii T78 v1.0	FvanT78_1_GeneCatalog_proteins_20210918.aa	3
Fusarium vanettenii T95 v1.0	FvanT95_1_GeneCatalog_proteins_20210906.aa	3
Fusarium venenatum MPI-CAGE-CH-0201 v1.0	Fusven1_GeneCatalog_proteins_20180620.aa	3
Fusarium vanettenii T31 FSSC 11 v1.0	FvanT31_1_GeneCatalog_proteins_20210405.aa	3
Fusarium vanettenii T33 v1.0	FvanT33_1_GeneCatalog_proteins_20210905.aa	3
Fusarium vanettenii T343 v1.0	FvanT343_1_GeneCatalog_proteins_20210919.aa	3
Fusarium vanettenii T36 v1.0	FvanT36_1_GeneCatalog_proteins_20210906.aa	3
Fusarium vanettenii T200 v1.0	FvanT200_1_GeneCatalog_proteins_20210919.aa	3
Fusarium vanettenii T23 v1.0	FvanT23_1_GeneCatalog_proteins_20211008.aa	3
Fusarium vanettenii T299, FSSC 11 v1.0	FvanT299_1_FilteredModels1_proteins_2022-01-21.fasta	3
Fusarium vanettenii T161 v1.0	Fusva1_GeneCatalog_proteins_20210309.aa	3
Fusarium vanettenii T2 v1.0	Fusvan1_FilteredModels1_proteins_2022-01-21.fasta	3
Fusarium tenuicristatum NRRL 22470 v1.0	Neobo1_GeneCatalog_proteins_20190606.aa	3
Fusarium vanettenii 77-13-4 v2.0	Necha2_FilteredModels1_proteins_2022-01-21.fasta	3
Fusarium sp. FSSC 11 v1.0	FusspF11_1_GeneCatalog_proteins_20190211.aa	3
Fusarium sulawesiensis NRRL 66472 v1.0	Fussul1_GeneCatalog_proteins_20221115.aa	3
Glonium stellatum CBS 207.34 v1.0	Glost2_GeneCatalog_proteins_20140303.aa	3
Gloniopsis sp. FL0384 v1.0	Glonio1_GeneCatalog_proteins_20180712.aa	3
Grosmannia clavigera kw1407	Grocl1_GeneCatalog_proteins_20131017.aa	3
Heterobasidion annosum v2.0	Hetan2FMaa	3
Microbotryomycetes sp. P2C70 v1.0	ObeP2C70_GeneCatalog_proteins_20210212.aa	3
Meredithblackwellia eburnea MCA 4105 v1.0	Mereb1_GeneCatalog_proteins_20150713.aa	3
Lomentospora prolificans JHH-5317	Lompr1_ExternalModels_proteins_2021-11-19.fasta	3
Macrophomina phaseolina MS6	Macph1_GeneCatalog_proteins_20131211.aa	3
Macrophomina phaseolina MPI-SDFR-AT-0080 v1.0	Macpha1_GeneCatalog_proteins_20180322.aa	3
Cladorrhinum bulbillosum DJ3 v1.0	Clabul1_GeneCatalog_proteins_20160908.aa	3
Cladorrhinum samala PSN324 v1.0	Clasam1_GeneCatalog_proteins_20220224.aa	3
Cladorrhinum sp. PSN259 v1.0	Clasp259_1_GeneCatalog_proteins_20220224.aa	3
Chytridium lagenaria Arg66 v1.0	Chylag1_GeneCatalog_proteins_20170110.aa	3
Corynascus novoguineensis CBS 359.72 v1.0	Corno1_GeneCatalog_proteins_20220405.aa	3
Corollospora maritima CBS 119819 v2.0	Corma2_GeneCatalog_proteins_20150506.aa	3
Coniochaeta ligniaria R110-5 v1.0	ColoR110_1_GeneCatalog_proteins_20210506.aa	3
Blastocladiella britannica v1.0	Blabri1_GeneCatalog_proteins_20160901.aa	3
Byssochlamys spectabilis No. 5	Byssp1_GeneCatalog_proteins_20170705.aa	3
Bretziella fagacearum C519 v1.0	Brefa1_GeneCatalog_proteins_20200715.aa	3
Botryosphaeria dothidea	Botdo1_1_GeneCatalog_proteins_20150128.aa	3
Bombardia bombarda SMH3391-2 v1.0	Bombom1_GeneCatalog_proteins_20170616.aa	3
Chaetomium thermophilum var thermophilum DSM 1495	Chathe1_GeneCatalog_proteins_20190529.aa	3
Chaetosphaeria innumera	Chain1_GeneCatalog_proteins_20130808.aa	3
Cercophora aff. caudata PSN171 v1.0	Ceraff1_GeneCatalog_proteins_20220523.aa	3
Cercophora caudata CBS 606.72 v1.0	Cercau1_GeneCatalog_proteins_20170822.aa	3
Cercophora newfieldiana SMH2532-1 v1.0	Cernew1_GeneCatalog_proteins_20170729.aa	3
Eutypa lata UCREL1	Eutla1_GeneCatalog_proteins_20130916.aa	3
Flavomyces fulophazii DSE8309 v1.0	Flaful1_GeneCatalog_proteins_20210226.aa	3
Favolaschia claudopus CIRM-BRFM 2984 v1.0	Favcal1_2_GeneCatalog_proteins_20220405.aa	3
Fusarium lateritium NRRL 13622 v1.0	Fuslat1_GeneCatalog_proteins_20230113.aa	3
Fusarium bataticola FSSC 23 v1.0	FusspF23_1_GeneCatalog_proteins_20181106.aa	3
Fusarium solani FSSC 5 v1.0	Fusso1_GeneCatalog_proteins_20180401.aa	3
Fusarium sp. FIESC 12 MPI-CAGE-AA-0113 v1.0	Fuseq1_GeneCatalog_proteins_20180330.aa	3
Cylindrocarpon olidum MPI-CAGE-CH-0241 v1.0	Cylol1_GeneCatalog_proteins_20180714.aa	3
Cylindrobasidium torrendii FP15055 v1.0	Cylto1_GeneCatalog_proteins_20130411.aa	3
Decorospora gaudefroyi v1.0	Decga1_GeneCatalog_proteins_20150425.aa	3
Daldinia grandis CBS 114736 v1.0	Dalgra1_GeneCatalog_proteins_20190325.aa	3
Daldinia bambusicola CBS 122872 v1.0	Dalba1_GeneCatalog_proteins_20190708.aa	3
Dactylonectria estremocensis MPI-CAGE-AT-0021 v1.0	Daces1_GeneCatalog_proteins_20180402.aa	3
Dactylonectria macrodidyma MPI-CAGE-AT-0147 v1.0	Dacma1_GeneCatalog_proteins_20180621.aa	3
Durotheca rogersii YMJ 92031201 v1.0	Durrog2_GeneCatalog_proteins_20191122.aa	3
Echria (Arnium) macrotheca PSN4 v1.0	Echmac1_GeneCatalog_proteins_20220225.aa	3
Dothidotthia symphoricarpi v1.0	Dotsy1_GeneCatalog_proteins_20131210.aa	3
Drechslerella stenobrocha 248	Drest1_ExternalModels_proteins_2021-11-19.fasta	3
Stereum hirsutum FP-91666 SS1 v1.0	Stehi1_GeneCatalog_proteins_20101026.aa	3
Thermoascus aurantiacus ATCC26904 v2.0	Theau2_GeneCatalog_proteins_20190613.aa	3
Taphrina populi-salicis CBS419.54 v1.0	Tappo1_GeneCatalog_proteins_20181029.aa	3
Teichospora sp. FL1471 v1.0	Currey1_GeneCatalog_proteins_20180707.aa	3
Rostrohypoxylon terebratum CBS 119137 v1.0	Roster1_GeneCatalog_proteins_20190716.aa	3
Rickenella fibula HBK330-10 v1.0	Ricfib1_GeneCatalog_proteins_20160317.aa	3
Rickenella mellea v1.0 (SZMC22713)	Ricmel1_GeneCatalog_proteins_20151108.aa	3
Schizothecium conicum SC1-Ups v1.0	Schcon1_GeneCatalog_proteins_20220223.aa	3
Schizothecium vesticola SMH3187-1 v1.0	Schves1_GeneCatalog_proteins_20170615.aa	3
Schizopora paradoxa KUC8140 v1.0	Schpa1_GeneCatalog_proteins_20131225.aa	3
Serendipita sp. 405 v1.0	Ser405_1_GeneCatalog_proteins_20210412.aa	3
Serendipita sp. 407 v1.0	Serend1_GeneCatalog_proteins_20171109.aa	3
Serendipita sp. 411 v1.0	Ser411_1_GeneCatalog_proteins_20210415.aa	3
Septobasidium sp. PNB30-8B v1.0	Sepsp1_GeneCatalog_proteins_20150424.aa	3
Serendipita sp. 400 v1.0	Ser400_1_GeneCatalog_proteins_20210414.aa	3
Verruculina enalia CBS 304.66 v1.0	Veren1_GeneCatalog_proteins_20140626.aa	3
Verticillium alfalfae VaMs.102	Veral1_GeneCatalog_proteins_20131030.aa	3
Xylaria sp. FL0933 v1.0	XylFL0933_GeneCatalog_proteins_20190320.aa	3
Xylaria curta 92092022 v1.0	Xylcur1_GeneCatalog_proteins_20200922.aa	3
Xylaria digitata 919 v1.0	Xyldig919_1_GeneCatalog_proteins_20221021.aa	3
Trichaptum abietinum L-15831 v1.0	Triab1_1_GeneCatalog_proteins_20130513.aa	3
Tolypocladium paradoxum NRBC 100945	Tolpa1_ExternalModels_proteins_2021-11-19.fasta	3
Trichocladium griseum var. thermoidea UFV	Humgr1_GeneCatalog_proteins_20210716.aa	3
Parafenestella ontariensis EI-6 v1.0	Paront1_GeneCatalog_proteins_20220408.aa	3
Panellus stipticus LUM v1.0	Panst_LUM_1_1_GeneCatalog_proteins_20160628.aa	3
Paecilomyces variotii CBS 101075 v1.0	Paevar1_GeneCatalog_proteins_20171103.aa	3
Paecilomyces variotii CBS144490 HYG1 v1.0	Paevar_HGY_1_GeneCatalog_proteins_20180620.aa	3
Phaeomoniella chlamydospora UCRPC4	Phach1_GeneCatalog_proteins_20150930.aa	3
Mycena latifolia 10383 v1.0	Myclat1_GeneCatalog_proteins_20190110.aa	3
Mycena amicta BAPX v1.0	Mycami1_GeneCatalog_proteins_20171027.aa	3
Mycena belliae CBHHK173m v1.0	Mycbel1_GeneCatalog_proteins_20171013.aa	3
Mycena crocata CBHHK184 v1.0	Myccro1_GeneCatalog_proteins_20171013.aa	3
Myceliophthora similis CBS 632.67 v1.0	Corsim1_GeneCatalog_proteins_20180612.aa	3
Myriangium duriaei CBS 260.36 v1.0	Myrdu1_GeneCatalog_proteins_20121211.aa	3
Myrothecium inundatum CBS 120646 v1.0	Myrin1_FilteredModels1_proteins_2022-01-21.fasta	3
Mycena sp. CBHHK59/15 v1.0	Myc59_1_GeneCatalog_proteins_20170610.aa	3
Mycena rebaudengoi CBHHK068 v1.0	Mycreb1_GeneCatalog_proteins_20171023.aa	3
Mycena sanguinolenta CBHHK176m v1.0	Mycsan1_GeneCatalog_proteins_20171021.aa	3
Mycena polygramma CBHHK137 v1.0	Mycpol1_GeneCatalog_proteins_20180505.aa	3
Neonectria ditissima R09/05	Neodi1_GeneCatalog_proteins_20170711.aa	3
Neofusicoccum parvum UCRNP2	Neopa1_GeneCatalog_proteins_20130909.aa	3
Ophiocordyceps sinensis IOZ07	Ophsi1_ExternalModels_proteins_2021-11-19.fasta	3
Ophiostoma novo-ulmi subsp. novo-ulmi H327	Ophnu1_GeneCatalog_proteins_20170425.aa	3
Ophiostoma piceae UAMH 11346	Ophpic1_GeneCatalog_proteins_20151205.aa	3
Ophiobolus disseminans CBS 113818 v1.0	Ophdi1_GeneCatalog_proteins_20140614.aa	3
Ophiocordyceps australis Map64	Ophau1_ExternalModels_proteins_2021-11-19.fasta	3
Ophiocordyceps camponoti-rufipedis Map16	Ophca1_ExternalModels_proteins_2021-11-19.fasta	3
Oidiodendron maius Zn v1.0	Oidma1_GeneCatalog_proteins_20110606.aa	3
Pseudofusicoccum sp. LGMF1611 v1.0	Pse1611_1_GeneCatalog_proteins_20201211.aa	3
Protomyces lactucaedebilis 12-1054 v1.0	Prola1_GeneCatalog_proteins_20160129.aa	3
Protomyces inouyei	Proin1_GeneCatalog_proteins_20130808.aa	3
Podospora tetraspora CBS 815.71 v1.0	Podtet1_GeneCatalog_proteins_20220523.aa	3
Purpureocillium lilacinum PLFJ-1	Purli1_ExternalModels_proteins_2021-11-19.fasta	3
Rhizoscyphus ericae UAMH 7357 v1.0	Rhier1_GeneCatalog_proteins_20141012.aa	3
Phellinus igniarius CCBS 575 v1.0	Pheign1_1_GeneCatalog_proteins_20180321.aa	3
Pleosporaceae sp. PMI_138 v1.0	PlePMI138_1_GeneCatalog_proteins_20190917.aa	3
Podospora curvicolla TEP21a v1.0	Podcur1_GeneCatalog_proteins_20151211.aa	3
Podospora decipiens PSN293 v1.0	Poddec1_GeneCatalog_proteins_20220226.aa	3
Podospora fimiseda CBS 990.96 v1.0	Podfim1_GeneCatalog_proteins_20220226.aa	3
Podospora appendiculata CBS 314.62 v1.0	Podap1_GeneCatalog_proteins_20180511.aa	3
Podospora australis PSN309 v1.0	Podaus1_GeneCatalog_proteins_20220226.aa	3
Podospora aff. communis PSN243 v1.0	Podcom1_GeneCatalog_proteins_20220226.aa	3
Zopfia rhizophila v1.0	Zoprh1_GeneCatalog_proteins_20131126.aa	3
Xylariaceae sp. FL1651 v1.0	XylFL1651_GeneCatalog_proteins_20190321.aa	3
Xylariaceae sp. FL0804 v2.0	XyFL0804_2_GeneCatalog_proteins_20191111.aa	3
Xylariaceae sp. FL0662B v1.0	XylFL0662B_GeneCatalog_proteins_20190320.aa	3
Apiosordaria backusii CBS 540.89 v1.0	Apibac1_GeneCatalog_proteins_20170729.aa	2
Apiosordaria verruculosa CBS 315.58 v1.0	Apiver1_GeneCatalog_proteins_20220223.aa	2
Aplosporella prunicola CBS 121.167 v1.0	Aplpr1_GeneCatalog_proteins_20121211.aa	2
Annulohypoxylon sp. FL0455 v1.0	AnFL0455_GeneCatalog_proteins_20200413.aa	2
Asordaria arctica CBS 143.68 v1.0	Asoarc1_GeneCatalog_proteins_20220523.aa	2
Alternaria dauci BMP0167	Altda1_GeneCatalog_proteins_20191005.aa	2
Acremonium alcalophilum v2.0	Acral2_GeneCatalog_proteins_20110414.aa	2
Aspergillus papuensis CBS 841.96 v1.0	Asppap1_GeneCatalog_proteins_20170613.aa	2
Aspergillus tanneri DTO 303-18 v1.0	Asptan1_GeneCatalog_proteins_20170613.aa	2
Auricularia subglabra v2.0	Aurde3_1_GeneCatalog_proteins_20130729.aa	2
Kalaharituber pfeilii F3 v1.0	Kalpfe1_GeneCatalog_proteins_20151214.aa	2
Lasiosphaeris hispida CBS 955.72 v1.0	Lashi1_GeneCatalog_proteins_20180511.aa	2
Lasiosphaeriaceae sp. AZ0830 v1.0	Bombar1_GeneCatalog_proteins_20180327.aa	2
Fusarium vanettenii T219 v1.0	FvanT219_1_GeneCatalog_proteins_20210919.aa	2
Fusarium vanettenii T126 v1.0	FvanT126_1_GeneCatalog_proteins_20210907.aa	2
Fusarium vanettenii T159 v1.0	FvanT159_1_GeneCatalog_proteins_20210914.aa	2
Fusarium vanettenii T110 v1.0	FvanT110_1_GeneCatalog_proteins_20210906.aa	2
Graphis scripta CBS 132367	Grascr1_ExternalModels_proteins_2021-05-26.fasta	2
Golovinomyces cichoracearum UMSG3	GciUMSG3_1_ExternalModels_proteins_2021-11-19.fasta	2
Golovinomyces cichoracearum UMSG1	GciUMSG1_1_ExternalModels_proteins_2021-11-19.fasta	2
Microbotryomycetes incertae sedis isolate P6C30 v1.0	Slotsu1_GeneCatalog_proteins_20210816.aa	2
Microthyrium microscopicum CBS 115976 v1.0	Micmi1_GeneCatalog_proteins_20150625.aa	2
Mixia osmundae IAM 14324 v1.0	Mixos1_GeneCatalog_proteins_20120207.aa	2
Lepidopterella palustris v1.0	Leppa1_GeneCatalog_proteins_20130322.aa	2
Lentinula novae-zelandiae ICMP 18003 v1.0	LnoICMP18003A_1_GeneCatalog_proteins_20201014.aa	2
Lineolata rhizophorae ATCC 16933 v1.0	Linrh1_GeneCatalog_proteins_20160326.aa	2
Leptosphaeria maculans	Lepmu1_GeneCatalog_proteins_20110301.aa	2
Lophium mytilinum CBS 269.34 v1.0	Lopmy1_GeneCatalog_proteins_20140604.aa	2
Melanops tulasnei CBS 116805 v1.0	Meltu1_GeneCatalog_proteins_20180421.aa	2
Massariosphaeria phaeospora CBS 611.86 v1.0	Masph1_GeneCatalog_proteins_20160922.aa	2
Mariannaea sp. PMI226 v1.0	MarPMI226_GeneCatalog_proteins_20161118.aa	2
Cladorrhinum sp. PSN332 v1.0	Clasp332_1_GeneCatalog_proteins_20220224.aa	2
Cladorrhinum microsclerotigenum CBS 290.75 v1.0	Clamic1_GeneCatalog_proteins_20220226.aa	2
Coccidioides immitis RS	Cocim1_BroadModels_proteins_2022-01-21.fasta	2
Coccidioides posadasii C735 delta SOWgp	Cocpo1_1_FilteredModels1_proteins_2022-01-21.fasta	2
Coccidioides posadasii Silveira	Cocpos1_ExternalModels_proteins_2021-11-19.fasta	2
Copromyces sp. CBS 386.78 v1.0	CopCBS38678_1_GeneCatalog_proteins_20220223.aa	2
Cordyceps sp. RAO 2017	CorRAO_2017_1_ExternalModels_proteins_2021-11-19.fasta	2
Caloscypha fulgens ATCC 42695 v1.0	Calful1_GeneCatalog_proteins_20160326.aa	2
Caliciopsis orientalis	Calor1_GeneCatalog_proteins_20130726.aa	2
Calycina marina TRa3180A v1.0	Calmar1_GeneCatalog_proteins_20190202.aa	2
Canariomyces arenarius CBS 508.74 v1.0	Thiar1_GeneCatalog_proteins_20131210.aa	2
Chalara hyalina CBS 558.92 v1.0	Chahya1_GeneCatalog_proteins_20220505.aa	2
Chaetomium sp. 1176438 v1.0	Cha1176438_GeneCatalog_proteins_20201101.aa	2
Chaetomium sp. MPI-CAGE-AT-0009 v1.0	Chame1_GeneCatalog_proteins_20190111.aa	2
Chaetomium funicola CBS 141.50 v1.0	Chafun1_GeneCatalog_proteins_20220403.aa	2
Chaetomium funicola MPI-SDFR-AT-0129 v1.0	Chafu1_GeneCatalog_proteins_20190111.aa	2
Chaetomium globosum MPI-SDFR-AT-0079 v1.0	Chagl1_GeneCatalog_proteins_20190501.aa	2
Chaetomium globosum v1.0	Chagl_1_Chagl_1_BroadGeneModels_proteins_2022-01-21.fasta	2
Chaetomidium fimeti CBS 168.71 v1.0	Chafi1_GeneCatalog_proteins_20180308.aa	2
Chaetomidium leptoderma CBS 538.74 v1.0	Chale1_GeneCatalog_proteins_20220405.aa	2
Cercophora samala CBS 307.81 v1.0	Cersam1_GeneCatalog_proteins_20220222.aa	2
Exophiala aquamarina CBS 119918	Exoaq1_GeneCatalog_proteins_20160901.aa	2
Exidia glandulosa v1.0	Exigl1_GeneCatalog_proteins_20130529.aa	2
Eremomyces bilateralis CBS 781.70 v1.0	Erebi1_GeneCatalog_proteins_20150104.aa	2
Fomitiporia mediterranea v1.0	Fomme1_GeneCatalog_proteins_20101122.aa	2
Fimicolochytrium jonesii JEL569 v1.0	Fimjon1_GeneCatalog_proteins_20181203.aa	2
Fusarium mori NRRL 22230 v1.0	Fusmo1_GeneCatalog_proteins_20210815.aa	2
Fusarium cucurbiticola NRRL 22153 v1.0	Fuscuc1_GeneCatalog_proteins_20221016.aa	2
Fusarium dimerum NRRL 20691 v1.0	Fusdim1_GeneCatalog_proteins_20221201.aa	2
Fusarium cucurbiticola FSSC 10 v1.0	FusspF10_1_GeneCatalog_proteins_20181104.aa	2
Cystostereum murrayi CysMur001 v1.0	Cysmur1_GeneCatalog_proteins_20160906.aa	2
Delitschia confertaspora ATCC 74209 v1.0	Delco1_GeneCatalog_proteins_20140624.aa	2
Dothideomycetes sp. P12C66 v1.0	DotP12C66_GeneCatalog_proteins_20201103.aa	2
Diplodia seriata DS831	Dipse1_GeneCatalog_proteins_20150930.aa	2
Dendrothele microspora FP 101998 v1.0	Denmi1_GeneCatalog_proteins_20180815.aa	2
Emericellopsis sp. TS7 v1.0	AcreTS7_1_FilteredModels1_proteins_2022-01-21.fasta	2
Sporormia fimetaria v1.0	Spofi1_GeneCatalog_proteins_20130818.aa	2
Sordaria humana MPI-SDFR-AT-0083 v1.0	Sorhu1_GeneCatalog_proteins_20190603.aa	2
Sordaria macrospora k-hell	Sorma1_ExternalModels_proteins_2021-11-19.fasta	2
Sodiomyces alkalinus v1.0	Sodal1_GeneCatalog_proteins_20130724.aa	2
Sordaria brevicollis FGSC1904 v1.0	Sorbr1_GeneCatalog_proteins_20171129.aa	2
Stomiopeltis betulae CBS114420 v1.0	Stobe1_GeneCatalog_proteins_20180620.aa	2
Staphylotrichum longicolle CBS 103.79 v1.0	Stalo1_GeneCatalog_proteins_20220406.aa	2
Talaromyces aculeatus ATCC 10409 v1.0	Penac1_GeneCatalog_proteins_20140123.aa	2
Symbiotaphrina kochii v1.0	Symko1_GeneCatalog_proteins_20121126.aa	2
Thyridium sp. CBS 149464 v1.0	Phiasp1_GeneCatalog_proteins_20220529.aa	2
Talaromyces proteolyticus PMI_201 v1.0	Talpro1_GeneCatalog_proteins_20161118.aa	2
Talaromyces sp. HC1 v1.0	TalaHC1_1_1_GeneCatalog_proteins_20210720.aa	2
Rigidoporus microporus ED310 v1.0	Rigmic1_GeneCatalog_proteins_20170307.aa	2
Rhytidhysteron rufulum	Rhyru1_1_GeneCatalog_proteins_20150204.aa	2
Sarocladium strictum UNK v1.0	Sarstr1_GeneCatalog_proteins_20171004.aa	2
Sclerogaster hysterangioides SCL2.BST v1.0	Sclhys1_1_GeneCatalog_proteins_20160415.aa	2
Slooffia pilatii Y-17178 v1.0	Slopil1_GeneCatalog_proteins_20180422.aa	2
Sistotrema sp. PMI_390 v1.0	ClaPMI390_GeneCatalog_proteins_20140716.aa	2
Sebacina vermifera MAFF 305830 v1.0	Sebve1_GeneCatalog_proteins_20120626.aa	2
Venturia effusa	Veneff1_GeneCatalog_proteins_20200529.aa	2
Venturia inaequalis	Venin1_GeneCatalog_proteins_20141010.aa	2
Venturia pirina	Venpi1_GeneCatalog_proteins_20150407.aa	2
Venturia populina CBS256.38 v1.0	Venpo1_GeneCatalog_proteins_20220406.aa	2
Valsariales sp. FL0756 v1.0	DelFL0756_1_GeneCatalog_proteins_20181025.aa	2
Uncinocarpus reesii UAMH 1704	Uncre1_GeneCatalog_proteins_20131024.aa	2
Westerdykella ornata CBS 379.55 v1.0	Wesor1_GeneCatalog_proteins_20140626.aa	2
Venturiales sp. P10P74 v1.0	VenspP74_1_GeneCatalog_proteins_20201207.aa	2
Verruconis gallopava	Verga1_GeneCatalog_proteins_20160827.aa	2
Tothia fuscella CBS 130266 v1.0	Totfu1_GeneCatalog_proteins_20140831.aa	2
Torpedospora radiata JK5252C v1.0	Torra1_GeneCatalog_proteins_20150428.aa	2
Tolypocladium ophioglossoides CBS100239	Tolop1_ExternalModels_proteins_2021-11-19.fasta	2
Trichocoma paradoxa CBS 103.73 v1.0	Tripara1_GeneCatalog_proteins_20200918.aa	2
Trichodelitschia bisporula CBS 262.69 v1.0	Tribi1_GeneCatalog_proteins_20141117.aa	2
Tricharina aff. praecox DOB1048 v1.0	Pezsub1_GeneCatalog_proteins_20181004.aa	2
Tricharina praecox CBS 144465 v1.0	Tripra1_GeneCatalog_proteins_20180307.aa	2
Parathielavia hyrcaniae CBS 757.83 v1.0	Thihy1_GeneCatalog_proteins_20140109.aa	2
Parathielavia appendiculata CBS 731.68 v1.0	Thiap1_GeneCatalog_proteins_20140116.aa	2
Panellus stipticus KUC8834 v1.1	Panst_KUC8834_1_1_GeneCatalog_proteins_20140710.aa	2
Ophiostoma sp. PMI_507 v1.0	OphPMI507_1_GeneCatalog_proteins_20190713.aa	2
Penicillium chrysogenum Wisconsin 54-1255	PenchWisc1_1_GeneCatalog_proteins_20140114.aa	2
Penicillium bilaiae ATCC 20851 v1.0	Penbi1_GeneCatalog_proteins_20130602.aa	2
Penicillium occitanis CL100	Penoc1_ExternalModels_proteins_2021-11-19.fasta	2
Penicillium flavigenum IBT 14082	Penfla1_GeneCatalog_proteins_20170601.aa	2
Myceliophthora thermophila (Sporotrichum thermophile) v2.0	Spoth2_GeneCatalog_proteins_20101221.aa	2
Myceliophthora heterothallica CBS 202.75 v1.0	Mychet1_GeneCatalog_proteins_20170418.aa	2
Myceliophthora heterothallica CBS 203.75 v1.0	Myche1_GeneCatalog_proteins_20150518.aa	2
Mytilinidion resinicola CBS 304.34 v1.0	Mytre1_GeneCatalog_proteins_20150115.aa	2
Mytilinidiaceae sp. NC0267 v1.0	Lophiu1_GeneCatalog_proteins_20181114.aa	2
Mycena vitilis CBHHK169m v1.0	Mycvit1_GeneCatalog_proteins_20171013.aa	2
Mycena pura 9144 v1.0	Mycpur1_GeneCatalog_proteins_20190304.aa	2
Neurospora crassa OR74A v2.0	Neucr2_GeneCatalog_proteins_20130412.aa	2
Neurospora crassa clade B FGSC 4830 v1.0	Neucr4830_1_GeneCatalog_proteins_20180402.aa	2
Neurospora crassa FGSC 73 trp-3 v1.0	Neucr_trp3_1_GeneCatalog_proteins_20140324.aa	2
Neurospora crassa FGSC4200 (ORS6a) v2.0	Ncrass2_GeneCatalog_proteins_20200828.aa	2
Nemania sp. FL0916 v1.0	NeFL0916_1_GeneCatalog_proteins_20190612.aa	2
Nemania maritima AZJU v1.0	Nemsp1_GeneCatalog_proteins_20210605.aa	2
Ophiostoma piliferum	Ophpi1_GeneCatalog_proteins_20130808.aa	2
Oliveonia pauxilla MPI-PUGE-AT-0066 v1.0	Olipa1_GeneCatalog_proteins_20171127.aa	2
Oidium neolycopersici UMSG2	Oidneo1_ExternalModels_proteins_2021-11-19.fasta	2
Niesslia exilis CBS 358.70 v1.0	Nieex1_GeneCatalog_proteins_20140925.aa	2
Neurospora intermedia FGSC 2613 v1.0	Neuin1_GeneCatalog_proteins_20220406.aa	2
Neurospora tetrasperma FGSC 2508 mat A v2.0	Neute2fmaa	2
Neurospora tetrasperma FGSC 2509 mat a v1.0	Ntetrasperma_mata_FilteredModels1_proteins	2
Neurospora tetraspora CBS 560.94 v1.0	Gelte1_GeneCatalog_proteins_20171129.aa	2
Neurospora discreta FGSC 8579 mat A	Neudi1FM2prot	2
Neurospora hispaniola FGSC 10403 v1.0	Neuhi1_GeneCatalog_proteins_20171014.aa	2
Pseudogymnoascus sp. VKM F-103	PseVKM103_1_ExternalModels_proteins_2021-11-19.fasta	2
Pseudogymnoascus sp. VKM F-4246	PseVKM4246_1_ExternalModels_proteins_2021-11-19.fasta	2
Pseudogymnoascus sp. VKM F-4514	PseVKM4514_1_ExternalModels_proteins_2021-11-19.fasta	2
Pseudogymnoascus sp. 03VT05	Pse03VT05_1_ExternalModels_proteins_2021-11-19.fasta	2
Polytolypa hystricis UAMH 7299	Polhy1_ExternalModels_proteins_2021-11-19.fasta	2
Porodaedalea chrysoloma FP-135951 v1.0	Porchr1_GeneCatalog_proteins_20160628.aa	2
Porodaedalea niemelaei PN71-100-IP13 v1.0	Pornie1_2_GeneCatalog_proteins_20160504.aa	2
Polyphilus sieberi DSE2052 v1.0	Polsie1_GeneCatalog_proteins_20210507.aa	2
Podospora setosa CBS 892.96 v1.0	Podbra1_GeneCatalog_proteins_20220222.aa	2
Pseudoneurospora amorphoporcata CBS626.80 v1.0	Gelamo1_GeneCatalog_proteins_20220223.aa	2
Pseudogymnoascus sp. VKM F-4520	PseVKM4520_1_ExternalModels_proteins_2021-11-19.fasta	2
Pseudogymnoascus verrucosus UAMH 10579	Psever1_ExternalModels_proteins_2021-11-19.fasta	2
Phialophora attae CBS 131958	Phiatt1_GeneCatalog_proteins_20170914.aa	2
Phialemonium atrogriseum 8032-3 v1.0	Phiatr1_GeneCatalog_proteins_20220225.aa	2
Phialemonium globosum LMS 16-13 v1.0	Phiglo1_GeneCatalog_proteins_20220523.aa	2
Phellinus noxius FFPRI411160	Pheno1_ExternalModels_proteins_2021-11-19.fasta	2
Phellinus ferrugineofuscus SpK3Phefer14 v1.0	Phefer1_GeneCatalog_proteins_20170510.aa	2
Phyllosticta paracitricarpa CBS 141358 v1.0	Phypa1_GeneCatalog_proteins_20201203.aa	2
Phyllosticta sp. CPC 27913 v1.0	Phycpc1_GeneCatalog_proteins_20170406.aa	2
Phyllosticta citricarpa CPC 16586 v1.0	Pcit16586_GeneCatalog_proteins_20200613.aa	2
Phyllosticta citrichinaensis CBS 129764 v1.0	Pcit129764_GeneCatalog_proteins_20200914.aa	2
Phyllosticta citrichinaensis CBS 130529 v1.0	Phcitr1_GeneCatalog_proteins_20170113.aa	2
Phyllosticta paracitricarpa CBS 141357 v1.0	Phy27169_GeneCatalog_proteins_20170510.aa	2
Phyllosticta citricarpa CBS 122670 v1.0	Pcit122670_GeneCatalog_proteins_20200613.aa	2
Phyllosticta citricarpa CBS 127454 v1.0	Phycitr1_GeneCatalog_proteins_20170406.aa	2
Phyllosticta citricarpa CBS 131864 v1.0	Pcit131864_GeneCatalog_proteins_20200629.aa	2
Phyllosticta citricarpa CBS 141352 v1.0	Pcit141352_GeneCatalog_proteins_20200614.aa	2
Phyllosticta citribraziliensis CPC 17464 v1.0	Pcit17464_GeneCatalog_proteins_20210129.aa	2
Phyllosticta citricarpa CBS 102373 v1.0	Pcit120373_GeneCatalog_proteins_20200613.aa	2
Phyllosticta citricarpa CBS 111.20 v1.0	Pcit11120_GeneCatalog_proteins_20200613.aa	2
Phyllosticta citricarpa CBS 122482 v1.0	Pcit122482_GeneCatalog_proteins_20200613.aa	2
Phyllosticta citriasiana CBS 120426 v2.0	Pcitr2_GeneCatalog_proteins_20200618.aa	2
Phyllosticta citriasiana CBS 120486 v1.0	Phycit1_GeneCatalog_proteins_20140925.aa	2
Phyllosticta citriasiana CBS 123371 v2.0	Pcitri2_GeneCatalog_proteins_20200618.aa	2
Phyllosticta citribraziliensis CBS 100098 v1.0	Phcit1_GeneCatalog_proteins_20161221.aa	2
Phyllosticta capitalensis CBS 123374 v1.0	Pcapi1_GeneCatalog_proteins_20191125.aa	2
Phyllosticta capitalensis CBS 173.77 v2.0	Phycapi2_GeneCatalog_proteins_20200621.aa	2
Phyllosticta capitalensis CBS 356.52 v1.0	Phcapi1_GeneCatalog_proteins_20200116.aa	2
Phyllosticta capitalensis CBS 111638 v2.0	Phcapit2_GeneCatalog_proteins_20200621.aa	2
Phyllosticta capitalensis CBS 117118 v1.0	Phcap1_GeneCatalog_proteins_20191125.aa	2
Piriformospora indica DSM 11827 from MPI	Pirin1_GeneCatalog_proteins_20111203.aa	2
Podospora anserina S mat+	Podan3_GeneCatalog_proteins_20171013.aa	2
Podospora anserina mat+ v1.0	Podans1_GeneCatalog_proteins_20171002.aa	2
Xylogone sp. PMI_703 v1.0	XylPMI703_1_GeneCatalog_proteins_20190617.aa	2
Xylariaceae sp. FL0821 v1.0	XyFL0821_1_GeneCatalog_proteins_20200527.aa	2
Xylariaceae sp. FL0594 v1.0	XylFL0594_GeneCatalog_proteins_20190320.aa	2
Amylostereum chailletii DWAch2 v1.0	Amycha1_GeneCatalog_proteins_20170615.aa	1
Aporpium caryae L-13461	Elmca1_GeneCatalog_proteins_20140827.aa	1
Anthracobia sp. CZU v1.0	Antsp2_GeneCatalog_proteins_20230118.aa	1
Aspergillus affinis CBS 129190 v1.0	Aspaff1_GeneCatalog_proteins_20181129.aa	1
Aspergillus albertensis v1.0	Aspalbe1_GeneCatalog_proteins_20160720.aa	1
Artolenzites elegans CIRM-BRFM 1122 v1.0	Artele1122_1_GeneCatalog_proteins_20160227.aa	1
Artolenzites elegans CIRM-BRFM 1663 v1.0	Artel1_GeneCatalog_proteins_20140630.aa	1
Aspergillus brevistipitatus v1.0	Aspbrevi1_GeneCatalog_proteins_20210201.aa	1
Aspergillus caelatus CBS 763.97 v1.0	Aspcae1_GeneCatalog_proteins_20160916.aa	1
Aspergillus botucatensis CBS 114221 v1.0	Aspbot1_GeneCatalog_proteins_20170407.aa	1
Aspergillus brevipes CBS 118.53 v1.0	Aspbre1_GeneCatalog_proteins_20170407.aa	1
Aspergillus bertholletius IBT 29228 v1.0	Aspber1_GeneCatalog_proteins_20160916.aa	1
Aspergillus biplanus CBS 468.65 v1.0	Aspbip1_GeneCatalog_proteins_20170407.aa	1
Aspergillus bombycis NRRL 26010	Aspbom1_GeneCatalog_proteins_20170529.aa	1
Aspergillus aureoluteus CBS 105.55 v1.0	Aspaurlut1_GeneCatalog_proteins_20170407.aa	1
Aspergillus aureoterreus v1.0	Aspaur1_GeneCatalog_proteins_20160910.aa	1
Aspergillus avenaceus IBT 18842 v1.0	Aspave1_GeneCatalog_proteins_20160920.aa	1
Aspergillus assulatus CBS 27911 v1.0	Aspass1_GeneCatalog_proteins_20170407.aa	1
Aspergillus arachidicola v1.0	Aspara19utr_GeneCatalog_proteins_20160816.aa	1
Agaricostilbum hyphaenes ATCC MYA-4628 v1.0	Agahy1_GeneCatalog_proteins_20140307.aa	1
Aspergillus primulinus CBS 253.94 v1.0	Asppri1_GeneCatalog_proteins_20180608.aa	1
Aspergillus pseudocaelatus CBS 117616 v1.0	Asppsec1_GeneCatalog_proteins_20160915.aa	1
Aspergillus persii CBS 112795 v1.0	Aspper1_GeneCatalog_proteins_20160723.aa	1
Aspergillus petrakii CBS 105.57 v1.0	Asppet1_FilteredModels1_proteins_2022-01-21.fasta	1
Aspergillus parafelis IBT 34187 v1.0	Asppara1_GeneCatalog_proteins_20201109.aa	1
Aspergillus parasiticus CBS 117618 v1.0	Asppar1_GeneCatalog_proteins_20160724.aa	1
Aspergillus parvisclerotigenus CBS 121.62 v1.0	Asppari1_GeneCatalog_proteins_20161018.aa	1
Aspergillus paleaceus CBS 498.65 v1.0	Asppal1_1_GeneCatalog_proteins_20180321.aa	1
Aspergillus oerlinghausenensis CBS 139183 v1.0	Aspoer1_GeneCatalog_proteins_20191031.aa	1
Aspergillus oryzae RIB40	Aspor1_GeneCatalog_proteins_20120808.aa	1
Aspergillus ostianus v1.0	Asposti1_GeneCatalog_proteins_20160720.aa	1
Aspergillus ochraceus ITEM 7043 v1.0	Aspoc7043_1_GeneCatalog_proteins_20210414.aa	1
Aspergillus ochraceus MUT 2036 v1.0	Aspoc2036_1_GeneCatalog_proteins_20210413.aa	1
Aspergillus nomius NRRL 13137	Aspnom13137_1_GeneCatalog_proteins_20160919.aa	1
Aspergillus novofumigatus IBT 16806 v1.0	Aspnov1_GeneCatalog_proteins_20140201.aa	1
Aspergillus siamensis CBS 137452 v1.0	Aspsia1_GeneCatalog_proteins_20190524.aa	1
Aspergillus spathulatus CBS 408.89 v1.0	Aspspa1_GeneCatalog_proteins_20170326.aa	1
Aspergillus sergii CBS 130017 v1.0	Aspser1_GeneCatalog_proteins_20160915.aa	1
Aspergillus sesamicola CBS 137324 v1.0	Aspses1_GeneCatalog_proteins_20190828.aa	1
Aspergillus shendaweii IBT 34197 v1.0	Aspshe1_GeneCatalog_proteins_20191103.aa	1
Aspergillus sclerotiorum CBS 549.65 v1.0	Aspsc1_GeneCatalog_proteins_20160516.aa	1
Aspergillus roseoglobulosus CBS112800 v1.0	Aspros1_GeneCatalog_proteins_20160629.aa	1
Aspergillus pseudoviridinutans IBT 34175 v1.0	Asppsev1_GeneCatalog_proteins_20190828.aa	1
Aspergillus pulvericola CBS 137327 v1.0	Asppul1_GeneCatalog_proteins_20191031.aa	1
Aspergillus pseudofelis IBT 34107 v1.0	Asppsf1_GeneCatalog_proteins_20190828.aa	1
Aspergillus pseudonomius CBS 119388 v1.0	Asppsen1_GeneCatalog_proteins_20160914.aa	1
Aspergillus pseudotamarii CBS 117625 v1.0	Asppset1_GeneCatalog_proteins_20160915.aa	1
Aspergillus tsurutae IBT 34206 v1.0	Asptsu1_GeneCatalog_proteins_20191031.aa	1
Aspergillus thermomutatus v1.0	Aspthe1_GeneCatalog_proteins_20160910.aa	1
Aspergillus transmontanensis CBS 130015 v1.0	Asptra1_GeneCatalog_proteins_20160915.aa	1
Aspergillus tamarii CBS 117626 v1.0	Asptam1_GeneCatalog_proteins_20160914.aa	1
Aspergillus sulphureus CBS 550.65 v1.0	Aspsul1_FilteredModels1_proteins_2022-01-21.fasta	1
Aspergillus subauricomus CBS 638.78 v1.0	Aspsub1_GeneCatalog_proteins_20160724.aa	1
Aspergillus subramanianii CBS 138230 v1.0	Aspsubr1_GeneCatalog_proteins_20191031.aa	1
Aspergillus steynii IBT 23096 v1.0	Aspste1_GeneCatalog_proteins_20140201.aa	1
Aspergillus spinosus CBS 483.65 v1.0	Aspspi1_GeneCatalog_proteins_20170320.aa	1
Aspergillus westerdijkiae CBS 112803 v1.0	Aspwest1_GeneCatalog_proteins_20191105.aa	1
Aspergillus westlandensis CBS 123905 v1.0	Aspwes1_GeneCatalog_proteins_20170502.aa	1
Aspergillus viridinutans CBS 127.56 v1.0	Aspvir1_GeneCatalog_proteins_20190828.aa	1
Aspergillus waksmanii IBT 31900 v1.0	Aspwak1_GeneCatalog_proteins_20191031.aa	1
Aspergillus unilateralis CBS 126.56 v1.0	Aspuni1_1_GeneCatalog_proteins_20210330.aa	1
Aspergillus udagawae CBS 114217 v1.0	Aspudag1_GeneCatalog_proteins_20210202.aa	1
Aspergillus udagawae IFM 46973	Aspuda1_GeneCatalog_proteins_20160920.aa	1
Aspergillus cretensis CBS 112802 v1.0	Aspcre1_GeneCatalog_proteins_20190322.aa	1
Aspergillus coreanus CBS 117059 v1.0	Aspcorea1_GeneCatalog_proteins_20170408.aa	1
Aspergillus chrysellus CBS 472.65 v1.0	Aspchr1_GeneCatalog_proteins_20170323.aa	1
Aspergillus cejpii CBS 157.66 v1.0	Aspcej1_GeneCatalog_proteins_20210330.aa	1
Aspergillus fumigatus Af293 from AspGD	Aspfu1_GeneCatalog_proteins_20120808.aa	1
Aspergillus fumisynnematus IBT 28474 v1.0	Aspfumis1_GeneCatalog_proteins_20170324.aa	1
Aspergillus galapagensis CBS 117522 v1.0	Aspgal1_GeneCatalog_proteins_20170613.aa	1
Aspergillus fumigatiaffinis CBS 117186 v1.0	Aspfumig1_GeneCatalog_proteins_20170324.aa	1
Aspergillus fumigatus A1163	Aspfu_A1163_1_GeneCatalog_proteins_20140107.aa	1
Aspergillus floccosus CBS 116.37 v1.0	Aspflo1_GeneCatalog_proteins_20170325.aa	1
Aspergillus flocculosus v1.0	Aspfloc1_GeneCatalog_proteins_20160716.aa	1
Aspergillus flavus NRRL3357	Aspfl1_GeneCatalog_proteins_20121018.aa	1
Aspergillus flavus NRRL3357 v1.0	Aspfl2_3_GeneCatalog_proteins_20200207.aa	1
Aspergillus elegans CBS 116.39 v1.0	Aspele1_GeneCatalog_proteins_20160516.aa	1
Aspergillus duricaulis CBS 481.65 v1.0	Aspdur1_GeneCatalog_proteins_20170324.aa	1
Aspergillus lentulus CBS 117885 v1.0	Asplen1_GeneCatalog_proteins_20170406.aa	1
Aspergillus leporis CBS 151.66 v1.0	Asplep1_GeneCatalog_proteins_20161018.aa	1
Aspergillus laciniosus CBS 117721 v1.0	Asplaci1_GeneCatalog_proteins_20170405.aa	1
Aspergillus inflatus CBS 123889 v1.0	Aspinf1_GeneCatalog_proteins_20220407.aa	1
Aspergillus igneus CBS 466.65 v1.0	Aspign1_GeneCatalog_proteins_20170405.aa	1
Aspergillus nishimurae IFM 54133 v1.0	Aspnis1_GeneCatalog_proteins_20170320.aa	1
Aspergillus nomius IBT 12657 v1.0	Aspnom1_FilteredModels1_proteins_2022-01-21.fasta	1
Aspergillus neowarcupii IBT 29024 v1.0	Aspneow1_GeneCatalog_proteins_20190829.aa	1
Aspergillus neoglaber CBS 111.55 v1.0	Aspneog1_1_GeneCatalog_proteins_20210328.aa	1
Aspergillus nakazawae v1.0	Aspnaka1_GeneCatalog_proteins_20160720.aa	1
Aspergillus neoauricomus CBS112787 v1.0	Aspneoa1_GeneCatalog_proteins_20160629.aa	1
Aspergillus mottae CBS 130016 v1.0	Aspmot1_GeneCatalog_proteins_20210409.aa	1
Aspergillus muricatus v1.0	Aspmuri1_GeneCatalog_proteins_20160720.aa	1
Aspergillus minisclerotigenes CBS 117635 v1.0	Aspmin1_GeneCatalog_proteins_20160910.aa	1
Lentinula aff. detonsa TFB10292 v1.0	LboTFB10292_1_GeneCatalog_proteins_20200513.aa	1
Lentinula aff. lateritia TMI1499 v1.0	LlaTMI1499_1_GeneCatalog_proteins_20190712.aa	1
Lentinula afn. lateritia sp 3 TMI1502 v1.0	Lenafn_TMI1502_1_GeneCatalog_proteins_20180804.aa	1
Lentinula boryana TFB10827 v1.0	Lbo_TFB10827_1_GeneCatalog_proteins_20190529.aa	1
Lentinula aciculospora JLM2183 v1.0	LacJLM2183_1_GeneCatalog_proteins_20210203.aa	1
Lentinula aff. detonsa TFB10291 v1.0	Lbo_TFB10291_1_GeneCatalog_proteins_20190621.aa	1
Gloeophyllum trabeum v1.0	Glotr1_1_GeneCatalog_proteins_20100921.aa	1
Ganoderma sinense ZZ0214-1	Gansi1_ExternalModels_proteins_2021-11-19.fasta	1
Heliocybe sulcata OMC1185 v1.0	Helsul1_GeneCatalog_proteins_20150720.aa	1
Gymnopus androsaceus JB14 v1.0	Gyman1_GeneCatalog_proteins_20140729.aa	1
Gymnopus luxurians v1.0	Gymlu1_GeneCatalog_proteins_20110803.aa	1
Hymenopellis radicata IJFM A160 v1.0	Hymrad1_GeneCatalog_proteins_20151222.aa	1
Moniliophthora perniciosa FA553	Monpe1_1_GeneCatalog_proteins_20131213.aa	1
Moniliophthora roreri MCA 2997	MroMCA2997_1_GeneCatalog_proteins_20201126.aa	1
Mortierella minutissima AD051 v1.0	Mormin1_1_GeneCatalog_proteins_20180323.aa	1
Lentinus tigrinus v1.0	Sisbr1_GeneCatalog_proteins_20130805.aa	1
Leotiomycetes sp. R113_184 v1.0	ColoR113_1_GeneCatalog_proteins_20210506.aa	1
Lentinula raphanica TFB9207 v1.0	LraTFB9207_1_GeneCatalog_proteins_20190328.aa	1
Lentinula raphanica TFB9929 ss4 v1.0	Lenrap1_155_GeneCatalog_proteins_20180804.aa	1
Lentinus tigrinus ALCF2SS1-6 v1.0	Lenti6_1_GeneCatalog_proteins_20130903.aa	1
Lentinus tigrinus ALCF2SS1-7 v1.0	Lenti7_1_GeneCatalog_proteins_20130905.aa	1
Lentinula raphanica INPA1701G ss19 v1.0	Lenrap1_GeneCatalog_proteins_20170901.aa	1
Lentinula raphanica INPA1820 v1.0	LraINPA1820_1_GeneCatalog_proteins_20190216.aa	1
Lentinula raphanica JLM1587 v1.0	LraJLM1587_1_GeneCatalog_proteins_20190401.aa	1
Lentinula raphanica TFB8682 v1.0	Lenra_T_1_GeneCatalog_proteins_20181105.aa	1
Lentinula lateritia RHP3577 ss4 v1.0	Lenlat1_GeneCatalog_proteins_20170901.aa	1
Lentinula lateritia RV95-379 v1.0	LlaRV95_379_1_GeneCatalog_proteins_20200517.aa	1
Lentinula novae-zelandiae TMI-1172 v1.0	Lennov1_GeneCatalog_proteins_20180802.aa	1
Lentinula edodes VB361 v1.0	LedVB361_1_GeneCatalog_proteins_20190713.aa	1
Lentinula edodes W1-26 v1.0	Lentinedodes1_GeneCatalog_proteins_20190125.aa	1
Lentinula edodes sp2 HRB7682 ss15 v1.0	Lenafn1_GeneCatalog_proteins_20170906.aa	1
Lentinula guzmanii ET3784 v1.0	LboET3784_1_GeneCatalog_proteins_20190624.aa	1
Lentinula edodes Le(Bin) 0899 ss11 v1.0	Lenedo1_GeneCatalog_proteins_20170719.aa	1
Lentinula edodes NBRC 111202	Lened1_GeneCatalog_proteins_20170819.aa	1
Lentinula edodes TMI1148 v1.0	LedTMI1148_1_GeneCatalog_proteins_20190716.aa	1
Lentinula edodes TMI1633 v1.0	LedTMI1633_1_GeneCatalog_proteins_20190915.aa	1
Lentinula detonsa TFB7810 v1.0	LboTFB7810_1_GeneCatalog_proteins_20191105.aa	1
Lentinula detonsa TFB7829 v1.0	LboTFB7829_1_GeneCatalog_proteins_20190713.aa	1
Lentinula edodes CS-584 v1.0	Led_CS584_1_GeneCatalog_proteins_20190518.aa	1
Lobaria pulmonaria Scotland reference genome v1.0	Lobpul1_GeneCatalog_proteins_20170213.aa	1
Lobaria pulmonaria Spain extracted metagenome v1.0	LobpulSp1_GeneCatalog_proteins_20180307.aa	1
Lobaria pulmonaria Switzerland extracted metagenome v1.0	LobpulSw1_GeneCatalog_proteins_20180323.aa	1
Lobaria pulmonaria Africa extracted metagenome v1.0	LobpulAf1_GeneCatalog_proteins_20180305.aa	1
Lobaria pulmonaria Scotland extracted metagenome v1.0	LobpulSc1_GeneCatalog_proteins_20180325.aa	1
Mattirolomyces terfezioides MAT_tt4AIII v1.0	Matter1_GeneCatalog_proteins_20210322.aa	1
Marasmius fiardii PR-910 v1.0	Marfi1_GeneCatalog_proteins_20141220.aa	1
Lycoperdon perlatum FP-102459-T v1.0	Lycper1_GeneCatalog_proteins_20161001.aa	1
Macrolepiota fuliginosa MF-IS2 v1.0	Macfu1_GeneCatalog_proteins_20130625.aa	1
Climacocystis borealis CliBor001 v1.0	Clibor1_GeneCatalog_proteins_20161122.aa	1
Claviceps purpurea 20.1	Clapu1_ExternalModels_proteins_2021-11-19.fasta	1
Cladophialophora psammophila CBS 110553	Claps1_ExternalModels_proteins_2022-01-21.fasta	1
Cladophialophora bantiana CBS 173.52	Claba1_GeneCatalog_proteins_20160826.aa	1
Choiromyces venosus 120613-1 v1.0	Chove1_GeneCatalog_proteins_20131210.aa	1
Basidioascus undulatus	Basun1_GeneCatalog_proteins_20150127.aa	1
Auriculariopsis ampla NL-1724 v1.0	Auramp1_GeneCatalog_proteins_20160719.aa	1
Bulgaria inquinans CBS118.31 v1.0	Bulin1_GeneCatalog_proteins_20160325.aa	1
Boreostereum radiatum TFC1981-005 v1.0	Borrad1_GeneCatalog_proteins_20180825.aa	1
Cenococcum geophilum 1.58 v2.0	Cenge3_GeneCatalog_proteins_20130403.aa	1
Exophiala sp. JF 06-1F Fuzzy v1.0	ExoJF061F_1_GeneCatalog_proteins_20201210.aa	1
Exophiala spinifera CBS89968	Exosp1_GeneCatalog_proteins_20160827.aa	1
Exophiala oligosperma CBS72588	Exool1_GeneCatalog_proteins_20160902.aa	1
Epithele typhae CBS 203.58 v1.0	Epityp1_GeneCatalog_proteins_20180725.aa	1
Exophiala xenobiotica CBS118157	Exoxe1_GeneCatalog_proteins_20160828.aa	1
Dendrothele bispora CBS 962.96 v1.0	Denbi1_GeneCatalog_proteins_20131210.aa	1
Dactylospora haliotrepha ATCC 66950 v1.0	Dachal1_GeneCatalog_proteins_20220621.aa	1
Dacryonaema rufum OMC1653 v1.0	Dacruf1_GeneCatalog_proteins_20181204.aa	1
Emmonsia crescens UAMH 4076	Emmcr1_ExternalModels_proteins_2021-11-19.fasta	1
Echinodontium tinctorium Aho-80 v1.0	Echtin1_GeneCatalog_proteins_20180919.aa	1
Sporothrix insectorum RCEF 264	Spoin1_ExternalModels_proteins_2021-11-19.fasta	1
Sporothrix schenckii 1099-18	Sposc1_ExternalModels_proteins_2021-11-19.fasta	1
Sporothrix brasiliensis 5110	Spobr1_ExternalModels_proteins_2021-11-19.fasta	1
Sporobolomyces gracilis NRRL Y-5504 v1.0	Spogra1_1_GeneCatalog_proteins_20180925.aa	1
Sporobolomyces linderae CBS 7893 v1.0	Spoli1_GeneCatalog_proteins_20140310.aa	1
Sphaerosporella brunnea Sb_GMNB300 v2.0	Sphbr2_GeneCatalog_proteins_20190828.aa	1
Sphaerobolus stellatus v1.0	Sphst1_GeneCatalog_proteins_20120430.aa	1
Stanjemonium grisellum CBS 655.79 v1.0	Stagr1_GeneCatalog_proteins_20141015.aa	1
Talaromyces stipitatus ATCC 10500	Talst1_2_GeneCatalog_proteins_20140114.aa	1
Taphrina deformans	Tapde1_1_GeneCatalog_proteins_20130601.aa	1
Talaromyces atroroseus IBT 11181	Talat1_ExternalModels_proteins_2021-11-19.fasta	1
Talaromyces borbonicus CBS 141340	Talabor1_GeneCatalog_proteins_20170517.aa	1
Talaromyces islandicus WF3812	Talis1_ExternalModels_proteins_2021-11-19.fasta	1
Schizophyllum commune ZB1 v1.0	SchcoZB1_GeneCatalog_proteins_20200226.aa	1
Schizophyllum commune ZB2 v1.0	SchcoZB2_GeneCatalog_proteins_20200225.aa	1
Schizophyllum radiatum CBS 301.32 v1.0	Schrad1_GeneCatalog_proteins_20191206.aa	1
Schizophyllum commune H4-8 v3.0	Schco3_GeneCatalog_proteins_20130812.aa	1
Schizophyllum commune Loenen D v1.0	Schco_LoeD_1_GeneCatalog_proteins_20130531.aa	1
Schizophyllum commune Tattone D v1.0	Schco_TatD_1_GeneCatalog_proteins_20130515.aa	1
Schizophyllum commune UNK v1.0	SchcoUNK_1_GeneCatalog_proteins_20210726.aa	1
Schizophyllum commune 223.1 v1.0	Schco2231_1_GeneCatalog_proteins_20181109.aa	1
Schizophyllum commune 225.1 v1.0	Schco2251_1_GeneCatalog_proteins_20181109.aa	1
Schizophyllum commune 227.1 v1.0	Schco2271_1_GeneCatalog_proteins_20181109.aa	1
Schizophyllum commune 227.2 v1.0	Schco2272_1_GeneCatalog_proteins_20181109.aa	1
Schizophyllum commune 207.1 v1.0	Schco2071_1_GeneCatalog_proteins_20181109.aa	1
Sistotrema sernanderi OMC 1753 v1.0	Sisser1_GeneCatalog_proteins_20200220.aa	1
Sistotrema brinkmannii OMC1754 v1.0	Sisbri1_GeneCatalog_proteins_20220606.aa	1
Sistotrema raduloides OMC1660 v1.0	Sisrad1_GeneCatalog_proteins_20180920.aa	1
Scytinostroma sp. KUC9335 v1.0	Scysp1_1_GeneCatalog_proteins_20160715.aa	1
Tuber melosporum Tmelo v1.0	Tubmel1_GeneCatalog_proteins_20200919.aa	1
Tuber mesentericum Tmes4 v1.0	Tubmes1_GeneCatalog_proteins_20200918.aa	1
Tuber gibbosum GB_Tgibb2 v1.0	Tubgib1_GeneCatalog_proteins_20200322.aa	1
Tuber indicum v1.0	Tubin1_1_GeneCatalog_proteins_20190713.aa	1
Tuber magnatum v1.0	Tubma1_GeneCatalog_proteins_20140328.aa	1
Tuber melanosporum Mel28 v1.2	Tubme1v2_GeneCatalog_proteins_20160215.aa	1
Tuber aestivum var. urcinatum v1.0	Tubae1_GeneCatalog_proteins_20160304.aa	1
Tuber brumale v1.0	Tubbr1_1_GeneCatalog_proteins_20190716.aa	1
Tuber canaliculatum GB_Tcana1 v1.0	Tubcan1_GeneCatalog_proteins_20200324.aa	1
Vararia minispora EC-137 v1.0	Varmin1_GeneCatalog_proteins_20160225.aa	1
Viridothelium virens v1.0	Tryvi1_GeneCatalog_proteins_20130617.aa	1
Trametes meyenii CIRM-BRFM 1810 v1.0	Tramey1_GeneCatalog_proteins_20170620.aa	1
Trametes polyzona CIRM-BRFM 1798 v1.0	Trapol1_GeneCatalog_proteins_20170925.aa	1
Trametes pubescens FBCC735	Trapub1_GeneCatalog_proteins_20160929.aa	1
Trametes versicolor v1.0	Trave1_GeneCatalog_proteins_20101111.aa	1
Trametes cingulata CIRM-BRFM 1805 v1.0	Traci1_GeneCatalog_proteins_20150209.aa	1
Trametes gibbosa CIRM-BRFM 1770 v1.0	Tragib1_GeneCatalog_proteins_20161031.aa	1
Trametes ljubarskyi CIRM-BRFM 1659 v1.0	Tralj1_GeneCatalog_proteins_20140625.aa	1
Trametes maxima CIRM-BRFM 1813 v1.0	Tramax1_GeneCatalog_proteins_20170721.aa	1
Trametes betulina CIRM-BRFM 1801 v1.0	Trabet1_GeneCatalog_proteins_20170925.aa	1
Trichocladium antarcticum CBS 123565 v1.0	Thian1_GeneCatalog_proteins_20140328.aa	1
Patellaria atrata v1.0	Patat1_GeneCatalog_proteins_20130514.aa	1
Penicillium citreonigrum cont 1189274 v1.0	Pencit1_GeneCatalog_proteins_20190320.aa	1
Penicillium citrinum UNK v1.0	Penci1_GeneCatalog_proteins_20210913.aa	1
Penicillium chrysogenum ITEM 4680 v1.0	Pchr4680_1_GeneCatalog_proteins_20220529.aa	1
Penicillium bilaiae ITEM 18278 v1.0	Pbil18278_1_GeneCatalog_proteins_20220527.aa	1
Penicillium biforme ITEM 15300 v1.0	Pcas15300_1_GeneCatalog_proteins_20220601.aa	1
Penicillium biforme ITEM 18567 v1.0	Pbif18567_1_GeneCatalog_proteins_20220801.aa	1
Penicillium antarcticum IBT 31811	Penant1_GeneCatalog_proteins_20170601.aa	1
Penicillium arizonense CBS 141311	Penar1_ExternalModels_proteins_2021-11-19.fasta	1
Penicillium antarcticum DTO 356-E5 v1.0	Penanta1_GeneCatalog_proteins_20210412.aa	1
Penicillium roqueforti FM164	Penro1_ExternalModels_proteins_2021-11-19.fasta	1
Penicillium raistrickii ATCC 10490 v1.0	Penra1_GeneCatalog_proteins_20140107.aa	1
Penicillium nalgiovense ITEM 18323 v1.0	Pnal18323_1_GeneCatalog_proteins_20220601.aa	1
Penicillium flavigenum ITEM 17421 v1.0	Pfla17421_1_GeneCatalog_proteins_20220802.aa	1
Peziza echinospora CBS 144458 v1.0	Pezech1_GeneCatalog_proteins_20180326.aa	1
Peniophora sp. CONTA v1.0	Lopni1_GeneCatalog_proteins_20150213.aa	1
Peniophora sp. v1.0	Ricme1_GeneCatalog_proteins_20130412.aa	1
Penicillium swiecickii 182 6C1 v1.0	Penswi1_GeneCatalog_proteins_20171024.aa	1
Mycena haematopus CBHHK189 v1.0	Mychae1_GeneCatalog_proteins_20170323.aa	1
Mycena floridula CBHHK072 v1.0	Mycflo1_GeneCatalog_proteins_20171028.aa	1
Mycena galericulata CBHHK162m v1.0	Mycgale1_GeneCatalog_proteins_20180506.aa	1
Mrakia frigida ATCC 22029 v1.0	Mrafri1_GeneCatalog_proteins_20160413.aa	1
Mycena maculata CBHHK188m v1.0	Mycmac1_GeneCatalog_proteins_20180503.aa	1
Neolentinus lepideus v1.0	Neole1_GeneCatalog_proteins_20130125.aa	1
Neopestalotiopsis sp. LGMF1551 v1.0	Neo1551_1_GeneCatalog_proteins_20220614.aa	1
Neosartorya fischeri NRRL 181	Neofi1_GeneCatalog_proteins_20120815.aa	1
Nemania sp. NC0429 v1.0	Nemani1_GeneCatalog_proteins_20190515.aa	1
Nemania serpens AK0226 v1.0	NsAK0226_1_GeneCatalog_proteins_20190612.aa	1
Nemania serpens AZ0576 v1.0	NsAZ0576_1_GeneCatalog_proteins_20190611.aa	1
Nemania serpens CBS 679.86 v1.0	NsCB679_1_GeneCatalog_proteins_20190612.aa	1
Omphalotus olearius	Ompol1_GeneCatalog_proteins_20130516.aa	1
Onnia scaura P-53A v1.0	Onnsc1_GeneCatalog_proteins_20150419.aa	1
Pseudogymnoascus destructans 20631-21	Pseudest1_GeneCatalog_proteins_20170919.aa	1
Poronia punctata CBS 180.79 v1.0	Porpun1_GeneCatalog_proteins_20190712.aa	1
Punctularia strigosozonata v1.0	Punst1_GeneCatalog_proteins_20101026.aa	1
Rhinocladiella mackenziei CBS 650.93	Rhima1_ExternalModels_proteins_2021-11-19.fasta	1
Ramaria rubella (R. acris) UT-36052-T v1.0	Ramac1_GeneCatalog_proteins_20140310.aa	1
Rhizodiscina lignyota CBS 133067 v1.0	Rhili1_GeneCatalog_proteins_20150422.aa	1
Phleogena faginea OMC 1709 v1.0	Phlfa1_GeneCatalog_proteins_20200310.aa	1
Phlebia subcretacea OMC74 v1.0	Phlsub1_GeneCatalog_proteins_20200720.aa	1
Phellopilus nigrolimitatus SigPhenig9 v1.0	Pheni1_GeneCatalog_proteins_20180304.aa	1
Phyllosticta capitalensis CBS 128856 v1.0	Phycap1_GeneCatalog_proteins_20170217.aa	1
Plectania melastoma CBS 918.72 v1.0	Plemel1_GeneCatalog_proteins_20160326.aa	1
Xylariaceae sp. FL1019 v1.0	XylFL1019_GeneCatalog_proteins_20190320.aa	1
Xylariaceae sp. FL1272 v2.0	XyFL1272_2_GeneCatalog_proteins_20191031.aa	1
Xylariaceae sp. FL0255 v1.0	XylFL0255_GeneCatalog_proteins_20190320.aa	1
Anaeromyces robustus v1.0	Anasp1_GeneCatalog_proteins_20160330.aa	0
Amylocorticium subincarnatum OMC1654 v1.0	Amysub1_GeneCatalog_proteins_20181105.aa	0
Amylocystis lapponica SKaAmylap13 v1.0	Amylap1_1_GeneCatalog_proteins_20171107.aa	0
Amylomyces rouxii NRRL 5866 v1.0	Amyrou1_GeneCatalog_proteins_20181016.aa	0
Amphiamblys sp. WSBS2006	AmpWSBS2006_1_ExternalModels_proteins_2021-11-19.fasta	0
Amanita muscaria var. formosa 2016PMI152 v1.0	Amaapr1_GeneCatalog_proteins_20201203.aa	0
Amanita rubescens Přilba v1.0	Amarub1_GeneCatalog_proteins_20190322.aa	0
Amanita thiersii Skay4041 v1.0	Amath1_GeneCatalog_proteins_20120702.aa	0
Ambrosiozyma philentoma NRRL Y-7523	Ambph1_GeneCatalog_proteins_20181206.aa	0
Amanita aff. conicoverrucosa KIS12 v1.0	Amapyr1_GeneCatalog_proteins_20220810.aa	0
Amanita muscaria Koide v1.0	Amamu1_GeneCatalog_proteins_20120806.aa	0
Armillaria cepistipes B5	Armcep1_GeneCatalog_proteins_20170112.aa	0
Armillaria ectypa FPL83.16 v1.0	Armect1_GeneCatalog_proteins_20180530.aa	0
Armillaria fumosa CBS 122221 v1.0	Armfum1_GeneCatalog_proteins_20200406.aa	0
Armillaria gallica 21-2 v1.0	Armga1_GeneCatalog_proteins_20141028.aa	0
Armillaria borealis FPL87.14 v1.0	Armbor1_GeneCatalog_proteins_20181102.aa	0
Antrodia serialis Sig1Antser10 v1.0	Antser1_GeneCatalog_proteins_20170404.aa	0
Antrodia sinuosa LB1 v1.0	Antsi1_GeneCatalog_proteins_20130416.aa	0
Antrodiella citrinella FBCC 969 v1.0	Antcit1_GeneCatalog_proteins_20200331.aa	0
Aphanobasidium pseudotsugae OMC1630 v1.0	Aphpse1_GeneCatalog_proteins_20180917.aa	0
Antonospora locustae HM-2013	Antlo1_GeneCatalog_proteins_20130909.aa	0
Anomoporia kamtschatica OMC1758 v1.0	Anokam1_GeneCatalog_proteins_20200513.aa	0
Anomoporia myceliosa MJL 4413 v1.0	Anomyc1_GeneCatalog_proteins_20180511.aa	0
Antarctomyces sp. UNIPAMPA016 v1.0	Ant016_1_GeneCatalog_proteins_20210727.aa	0
Anomoloma albolutescens OMC1655 v1.0	Anoalb1_GeneCatalog_proteins_20180530.aa	0
Anomoporia bombycina ATCC 64506 v1.0	Anobom1_GeneCatalog_proteins_20160510.aa	0
Aspergillus allahabadii v1.0	Aspall1_GeneCatalog_proteins_20160910.aa	0
Aspergillus ambiguus v1.0	Aspamb1_GeneCatalog_proteins_20160910.aa	0
Aspergillus amoeneus CBS 111.32 v1.0	Aspamoe1_GeneCatalog_proteins_20160413.aa	0
Aspergillus aculeatus ATCC16872 v1.1	Aspac1_filtered_proteins	0
Aspergillus alabamensis v1.0	Aspala1_GeneCatalog_proteins_20160910.aa	0
Ascosphaera apis ARSEF 7405	Ascap1_ExternalModels_proteins_2021-11-19.fasta	0
Aspergillus acristatulus CBS 119.55 v1.0	Aspacri1_GeneCatalog_proteins_20160412.aa	0
Aspergillus aculeatinus CBS 121060 v1.0	Aspacu1_GeneCatalog_proteins_20140714.aa	0
Ascodesmis nigricans CBS 389.68 v1.0	Ascni1_GeneCatalog_proteins_20141120.aa	0
Ascoidea rubescens NRRL Y17699 v1.0	Ascru1_GeneCatalog_proteins_20111107.aa	0
Artomyces pyxidatus HHB10654 v1.0	Clapy1_GeneCatalog_proteins_20140612.aa	0
Arthroascus fermentans 17710 v1.0	Artfe1_2_FilteredModels1_proteins_2021-05-25.fasta	0
Arthroderma benhamiae CBS 112371	Artbe1_ExternalModels_proteins_2022-01-21.fasta	0
Armillaria novae-zelandiae 2840 v1.0	Armnov1_GeneCatalog_proteins_20200623.aa	0
Armillaria ostoyae C18/9	Armosto1_GeneCatalog_proteins_20170112.aa	0
Armillaria solidipes 28-4 v1.0	Armost1_GeneCatalog_proteins_20150831.aa	0
Armillaria tabescens CCBAS 213 v1.0	Armtab1_GeneCatalog_proteins_20180816.aa	0
Armillaria luteobubalina HWK02 v1.0	Armlut1_GeneCatalog_proteins_20180531.aa	0
Armillaria mellea DSM 3731	Armme1_1_GeneCatalog_proteins_20140802.aa	0
Armillaria mellea ELDO17 v1.0	Armmel1_GeneCatalog_proteins_20190531.aa	0
Armillaria nabsnona CMW6904 v1.0	Armnab1_GeneCatalog_proteins_20180526.aa	0
Aspergillus calidoustus	Aspcal1_GeneCatalog_proteins_20160920.aa	0
Aspergillus calidoustus CBS 113228 v1.0	Aspcali1_GeneCatalog_proteins_20210201.aa	0
Aspergillus californicus CBS 123895 v1.0	Aspcalif1_GeneCatalog_proteins_20170407.aa	0
Aspergillus campestris IBT 28561 v1.0	Aspcam1_FilteredModels1_proteins_2022-01-21.fasta	0
Aspergillus brunneoviolaceus CBS 621.78 v1.0	Aspbru1_GeneCatalog_proteins_20140712.aa	0
Aspergillus caespitosus CBS 103.45 v1.0	Aspcaesp1_GeneCatalog_proteins_20210907.aa	0
Aspergillus brasiliensis v1.0	Aspbr1_GeneCatalog_proteins_20120615.aa	0
Aspergillus brevijanus CBS 111.46 v1.0	Aspbrev1_GeneCatalog_proteins_20160412.aa	0
Aspergillus bisporus CBS 707.71 v1.0	Aspbisp1_GeneCatalog_proteins_20160414.aa	0
Aspergillus austroafricanus IBT 32289 v1.0	Aspaus1_GeneCatalog_proteins_20210715.aa	0
Aspergillus aurantiobrunneus CBS 465.65 v1.0	Aspaura1_GeneCatalog_proteins_20160412.aa	0
Aspergillus aurantiopurpureus v1.0	Aspauran1_GeneCatalog_proteins_20210409.aa	0
Aspergillus aureofulgens IBT 27100 v1.0	Aspaurful1_GeneCatalog_proteins_20191031.aa	0
Aspergillus aureolatus CBS 190.65 v1.0	Aspaurlat1_GeneCatalog_proteins_20170429.aa	0
Aspergillus arenarioides CBS 138200 v1.0	Aspare1_GeneCatalog_proteins_20220228.aa	0
Aspergillus arxii CBS 52583 v1.0	Asparx1_GeneCatalog_proteins_20170407.aa	0
Aspergillus astellatus v1.0	Aspaste1_GeneCatalog_proteins_20160412.aa	0
Aspergillus amylovorus CBS 600.67 v1.0	Aspamy1_GeneCatalog_proteins_20160516.aa	0
Aspergillus angustatus CBS 273.65 v1.0	Aspang1_GeneCatalog_proteins_20210202.aa	0
Aspergillus appendiculatus CBS 374.75 v1.0	Aspapp1_GeneCatalog_proteins_20210409.aa	0
Acaromyces ingoldii MCA 4198 v1.0	Acain1_GeneCatalog_proteins_20150309.aa	0
Acarospora strigata CBS 132363	Acastr1_GeneCatalog_proteins_20160720.aa	0
Abortiporus biennis ​CIRM-BRFM 1778 v1.0	Abobie1_GeneCatalog_proteins_20170621.aa	0
Absidia caerulea NRRL1315 v1.0	Abscae1_GeneCatalog_proteins_20200419.aa	0
Absidia padenii NRRL 2977 v1.0	Chlpad1_GeneCatalog_proteins_20160815.aa	0
Absidia repens NRRL 1336 v1.0	Absrep1_GeneCatalog_proteins_20160129.aa	0
Abortiporus biennis CCBS 521 v1.0	Abobi1_GeneCatalog_proteins_20170901.aa	0
Allomyces macrogynus ATCC 38327	Allma1_GeneCatalog_proteins_20131203.aa	0
Agaricus bisporus var bisporus (H97) v2.0	Agabi2FM3aa	0
Agaricus bisporus var. burnettii JB137-S8	Agabi_varbur_1_fm_proteins	0
Agrocybe pediades AH 40210 v1.0	Agrped1_GeneCatalog_proteins_20151110.aa	0
Agrocybe praecox OKM6292 v1.0	Agrpra2_GeneCatalog_proteins_20180618.aa	0
Actinomortierella ambigua BC1065	MoamBC1065_1_ExternalModels_proteins_2021-11-19.fasta	0
Actinomortierella ambigua BC1291	MoamBC1291_1_ExternalModels_proteins_2021-11-19.fasta	0
Actinomortierella wolfii NRRL 66265	MowoN66265_1_ExternalModels_proteins_2021-11-19.fasta	0
Acremonium chrysogenum ATCC 11550	Acrchr1_GeneCatalog_proteins_20170914.aa	0
Acidomyces richmondensis BFW	Aciri1_iso_GeneCatalog_proteins_20111207.aa	0
Acidomyces richmondensis BFW (metagenome-extracted)	Aciri1_meta_FilteredModels1_proteins_2022-01-21.fasta	0
Acidothrix acidophila CBS 136259 v1.0	Aciaci1_GeneCatalog_proteins_20160228.aa	0
Aspergillus protuberus CBS 602.74 v1.0	Asppro1_GeneCatalog_proteins_20220408.aa	0
Aspergillus pseudodeflectus v1.0	Asppdef1_GeneCatalog_proteins_20170320.aa	0
Aspergillus phaeropenicillioides DTO 356-D6 v1.0	Asppha1_GeneCatalog_proteins_20210122.aa	0
Aspergillus piperis CBS 112811 v1.0	Asppip1_GeneCatalog_proteins_20140724.aa	0
Aspergillus polyporicola DTO 316-C2 v1.0	Asppol1_GeneCatalog_proteins_20220830.aa	0
Aspergillus porphyreostipitatus CBS 138203 v1.0	Asppor1_GeneCatalog_proteins_20220319.aa	0
Aspergillus penicilloides CBS 540.65 v1.0	Asppeni1_GeneCatalog_proteins_20160413.aa	0
Aspergillus pernambucoensis CBS 137449 v1.0	Asppern1_GeneCatalog_proteins_20170402.aa	0
Aspergillus parvulus CBS 136.61 v1.0	Aspparv1_GeneCatalog_proteins_20160414.aa	0
Aspergillus pachycristatus IBT 23550 v1.0	Asppac1_GeneCatalog_proteins_20210517.aa	0
Aspergillus paraconicus DTO 356 C9 v1.0	Aspparac1_GeneCatalog_proteins_20210122.aa	0
Aspergillus olivicola v1.0	Aspoli1_1_GeneCatalog_proteins_20160309.aa	0
Aspergillus ochraceoroseus IBT 24754 v1.0	Aspoch1_FilteredModels1_proteins_2022-01-21.fasta	0
Aspergillus ochraceoroseus SRRC1432	Aspoch1432_1_GeneCatalog_proteins_20160917.aa	0
Aspergillus nutans CBS 121.56 v1.0	Aspnut1_GeneCatalog_proteins_20191025.aa	0
Aspergillus silvaticus CBS 128.55 v1.0	Aspsil1_GeneCatalog_proteins_20170326.aa	0
Aspergillus similis v1.0	Aspsim1_1_GeneCatalog_proteins_20160404.aa	0
Aspergillus sepultus CBS 257.85 v1.0	Aspsep1_GeneCatalog_proteins_20191031.aa	0
Aspergillus saccharolyticus JOP 1030-1 v1.0	Aspsac1_GeneCatalog_proteins_20140605.aa	0
Aspergillus sclerotiicarbonarius CBS 121057 v1.0	Aspscle1_GeneCatalog_proteins_20140720.aa	0
Aspergillus sclerotioniger CBS115572 v1.0	Aspscl1_GeneCatalog_proteins_20140623.aa	0
Aspergillus restrictus CBS 118.33 v1.0	Aspres1_GeneCatalog_proteins_20160629.aa	0
Aspergillus rhizopodus v1.0	Asprhi1_GeneCatalog_proteins_20160910.aa	0
Aspergillus robustus CBS 428.77 v1.0	Asprobu1_FilteredModels1_proteins_2022-01-21.fasta	0
Aspergillus quadrilineatus (gemmatus) CBS 853.96 v1.0	Aspquag1_GeneCatalog_proteins_20170616.aa	0
Aspergillus rambellii 100887 v1.0	Aspramb1_GeneCatalog_proteins_20170921.aa	0
Aspergillus rambellii SRRC1468	Aspram1_GeneCatalog_proteins_20160917.aa	0
Aspergillus recurvatus v1.0	Asprec1_1_GeneCatalog_proteins_20160405.aa	0
Aspergillus punctus DTO308-D1 v1.0	Asppun1_GeneCatalog_proteins_20220324.aa	0
Aspergillus purpureus CBS 754.74 v1.0	Asppur1_GeneCatalog_proteins_20220823.aa	0
Aspergillus puulaauensis IBT 32284 v1.0	Asppuu1_GeneCatalog_proteins_20191031.aa	0
Aspergillus quadrilineatus (floriformis) CBS 937.73 v1.0	Aspquaf1_GeneCatalog_proteins_20170616.aa	0
Aspergillus pseudoterreus DTO 47-E6 v1.0	Asppterr1_GeneCatalog_proteins_20170613.aa	0
Aspergillus pseudoustus CBS 123904 v1.0	Asppust1_GeneCatalog_proteins_20170320.aa	0
Aspergillus pseudoterreus ATCC32359 v1.0	Asppseute1_GeneCatalog_proteins_20210719.aa	0
Aspergillus trinidadensis IBT 32571 v1.0	Asptri1_FilteredModels1_proteins_2022-01-21.fasta	0
Aspergillus triticus CBS266.81 v1.0	Asptr1_GeneCatalog_proteins_20160629.aa	0
Aspergillus tubingensis v1.0	Asptu1_GeneCatalog_proteins_20120711.aa	0
Aspergillus thesauricus IBT 34227 v1.0	Aspth1_GeneCatalog_proteins_20190828.aa	0
Aspergillus transcarpathicus CBS 423.68 v1.0	Asptran1_GeneCatalog_proteins_20190828.aa	0
Aspergillus teporis DTO058-E5 v1.0	Asptep1_1_GeneCatalog_proteins_20210119.aa	0
Aspergillus terreus CBS 130.55 v1.0	Aspter1_GeneCatalog_proteins_20221214.aa	0
Aspergillus terreus NIH 2624	Aspte1_GeneCatalog_proteins_20120919.aa	0
Aspergillus tetrazonus CBS 591.65A v1.0	Asptetr1_GeneCatalog_proteins_20160413.aa	0
Aspergillus templicola CBS 138181 v1.0	Asptem1_GeneCatalog_proteins_20191030.aa	0
Aspergillus tennesseensis IBT 32283 v1.0	Aspten1_GeneCatalog_proteins_20190829.aa	0
Aspergillus sulphureoviridis CBS 140626 v1.0	Aspsulp1_GeneCatalog_proteins_20210523.aa	0
Aspergillus sydowii CBS 593.65 v1.0	Aspsy1_GeneCatalog_proteins_20120625.aa	0
Aspergillus taichungensis IBT 19404 v1.0	Asptaic1_FilteredModels1_proteins_2022-01-21.fasta	0
Aspergillus sublatus IBT 19356 v1.0	Aspsublat1_GeneCatalog_proteins_20170619.aa	0
Aspergillus subversicolor IBT 32280 v1.0	Aspesubv1_GeneCatalog_proteins_20210706.aa	0
Aspergillus stellifer CBS 598.65 v1.0	Aspestel1_GeneCatalog_proteins_20210713.aa	0
Aspergillus stercoraria CBS 428.93 v1.0	Aspstec1_1_GeneCatalog_proteins_20160404.aa	0
Aspergillus subalbidus CBS 138192 v1.0	Aspesuba1_GeneCatalog_proteins_20220319.aa	0
Aspergillus spectabilis CBS 429.77A v1.0	Aspspe1_1_GeneCatalog_proteins_20160309.aa	0
Aspergillus spiritus DTO 241-G7 v1.0	Aspspir1_GeneCatalog_proteins_20210202.aa	0
Aspergillus stella-maris CBS 113639 v1.0	Aspstel1_1_GeneCatalog_proteins_20160404.aa	0
Aureobasidium pullulans var. namibiae CBS 147.97	Aurpu_var_nam1_GeneCatalog_proteins_20130418.aa	0
Aureobasidium pullulans var. pullulans EXF-150	Aurpu_var_pul1_GeneCatalog_proteins_20130219.aa	0
Aureobasidium pullulans var. subglaciale EXF-2481	Aurpu_var_sub1_GeneCatalog_proteins_20120515.aa	0
Aureobasidium pullulans NBB 7.2.1 v1.0	AurpulNBB1_GeneCatalog_proteins_20190122.aa	0
Aureobasidium pullulans var. melanogenum CBS 110374	Aurpu_var_mel1_GeneCatalog_proteins_20130418.aa	0
Aspergillus xerophilus CBS 938.73 v1.0	Aspxer1_GeneCatalog_proteins_20210405.aa	0
Aspergillus zonatus v1.0	Aspzo1_GeneCatalog_proteins_20121010.aa	0
Aspergillus welwitschiae CBS139.54b v1.0	Aspwel1_GeneCatalog_proteins_20160629.aa	0
Aspergillus wentii v1.0	Aspwe1_GeneCatalog_proteins_20120711.aa	0
Aspergillus violaceofuscus CBS 115571 v1.0	Aspvio1_GeneCatalog_proteins_20140719.aa	0
Aspergillus violaceus CBS 138.55 v1.0	Aspeviol1_GeneCatalog_proteins_20220318.aa	0
Aspergillus vadensis CBS 113365 v1.0	Aspvad1_GeneCatalog_proteins_20140612.aa	0
Aspergillus varians CBS 505.65 v1.0	Aspvar1_GeneCatalog_proteins_20170320.aa	0
Aspergillus venezuelensis CBS 868.97 v1.0	Aspven1_FilteredModels1_proteins_2022-01-21.fasta	0
Aspergillus versicolor v1.0	Aspve1_GeneCatalog_proteins_20120621.aa	0
Aspergillus undulatus CBS 261.88 v1.0	Aspund1_1_GeneCatalog_proteins_20160404.aa	0
Aspergillus unguis CBS132.55 v1.0	Aspung1_FilteredModels1_proteins_2022-01-21.fasta	0
Aspergillus uvarum CBS 121591 v1.0	Aspuva1_GeneCatalog_proteins_20140531.aa	0
Aspergillus turcosus IBT 27921 v1.0	Asptur1_GeneCatalog_proteins_20170613.aa	0
Aspergillus umbrosus CBS 117.46 v1.0	Aspumb1_GeneCatalog_proteins_20210708.aa	0
Aspergillus crustosus CBS 478.65 v1.0	Aspcru1_GeneCatalog_proteins_20170323.aa	0
Aspergillus cumulatus DTO 311-F5 v1.0	Aspcu1_GeneCatalog_proteins_20190828.aa	0
Aspergillus deflectus CBS 109.55 v1.0	Aspdef1_GeneCatalog_proteins_20210414.aa	0
Aspergillus dentatus CBS 114.63 v1.0	Aspden1_GeneCatalog_proteins_20190524.aa	0
Aspergillus creber IBT 32277 v1.0	Aspcreb1_GeneCatalog_proteins_20191031.aa	0
Aspergillus cristatus GZAAS20.1005	Aspcri1_GeneCatalog_proteins_20170529.aa	0
Aspergillus croceus CBS 134396 v1.0	Aspcro1_1_GeneCatalog_proteins_20210513.aa	0
Aspergillus coremiiformis CBS 553.77 v1.0	Aspcor1_GeneCatalog_proteins_20160916.aa	0
Aspergillus corrugatus CBS 191.77 v1.0	Aspcorr1_GeneCatalog_proteins_20210526.aa	0
Aspergillus costaricaensis CBS 115574 v1.0	Aspcos1_GeneCatalog_proteins_20141208.aa	0
Aspergillus costiformis CBS 101749 v1.0	Aspcost1_GeneCatalog_proteins_20190828.aa	0
Aspergillus clavatus NRRL 1 from AspGD	Aspcl1_GeneCatalog_proteins_20120815.aa	0
Aspergillus cleistominutus CBS 200.75 v1.0	Aspcle1_GeneCatalog_proteins_20181121.aa	0
Aspergillus conjunctus CBS 476.65 v1.0	Aspcon1_GeneCatalog_proteins_20210202.aa	0
Aspergillus christenseniae CBS 411.64 v1.0	Aspchris1_GeneCatalog_proteins_20210409.aa	0
Aspergillus cibarius DTO 197-D3 v1.0	Aspcib1_GeneCatalog_proteins_20210917.aa	0
Aspergillus clavatonanicus v1.0	Aspcla1_GeneCatalog_proteins_20160910.aa	0
Aspergillus carlsbadensis CBS 123894 v1.0	Aspcar1_GeneCatalog_proteins_20170323.aa	0
Aspergillus cervinus CBS 196.64 v1.0	Aspcer1_GeneCatalog_proteins_20190828.aa	0
Aspergillus chevalieri CBS 522.65 v1.0	Aspchev1_GeneCatalog_proteins_20160413.aa	0
Aspergillus carbonarius ITEM 11822 v1.0	Aspca11822_1_GeneCatalog_proteins_20210412.aa	0
Aspergillus carbonarius ITEM 12550 v1.0	Aspca12550_1_GeneCatalog_proteins_20210414.aa	0
Aspergillus carbonarius ITEM 5010 v3	Aspca3_filtered_proteins	0
Aspergillus carbonarius ITEM 5010 v4.0	Aspca4_GeneCatalog_proteins_20210312.aa	0
Aspergillus candidus CBS 102.13 v1.0	Aspcand1_FilteredModels1_proteins_2022-01-21.fasta	0
Aspergillus caninus CBS 128032 v1.0	Aspcanin1_GeneCatalog_proteins_20170408.aa	0
Aspergillus capensis CBS 138188 v1.0	Aspcap1_GeneCatalog_proteins_20170323.aa	0
Aspergillus caperatus DTO 337-E6 v1.0	Aspcapp1_GeneCatalog_proteins_20210211.aa	0
Aspergillus germanicus CBS 123887 v1.0	Aspger1_GeneCatalog_proteins_20170324.aa	0
Aspergillus giganteus CBS 515.65 v1.0	Aspgig1_GeneCatalog_proteins_20190524.aa	0
Aspergillus glaucus v1.0	Aspgl1_GeneCatalog_proteins_20121005.aa	0
Aspergillus granulosus CBS 588.65 v1.0	Aspgra1_GeneCatalog_proteins_20170405.aa	0
Aspergillus funiculosus CBS 116.56 v1.0	Aspfuni1_GeneCatalog_proteins_20160414.aa	0
Aspergillus frequens CBS 586.65 v1.0	Aspfre1_GeneCatalog_proteins_20170405.aa	0
Aspergillus fructiculosus v1.0	Aspfru1_GeneCatalog_proteins_20160309.aa	0
Aspergillus floridensis DTO 198-A8 v1.0	Aspflor1_GeneCatalog_proteins_20191031.aa	0
Aspergillus foveolata CBS 279.81 v1.0	Aspfove1_GeneCatalog_proteins_20160412.aa	0
Aspergillus filifera CBS 114510 v1.0	Aspfili1_GeneCatalog_proteins_20160412.aa	0
Aspergillus flavipes CBS 22552 v1.0	Aspfla1_GeneCatalog_proteins_20170408.aa	0
Aspergillus eucalypticola CBS 122712 v1.0	Aspeuc1_GeneCatalog_proteins_20140626.aa	0
Aspergillus falconensis CBS 271.91 v1.0	Aspfalc1_GeneCatalog_proteins_20160412.aa	0
Aspergillus ferenczii CBS 121594 v1.0	Aspfer1_GeneCatalog_proteins_20170324.aa	0
Aspergillus fijiensis CBS 313.89 v1.0	Aspfij1_GeneCatalog_proteins_20141130.aa	0
Aspergillus egyptiacus CBS 656.73 v1.0	Aspegy1_GeneCatalog_proteins_20170324.aa	0
Aspergillus ellipticus CBS 707.79 v1.0	Aspell1_GeneCatalog_proteins_20140716.aa	0
Aspergillus endophyticus DTO 354-I2 v1.0	Aspend1_GeneCatalog_proteins_20210201.aa	0
Aspergillus desertorum CBS 653.73 v1.0	Aspdese1_GeneCatalog_proteins_20160412.aa	0
Aspergillus dimorphicus CBS 649.79 v1.0	Aspdim1_GeneCatalog_proteins_20210412.aa	0
Aspergillus dromiae CBS 140633 v1.0	Aspdro1_GeneCatalog_proteins_20191031.aa	0
Aspergillus lucknowensis CBS 449.75 v1.0	Aspluc1_GeneCatalog_proteins_20170325.aa	0
Aspergillus luppii CBS 653.74 v1.0	Asplup1_GeneCatalog_proteins_20170325.aa	0
Aspergillus mangaliensis DTO 316-C1 v1.0	Aspman1_GeneCatalog_proteins_20210405.aa	0
Aspergillus megasporus DTO 048-I3 v1.0	Aspmeg1_GeneCatalog_proteins_20210202.aa	0
Aspergillus longivesica v1.0	Asplon1_GeneCatalog_proteins_20160909.aa	0
Aspergillus luchuensis CBS 106.47 v1.0	Aspfo1_GeneCatalog_proteins_20120615.aa	0
Aspergillus karnatakaensis CBS 102800 v1.0	Aspkar1_GeneCatalog_proteins_20170325.aa	0
Aspergillus kawachii IFO 4308	Aspka1_1_ExternalModels_proteins_2022-01-21.fasta	0
Aspergillus keveii CBS 209.92 v1.0	Aspkev1_GeneCatalog_proteins_20170406.aa	0
Aspergillus intermedius CBS 116.62 v1.0	Aspint1_GeneCatalog_proteins_20220210.aa	0
Aspergillus israelensis CBS 140627 v1.0	Aspisr1_GeneCatalog_proteins_20210526.aa	0
Aspergillus japonicus CBS 114.51 v1.0	Aspjap1_GeneCatalog_proteins_20141201.aa	0
Aspergillus jensenii IBT 32279 v1.0	Aspjen1_GeneCatalog_proteins_20221021.aa	0
Aspergillus indologenus CBS 114.80 v1.0	Aspind1_GeneCatalog_proteins_20140718.aa	0
Aspergillus insolitus CBS 384.61 v1.0	Aspinso1_GeneCatalog_proteins_20160413.aa	0
Aspergillus insuetus CBS 107.25 v1.0	Aspins1_GeneCatalog_proteins_20170324.aa	0
Aspergillus iizukae CBS 541.69 v1.0	Aspiiz1_GeneCatalog_proteins_20170324.aa	0
Aspergillus implicatus CBS 484.95 v1.0	Aspimp1_GeneCatalog_proteins_20161018.aa	0
Aspergillus indicus v2.0	Aspind2_1_GeneCatalog_proteins_20160309.aa	0
Aspergillus hiratsukae CBS 294.93 v1.0	Asphir1_GeneCatalog_proteins_20170405.aa	0
Aspergillus homomorphus CBS 101889 v1.0	Asphom1_GeneCatalog_proteins_20140716.aa	0
Aspergillus hortai IBT 26384 v1.0	Asphor1_GeneCatalog_proteins_20210201.aa	0
Aspergillus ibericus CBS 121593 v1.0	Aspibe1_GeneCatalog_proteins_20141129.aa	0
Aspergillus haitiensis CBS 468.91 v1.0	Asphai1_GeneCatalog_proteins_20190524.aa	0
Aspergillus heteromorphus CBS 117.55 v1.0	Asphet1_GeneCatalog_proteins_20140624.aa	0
Aspergillus heterothallicus CBS 489.65 v1.0	Asphethal1_GeneCatalog_proteins_20170404.aa	0
Aspergillus heyangensis CBS 101751 v1.0	Asphey1_GeneCatalog_proteins_20210404.aa	0
Aspergillus niger van Tieghem ATCC 13496 v1.0	Aspni_bvT_1_GeneCatalog_proteins_20140302.aa	0
Aspergillus niveus CBS 471.91 v1.0	Aspniv1_GeneCatalog_proteins_20210201.aa	0
Aspergillus niger ATCC 1015 v4.0	Aspni7_GeneCatalog_proteins_20131226.aa	0
Aspergillus niger ATCC 13496 v2.0	Aspni_13496_2_GeneCatalog_proteins_20210518.aa	0
Aspergillus niger CBS 513.88	Aspni_DSM_1_GeneCatalog_proteins_20130526.aa	0
Aspergillus niger NRRL3	Aspni_NRRL3_1_GeneCatalog_proteins_20140311.aa	0
Aspergillus nidulans	Aspnid1_GeneCatalog_proteins_20110130.aa	0
Aspergillus niger (lacticoffeatus) CBS 101883 v1.0	Asplac1_GeneCatalog_proteins_20140612.aa	0
Aspergillus niger (phoenicis Corda) Thom ATCC 13157 v1.0	Aspph1_GeneCatalog_proteins_20140307.aa	0
Aspergillus neoindicus CBS 444.75 v1.0	Aspneoi1_GeneCatalog_proteins_20170406.aa	0
Aspergillus neoniger CBS 115656 v1.0	Aspneo1_GeneCatalog_proteins_20140612.aa	0
Aspergillus neostromatioides CBS 265.73 v1.0	Aspneos1_GeneCatalog_proteins_20210119.aa	0
Aspergillus neocarnoyi CBS 471.65 v1.0	Aspneocar1_GeneCatalog_proteins_20220210.aa	0
Aspergillus neoconicus CBS 233.90 v1.0	Aspneoc1_GeneCatalog_proteins_20190828.aa	0
Aspergillus neoechinulatus CBS120.55 v1.0	Aspne1_GeneCatalog_proteins_20160629.aa	0
Aspergillus neoflavipes CBS 260.73 v1.0	Aspneof1_GeneCatalog_proteins_20170406.aa	0
Aspergillus navahoensis v1.0	Aspnav1_1_GeneCatalog_proteins_20160309.aa	0
Aspergillus neocaesiellus DTO 356-D2 v1.0	Aspneoca1_GeneCatalog_proteins_20210202.aa	0
Aspergillus multicolor v1.0	Aspmul1_1_GeneCatalog_proteins_20160309.aa	0
Aspergillus multiplicatus CBS 646958 v1.0	Aspmult1_GeneCatalog_proteins_20170325.aa	0
Aspergillus microcysticus CBS 120.58 v1.0	Aspmic1_GeneCatalog_proteins_20170325.aa	0
Aspergillus miraensis CBS 140625 v1.0	Aspmir1_GeneCatalog_proteins_20190828.aa	0
Aspergillus montevidensis CBS 491.65 v1.0	Aspmon1_GeneCatalog_proteins_20220210.aa	0
Inosperma lanatodiscum 2018PMI007 v1.0	Inolan1_GeneCatalog_proteins_20230211.aa	0
Intextomyces contiguus OMC1699 v1.0	Intcon1_1_GeneCatalog_proteins_20200517.aa	0
Irpex lacteus CCBAS Fr. 238 617/93 v1.0	Irplac1_GeneCatalog_proteins_20170103.aa	0
Hypsizygus marmoreus 51987-8	Hypma1_ExternalModels_proteins_2021-11-19.fasta	0
Hysterangium stoloniferum HS.BST v1.0	Hyssto1_GeneCatalog_proteins_20180831.aa	0
Kuraishia capsulata CBS 1993	Kurca1_GeneCatalog_proteins_20160819.aa	0
Kurtia argillacea OMC1749 v1.0	Kurarg1_GeneCatalog_proteins_20190516.aa	0
Kluyveromyces marxianus NRRL Y-1190 v1.0	Klumarx1_GeneCatalog_proteins_20201222.aa	0
Kockovaella imperatae NRRL Y-17943 v1.0	Kocim1_GeneCatalog_proteins_20160906.aa	0
Kickxella alabastrina RSA 675 v1.0	Kicala1_GeneCatalog_proteins_20170410.aa	0
Kluyveromyces dobzhanskii CBS 2104	Kludo1_ExternalModels_proteins_2021-11-19.fasta	0
Kluyveromyces lactis	Klula1_GeneCatalog_proteins_20130227.aa	0
Kluyveromyces marxianus DMKU3 1042	Kluma1_ExternalModels_proteins_2021-11-19.fasta	0
Kazachstania africana CBS 2517	Kazaf1_GeneCatalog_proteins_20150111.aa	0
Kazachstania naganishii CBS 8797	Kazna1_ExternalModels_proteins_2021-11-19.fasta	0
Kalapuya brunnea GMNB372 v1.0	Kalbru1_GeneCatalog_proteins_20210903.aa	0
Kalmanozyma brasiliensis GHG001	Kalbr1_ExternalModels_proteins_2021-11-19.fasta	0
Jaminaea sp. MCA 5214 v1.0	Jamsp1_GeneCatalog_proteins_20141226.aa	0
Jimgerdemannia flammicorona AD002	Jimfl_AD_1_GeneCatalog_proteins_20180815.aa	0
Jimgerdemannia flammicorona GMNB39	Jimfl_GMNB39_1_GeneCatalog_proteins_20180904.aa	0
Jimgerdemannia lactiflua OSC166217	Jimlac1_GeneCatalog_proteins_20180910.aa	0
Issatchenkia orientalis IO21 v1.0	IsorIO21_1_GeneCatalog_proteins_20200612.aa	0
Issatchenkia orientalis SD108 v2.0	Issorie2_GeneCatalog_proteins_20181026.aa	0
Jaapia argillacea v1.0	Jaaar1_GeneCatalog_proteins_20110803.aa	0
Irpex lacteus DSM 1183 v1.0	Irplac1183_1_GeneCatalog_proteins_20220412.aa	0
Issatchenkia orientalis ATCC 32196 v2.0	Issori2_GeneCatalog_proteins_20181026.aa	0
Issatchenkia orientalis ATCC PTA-6658 v2.0	Isori2_GeneCatalog_proteins_20181026.aa	0
Lactarius akahatsu QP v1.0	Lacaka1_GeneCatalog_proteins_20180802.aa	0
Lactarius controversus PMI44 v1.0	Laccon1_GeneCatalog_proteins_20210906.aa	0
Lactarius deliciosus 48 v1.0	Lacdel1_GeneCatalog_proteins_20180731.aa	0
Lactarius hatsudake 109 v1.0	Lachat1_GeneCatalog_proteins_20180807.aa	0
Lachancea quebecensis INRA UMR 1319	Lacqu1_ExternalModels_proteins_2021-11-19.fasta	0
Lachancea sp. CBS6924	LacCBS6924_1_ExternalModels_proteins_2021-11-19.fasta	0
Lachancea thermotolerans CBS 6340	Lacth1_ExternalModels_proteins_2021-11-19.fasta	0
Lachancea lanzarotensis CBS 12615	Lacla1_ExternalModels_proteins_2021-11-19.fasta	0
Lachancea meyersii CBS 8951	Lacme1_ExternalModels_proteins_2021-11-19.fasta	0
Lachancea mirantina INRA UMR 1319	Lacmi1_ExternalModels_proteins_2021-11-19.fasta	0
Lachancea nothofagi CBS 11611	Lacno1_ExternalModels_proteins_2021-11-19.fasta	0
Laccaria bicolor v2.0	Lacbi2_GeneCatalog_proteins_20110203.aa	0
Laccaria sp. KIS6 v1.0	LaccKIS6_1_GeneCatalog_proteins_20220726.aa	0
Lachancea dasiensis CBS 10888	Lacda1_ExternalModels_proteins_2021-11-19.fasta	0
Lachancea fermentati INRA UMR 1319	Lacfe1_ExternalModels_proteins_2021-11-19.fasta	0
Laccaria bicolor S238N-H70 v1.0	LacbiH70_1_GeneCatalog_proteins_20140515.aa	0
Laccaria bicolor S238N-H82 v1.0	LacbiH82_1_GeneCatalog_proteins_20140603.aa	0
Laccaria bicolor S238N-H82xH70 v1.0	LacbiH82xH70_1_GeneCatalog_proteins_20140531.aa	0
Laccaria bicolor S238O v1.0	LacbiS238O_1_GeneCatalog_proteins_20150910.aa	0
Laccaria bicolor N203 v1.0	LacbiN203_1_GeneCatalog_proteins_20140727.aa	0
Laccaria bicolor S238N 93.12 v1.1	Lacbi9312_2_GeneCatalog_proteins_20160615.aa	0
Laccaria bicolor S238N v1.0	LacbiS238N_1_GeneCatalog_proteins_20150611.aa	0
Laccaria bicolor S238N-H53 v1.0	LacbiH53_1_GeneCatalog_proteins_20150614.aa	0
Laccaria bicolor CBS 594.89 v1.0	Lacbi59489_1_GeneCatalog_proteins_20160615.aa	0
Laccaria bicolor Cham3 v1.0	LacbiCham3_1_GeneCatalog_proteins_20150710.aa	0
Laccaria bicolor D101 v1.0	LacbiD101_1_GeneCatalog_proteins_20140623.aa	0
Laccaria bicolor DR170 v1.0	LacbiDR170_1_GeneCatalog_proteins_20160614.aa	0
Kwoniella pini CBS 10737	Kwopi1_ExternalModels_proteins_2021-11-19.fasta	0
Laccaria amethystina LaAM-08-1 v2.0	Lacam2_GeneCatalog_proteins_20150823.aa	0
Laccaria bicolor 81306 v1.0	Lacbi81306_1_GeneCatalog_proteins_20140617.aa	0
Laccaria bicolor CBS 559.96 v1.0	Lacbi55996_1_GeneCatalog_proteins_20160614.aa	0
Lentamyces zychae NRRL 2806 v1.0	Lenzyc1_GeneCatalog_proteins_20200116.aa	0
Lentinellus vulpinus AHS73672-sp v1.0	Lenvul1_GeneCatalog_proteins_20150718.aa	0
Leiotrametes lactinea CIRM-BRFM 1664 v1.0	Tralac1_GeneCatalog_proteins_20170620.aa	0
Leiotrametes menziesii CIRM-BRFM 1781 v1.0	Tramen1_GeneCatalog_proteins_20170906.aa	0
Leiotrametes sp. CIRM-BRFM 1775 v1.0	Leisp1_GeneCatalog_proteins_20141127.aa	0
Lentamyces parricidus NRRL2409 v1.0	Lenpar1_GeneCatalog_proteins_20200316.aa	0
Laxitextum bicolor CBS 258.73 v1.0	Laxbic1_GeneCatalog_proteins_20180616.aa	0
Lactifluus cf. subvellereus BPL653 v1.0	Lacsub1_GeneCatalog_proteins_20170114.aa	0
Lactifluus cf. volemus BPL652 v1.0	Lacvol1_GeneCatalog_proteins_20161025.aa	0
Laetiporus sulphureus var. sulphureus v1.0	Laesu1_GeneCatalog_proteins_20130128.aa	0
Lanmaoa asiatica v1.0	Lanmao1_GeneCatalog_proteins_20200504.aa	0
Lactarius quietus S23C v1.0	Lacqui1_GeneCatalog_proteins_20160525.aa	0
Lactarius sanguifluus B21 v1.0	Lacsan1_GeneCatalog_proteins_20180729.aa	0
Lactarius subdulcis FM v1.0	Lactsubd1_GeneCatalog_proteins_20210901.aa	0
Lactarius vividus 141 v1.0	Lacviv1_GeneCatalog_proteins_20180627.aa	0
Lactarius hengduanensis 84 v1.0	Lachen1_GeneCatalog_proteins_20180719.aa	0
Lactarius indigo 2018DUKE089 v1.0	Lacind1_GeneCatalog_proteins_20200318.aa	0
Lactarius psammicola BPL869 v1.0	Lacpsa1_GeneCatalog_proteins_20180531.aa	0
Lactarius pseudohatsudake 88 v1.0	Lacpse1_GeneCatalog_proteins_20180617.aa	0
Galactomyces geotrichum Phaff 72-186 v1.0	Galgeo1_GeneCatalog_proteins_20210706.aa	0
Galerina marginata v1.0	Galma1_GeneCatalog_proteins_20110628.aa	0
Galzinia incrustans CBS 104901 v1.0	Galinc1_GeneCatalog_proteins_20180801.aa	0
Gamsiella multidivaricata NRRL 6456	MomuN6456_1_ExternalModels_proteins_2021-11-19.fasta	0
Fusarium ventricosum NRRL 25729 v1.0	Fusavent1_GeneCatalog_proteins_20221113.aa	0
Gaertneriomyces semiglobifer Barr 43 v1.0	Gaesem1_GeneCatalog_proteins_20161012.aa	0
Gorgonomyces haynaldii MP57 v1.0	Gorhay1_GeneCatalog_proteins_20180601.aa	0
Gonapodya prolifera v1.0	Ganpr1_GeneCatalog_proteins_20111215.aa	0
Gongronella butleri v1.0	Gonbut1_GeneCatalog_proteins_20160804.aa	0
Gilbertella persicaria var. persicaria CBS 190.32-T v1.0	Gilper1_GeneCatalog_proteins_20161121.aa	0
Globomyces pollinis-pini Arg68 v1.0	Glopol1_GeneCatalog_proteins_20160812.aa	0
Gloeopeniophorella convolvens OM19405 v1.0	Glocon1_GeneCatalog_proteins_20160910.aa	0
Geosiphon pyriformis	Geopyr1_FilteredModels1_proteins_2021-11-19.fasta	0
Geranomyces variabilis JEL559 v1.0	Gervar1_GeneCatalog_proteins_20181203.aa	0
Gigaspora margarita BEG34	Gigmar1_ExternalModels_proteins_2021-11-19.fasta	0
Gigaspora rosea v1.0	Gigro1_GeneCatalog_proteins_20160405.aa	0
Ganoderma sp. 10597 SS1 v1.0	Gansp1_GeneCatalog_proteins_20110326.aa	0
Gautieria morchelliformis GMNE.BST v1.0	Gaumor1_1_GeneCatalog_proteins_20160412.aa	0
Geopyxis carbonaria CBS 144460 v1.0	Geocar1_GeneCatalog_proteins_20180620.aa	0
Ganoderma boninense G3 v1.0	Ganbon1_GeneCatalog_proteins_20210118.aa	0
Ganoderma leucocontextum Dai12418 v1.0	Ganleu1_GeneCatalog_proteins_20210604.aa	0
Ganoderma lucidum G.260125-1 v1.0	Ganluc1_GeneCatalog_proteins_20200831.aa	0
Helicocarpus griseus UAMH 5409	Helgr1_ExternalModels_proteins_2021-11-19.fasta	0
Helicostylum pulchrum RSA 2064 v1.0	Helpul1_GeneCatalog_proteins_20180613.aa	0
Haplosporangium sp. NRRL A-10739	HapNA10739_1_ExternalModels_proteins_2021-11-19.fasta	0
Haplosporangium sp. NRRL A-10996	HapNA10996_1_ExternalModels_proteins_2021-11-19.fasta	0
Hebeloma brunneifolium PMI1Jessy v2.0	Hebvel2_GeneCatalog_proteins_20200615.aa	0
Hebeloma cylindrosporum h7 v2.0	Hebcy2_GeneCatalog_proteins_20120913.aa	0
Hanseniaspora valbyensis HY1 v2.0	Hanva2_GeneCatalog_proteins_20210223.aa	0
Hanseniaspora valbyensis NRRL Y-1626 v1.1	Hanva1_1_GeneCatalog_proteins_20120316.aa	0
Haplosporangium bisporale NRRL A-12553	HabiNA12553_1_ExternalModels_proteins_2021-11-19.fasta	0
Haplosporangium sp. NRRL 3175	HaspN3175_1_ExternalModels_proteins_2021-11-19.fasta	0
Hanseniaspora nectarophila Y1191 v1.0	Hanne1_GeneCatalog_proteins_20201028.aa	0
Hanseniaspora opuntiae AWRI3578	Hanop1_ExternalModels_proteins_2021-11-19.fasta	0
Hanseniaspora osmophila AWRI3579	Hanos1_ExternalModels_proteins_2021-11-19.fasta	0
Hanseniaspora uvarum AWRI3580	Hanuv1_ExternalModels_proteins_2021-11-19.fasta	0
Gyromitra esculenta CBS101906 v1.0	Gyresc1_GeneCatalog_proteins_20160326.aa	0
Gyromitra infula GyrinfSpk-SM18 v1.0	Gyrinf1_GeneCatalog_proteins_20200207.aa	0
Halteromyces radiatus CBS 162.75 v1.0	Halrad1_GeneCatalog_proteins_20180330.aa	0
Hanseniaspora guilliermondii UTAD222	Hangu1_ExternalModels_proteins_2021-11-19.fasta	0
Gymnopus earleae GB-263.02 v1.0	Gymear1_GeneCatalog_proteins_20160910.aa	0
Gyrodon lividus BX v1.0	Gyrli1_GeneCatalog_proteins_20140325.aa	0
Gymnascella aurantiaca v1.0	Gymau1_FilteredModels2_proteins_2022-01-21.fasta	0
Gymnascella citrina v1.1	Gymci1_1_FilteredModels1_proteins_2022-01-21.fasta	0
Gymnopilus chrysopellus PR-1187 v1.0	Gymch1_GeneCatalog_proteins_20140623.aa	0
Gymnopilus junonius AH 44721 v1.0	Gymjun1_GeneCatalog_proteins_20160705.aa	0
Grifola frondosa 9006-11	Grifr1_ExternalModels_proteins_2021-11-19.fasta	0
Gryganskiella cystojenkinii 1230	Mocy1230_1_ExternalModels_proteins_2021-11-19.fasta	0
Guyanagaster necrorhizus MCA 3950 v1.0	Guyne1_GeneCatalog_proteins_20140406.aa	0
Hypholoma sublateritium v1.0	Hypsu1_GeneCatalog_proteins_20110822.aa	0
Hyphopichia burtonii NRRL Y-1933 v1.0	Hypbu1_GeneCatalog_proteins_20120318.aa	0
Hydnum rufescens UP504 v2.0	Hydru2_GeneCatalog_proteins_20150110.aa	0
Hygrocybe coccinea JK88 v2.0	Hygcoc2_GeneCatalog_proteins_20230127.aa	0
Hygrophoropsis aurantiaca ATCC 28755 v1.0	Hygaur1_GeneCatalog_proteins_20180505.aa	0
Hyaloraphidium curvatum SAG235-1 v1.0	Hyacur1_GeneCatalog_proteins_20180420.aa	0
Hydnomerulius pinastri v2.0	Hydpi2_GeneCatalog_proteins_20120511.aa	0
Hydnopolyporus fimbriatus CBS384.51 v1.0	Hydfim1_GeneCatalog_proteins_20160510.aa	0
Hortaea acidophila CBS 113389 v1.0	Horac1_GeneCatalog_proteins_20160326.aa	0
Hortaea thailandica CCFEE 6315	Horth1_ExternalModels_proteins_2021-11-19.fasta	0
Hortaea werneckii EXF-2000 M0 v1.0	Horwer1_GeneCatalog_proteins_20160803.aa	0
Hyalopycnis blepharistoma ATCC 48560 v1.0	Hyabl1_GeneCatalog_proteins_20150410.aa	0
Hexagonia nitida CIRM-BRFM 1802 v1.0	Hexnit1_GeneCatalog_proteins_20170619.aa	0
Histoplasma capsulatum NAm1	Hisca1_GeneCatalog_proteins_20130826.aa	0
Homolaphlyctis polyrhiza JEL142 v1.0	Hompol1_GeneCatalog_proteins_20160803.aa	0
Hesseltinella vesiculosa NRRL3301 v2.0	Hesve2finisherSC_GeneCatalog_proteins_20150707.aa	0
Heterodoassansia hygrophilae CBS 346.65 v1.0	Hethyg1_GeneCatalog_proteins_20180925.aa	0
Heterogastridium pycnidioideum ATCC MYA-4631 v1.0	Hetpy1_GeneCatalog_proteins_20140310.aa	0
Hericium coralloides FP-101451 v1.0	Hercor1_GeneCatalog_proteins_20180831.aa	0
Herpotrichiellaceae sp. JF2 05-3F Dopey v1.0	HerpoJF2053F_1_GeneCatalog_proteins_20201210.aa	0
Herpotrichiellaceae sp. JF2 05-7F Lumpy v1.0	HerpoJF057F_1_GeneCatalog_proteins_20201206.aa	0
Hepatospora eriocheir GB1	Heper1_ExternalModels_proteins_2021-11-19.fasta	0
Microbotryum intermedium 1389 BM 12 12	Micin1_ExternalModels_proteins_2021-11-19.fasta	0
Metschnikowia sp. nov. yHQL305 v1.1	MetyHQL305_1_1_GeneCatalog_proteins_20210706.aa	0
Metschnikowia sp. yHQL305 v1.0	MetyHQL305_1_GeneCatalog_proteins_20201116.aa	0
Metschnikowia viticola Y813 v1.0	Metvi1_GeneCatalog_proteins_20210210.aa	0
Meyerozyma guilliermondii ATCC 6260	Meygui1_GeneCatalog_proteins_20160903.aa	0
Metschnikowia pulcherrima NRRL Y-7111 v1.0	Metpul1_GeneCatalog_proteins_20201021.aa	0
Metschnikowia pulcherrima NRRL Y-7111 v1.1	Metpul1_1_GeneCatalog_proteins_20210705.aa	0
Metschnikowia rancensis CR1 v1.0	Mranc1_GeneCatalog_proteins_20210117.aa	0
Metschnikowia reukaufii MR1 v1.1	Metreu1_GeneCatalog_proteins_20200614.aa	0
Metschnikowia bicuspidata single-cell v1.0	Metbi_SCcomb_GeneCatalog_proteins_20140820.aa	0
Metschnikowia fructicola 277	Metfru2_GeneCatalog_proteins_20170818.aa	0
Metschnikowia gruessii VY0332 v1.0	Metgru1_GeneCatalog_proteins_20200525.aa	0
Metschnikowia koreensis Y137 v1.0	Metko1_GeneCatalog_proteins_20210715.aa	0
Metschnikowia bicuspidata NRRL YB-4993 v1.0	Metbi1_GeneCatalog_proteins_20120327.aa	0
Meripilus sumstinei FP 105329 v1.0	Mersum1_GeneCatalog_proteins_20180905.aa	0
Melanotaenium endogenum CBS481.91 v1.0	Melen1_GeneCatalog_proteins_20160411.aa	0
Morchella disparilis PhC 293 v1.0	Mordis1_GeneCatalog_proteins_20200204.aa	0
Morchella dunalii PhC 240 v1.0	Mordun1_GeneCatalog_proteins_20210810.aa	0
Morchella eohespera Mel-19 v1.0	Moreoh1_FilteredModels2_proteins_2022-01-21.fasta	0
Morchella esculenta PhC 158 v1.0	Moresc1_GeneCatalog_proteins_20210810.aa	0
Morchella conifericola Mel-32 v1.0	Morcon1_GeneCatalog_proteins_20210402.aa	0
Morchella crassipes M84 v1.0	Morcra1_GeneCatalog_proteins_20220526.aa	0
Morchella deliciosa PhC191 v1.0	Mordel1_GeneCatalog_proteins_20210301.aa	0
Morchella diminutiva Mes-2 v1.0	Mordim1_GeneCatalog_proteins_20200116.aa	0
Morchella angusticeps Mel-15 v1.0	Morang1_GeneCatalog_proteins_20200203.aa	0
Morchella arbutiphila PhC291 v1.0	Morarb1_GeneCatalog_proteins_20210207.aa	0
Morchella brunnea NRRL 20869 v1.0	Morbru1_FilteredModels2_proteins_2022-01-21.fasta	0
Morchella brunnea UNK v1.0	Morbrun1_GeneCatalog_proteins_20221015.aa	0
Morchella americana PhC192 v1.0	Morame1_FilteredModels1_proteins_2022-01-21.fasta	0
Morchella anatolica PhC233 v1.0	Morana1_GeneCatalog_proteins_20210608.aa	0
Monascus purpureus v1.0	Monpu1_GeneCatalog_proteins_20130806.aa	0
Monascus ruber NRRL 1597 v1.0	Monru1_GeneCatalog_proteins_20121211.aa	0
Moniliella sp. MCA 3643 v1.0	Monili2_GeneCatalog_proteins_20170731.aa	0
Modicella reniformis MES-2147	MoreMES2147_1_ExternalModels_proteins_2021-11-19.fasta	0
Moesziomyces antarcticus JCM 10317	Moean1_ExternalModels_proteins_2021-11-19.fasta	0
Moesziomyces aphidis DSM 70725	Moeaph1_GeneCatalog_proteins_20170701.aa	0
Microsporum canis CBS 113480	Micca1_GeneCatalog_proteins_20130828.aa	0
Mitosporidium daphniae UGP3	Mitdap1_GeneCatalog_proteins_20180604.aa	0
Microbotryum lychnidis-dioicae p1A1 Lamole	Micld1_GeneCatalog_proteins_20161101.aa	0
Mortierella alpina GBA31	MoalGBA31_1_ExternalModels_proteins_2021-11-19.fasta	0
Mortierella alpina KOD1005 v1.0	Moramoe1_GeneCatalog_proteins_20200922.aa	0
Mortierella alpina NRRL 66262	MoalN66262_1_ExternalModels_proteins_2021-11-19.fasta	0
Mortierella ambigua NRRL 28271 v1.0	Moramb1_GeneCatalog_proteins_20191127.aa	0
Mortierella alpina AD071	MoalAD071_1_ExternalModels_proteins_2021-11-19.fasta	0
Mortierella alpina AD072	MoalAD072_1_ExternalModels_proteins_2021-11-19.fasta	0
Mortierella alpina AD266 v1.0	Moralp1_1_GeneCatalog_proteins_20201206.aa	0
Mortierella alpina CK1249	MoalCK1249_1_ExternalModels_proteins_2021-11-19.fasta	0
Morchella steppicola PhC 289 v1.0	Morste1_FilteredModels1_proteins_2022-01-21.fasta	0
Morchella tridentina NRRL54570 v1.0	Mortrid1_GeneCatalog_proteins_20220413.aa	0
Morchella ulmaria NRRL36825 v1.0	Morulm1_GeneCatalog_proteins_20210704.aa	0
Morchella vulgaris PhC 271 v2.0	Morvulg1_GeneCatalog_proteins_20210126.aa	0
Morchella semilibera PhC 218 v1.0	Morsem1_FilteredModels2_proteins_2022-01-21.fasta	0
Morchella septentrionalis NRRL54509 v1.0	Morsep1_GeneCatalog_proteins_20210627.aa	0
Morchella snyderi CBS 144464 v1.0	Morsny1_GeneCatalog_proteins_20180419.aa	0
Morchella sp. Mes-17 v1.0	MorvulMes17_1_GeneCatalog_proteins_20210715.aa	0
Morchella populiphila NRRL22315 v1.0	Morpop1_GeneCatalog_proteins_20210622.aa	0
Morchella prava Mes-7 v1.0	Morpra1_GeneCatalog_proteins_20200203.aa	0
Morchella pulchella Mel-31 v1.0	Morpul1_GeneCatalog_proteins_20200203.aa	0
Morchella punctipes GB769 v1.0	Morpun1_GeneCatalog_proteins_20200203.aa	0
Morchella importuna SCYDJ1-A1 v1.0	Morimp1_GeneCatalog_proteins_20150807.aa	0
Morchella kakiicolor PhC 280 v3.0	Morkaki1_FilteredModels1_proteins_2022-01-21.fasta	0
Morchella palazonii PhC 149 v1.0	Morpal1_GeneCatalog_proteins_20201124.aa	0
Morchella peruviana NRRL 66754 v1.0	Morper1_FilteredModels2_proteins_2022-01-21.fasta	0
Morchella galilaea PhC 278 v1.0	Morgal1_GeneCatalog_proteins_20210916.aa	0
Morchella hispaniolensis Mel-18 v1.0	Morhis1_FilteredModels2_proteins_2022-01-21.fasta	0
Morchella importuna CCBAS932 v1.0	Morco1_GeneCatalog_proteins_20140113.aa	0
Morchella eximia CBS 144461 v1.0	Morexim1_GeneCatalog_proteins_20220317.aa	0
Morchella eximia NRRL26621 v1.0	Morexi1_GeneCatalog_proteins_20210706.aa	0
Morchella fluvialis PhC 265 v3.0	Morfluv1_FilteredModels1_proteins_2022-01-21.fasta	0
Mortierella sp. NVP41	MospNVP41_1_ExternalModels_proteins_2021-11-19.fasta	0
Mortierella sp. NVP85	MospNVP85_1_ExternalModels_proteins_2021-11-19.fasta	0
Mortierella verticillata NRRL 6337	Morve1_GeneCatalog_proteins_20161024.aa	0
Mortierella wolfii NRRL 6351 v1.0	Morwol1_GeneCatalog_proteins_20191211.aa	0
Mortierella sp. GBA39	MospGBA39_1_ExternalModels_proteins_2021-11-19.fasta	0
Mortierella sp. GBA43	MospGBA43_1_ExternalModels_proteins_2021-11-19.fasta	0
Mortierella sp. GBAus27b v1.0	MorGBAus27b_1_GeneCatalog_proteins_20170422.aa	0
Mortierella sp. KOD 1030	MospKOD1030_1_ExternalModels_proteins_2021-11-19.fasta	0
Mortierella sp. AD185 v1.0	MorAD185_1_1_GeneCatalog_proteins_20190828.aa	0
Mortierella sp. AM989	MospAM989_1_ExternalModels_proteins_2021-11-19.fasta	0
Mortierella sp. GBA30	MospGBA30_1_ExternalModels_proteins_2021-11-19.fasta	0
Mortierella sp. GBA35	MospGBA35_1_ExternalModels_proteins_2021-11-19.fasta	0
Mortierella sp. AD011	MospAD011_1_ExternalModels_proteins_2021-11-19.fasta	0
Mortierella sp. AD031	MospAD031_1_ExternalModels_proteins_2021-11-19.fasta	0
Mortierella sp. AD032	MospAD032_1_ExternalModels_proteins_2021-11-19.fasta	0
Mortierella sp. AD094	MospAD094_1_ExternalModels_proteins_2021-11-19.fasta	0
Mortierella multidivaricata RSA 2152 T v1.0	Mormul1_GeneCatalog_proteins_20160906.aa	0
Mortierella polycephala KOD 948	MopoKOD948_1_ExternalModels_proteins_2021-11-19.fasta	0
Mortierella sp. 14UC	Mosp14UC_1_ExternalModels_proteins_2021-11-19.fasta	0
Mortierella sp. AD010	MospAD010_1_ExternalModels_proteins_2021-11-19.fasta	0
Mortierella globulifera REB-010B	MoglREB010B_1_ExternalModels_proteins_2021-11-19.fasta	0
Mortierella humilis PMI_1414 v1.0	Morhum1_GeneCatalog_proteins_20170607.aa	0
Mortierella hygrophila NRRL 2591	MohyN2591_1_ExternalModels_proteins_2021-11-19.fasta	0
Mortierella elongata MPI-CAGE-AA-0104 v1.0	Morel_U14_1_GeneCatalog_proteins_20180326.aa	0
Mortierella elongata NVP64 v1.0	MoeNVP64_1_GeneCatalog_proteins_20190403.aa	0
Mortierella gamsii AM1032 v1.0	Morgam1_GeneCatalog_proteins_20200320.aa	0
Mortierella globulifera AD054	MoglAD054_1_ExternalModels_proteins_2021-11-19.fasta	0
Mortierella antarctica KOD 1229	MoanKOD1229_1_ExternalModels_proteins_2021-11-19.fasta	0
Mortierella capitata AV005 v1.0	Morcap1_GeneCatalog_proteins_20200324.aa	0
Mortierella claussenii NRRL 2760	MoclN2760_1_ExternalModels_proteins_2021-11-19.fasta	0
Mortierella elongata AG-77 v2.0	Morel2_GeneCatalog_proteins_20151120.aa	0
Lepista nuda CBS 247.69 v1.0	Lepnud1_GeneCatalog_proteins_20151208.aa	0
Lentinula edodes B17 v1.3	LedB17_3_GeneCatalog_proteins_20201027.aa	0
Linnemannia gamsii AD045	MogaAD045_1_ExternalModels_proteins_2021-11-19.fasta	0
Linnemannia gamsii NVP60	MogaNVP60_1_ExternalModels_proteins_2021-11-19.fasta	0
Linnemannia schmuckeri NRRL 6426	MoscN6426_1_ExternalModels_proteins_2021-11-19.fasta	0
Linnemannia zychae NRRL 2592	MozyN2592_1_ExternalModels_proteins_2021-11-19.fasta	0
Linnemannia elongata GBA40	MoelGBA40_1_ExternalModels_proteins_2021-11-19.fasta	0
Linnemannia elongata NVP5	MoelNVP5_1_ExternalModels_proteins_2021-11-19.fasta	0
Linnemannia elongata NVP71	MoelNVP71_1_ExternalModels_proteins_2021-11-19.fasta	0
Linnemannia exigua NRRL 28262	MoexN28262_1_ExternalModels_proteins_2021-11-19.fasta	0
Linnemannia camargensis NRRL 2610	MocaN2610_1_ExternalModels_proteins_2021-11-19.fasta	0
Linnemannia elongata AD073 v1.0	MoeAD073_1_GeneCatalog_proteins_20200922.aa	0
Linnemannia elongata GBA34	MoelGBA34_1_ExternalModels_proteins_2021-11-19.fasta	0
Lichtheimia ramosa JMRC FSU 6197	Licra1_ExternalModels_proteins_2021-11-19.fasta	0
Linderina pennispora ATCC 12442 v1.0	Linpe1_GeneCatalog_proteins_20150915.aa	0
Leucogyrophana mollusca KUC20120723A-06 v1.0	Leumo1_GeneCatalog_proteins_20131220.aa	0
Leucosporidiella creatinivora UCDFST 62-1032 v1.0	Leucr1_GeneCatalog_proteins_20160201.aa	0
Lichtheimia corymbifera JMRC:FSU:9682	Liccor1_GeneCatalog_proteins_20160306.aa	0
Lichtheimia hyalospora v1.0	Lichy1_GeneCatalog_proteins_20130506.aa	0
Leucoagaricus gongylophorus AB2 v1.0	Leugon1_GeneCatalog_proteins_20171017.aa	0
Leucoagaricus gongylophorus AL2 v1.0	LeugonAL2_1_GeneCatalog_proteins_20190227.aa	0
Leucoagaricus gongylophorus AS2 v1.0	LeugonAS2_1_GeneCatalog_proteins_20180906.aa	0
Leucoagaricus gongylophorus Ac12	Leugo1_1_GeneCatalog_proteins_20141030.aa	0
Leratiomyces ceres mycota028 v2.0	Lerce2_GeneCatalog_proteins_20221130.aa	0
Leratiomyces erythrocephalus mycota031 v1.0	Lerer1_GeneCatalog_proteins_20200603.aa	0
Leratiomyces erythrocephalus mycota031 v2.0	Lerer2_GeneCatalog_proteins_20221130.aa	0
Leucangium carthusianum GMNB180 v1.0	Leuca1_GeneCatalog_proteins_20190917.aa	0
Leptoporus mollis OMC1684 v1.0	Lepmol1_GeneCatalog_proteins_20181030.aa	0
Leratiomyces ceres mycota028 v1.0	Lerce1_GeneCatalog_proteins_20200603.aa	0
Lunasporangiospora selenospora KOD1015 v1.0	Morsel1_GeneCatalog_proteins_20200921.aa	0
Lobosporangium transversale NRRL 5525	EctrN5525_1_ExternalModels_proteins_2021-11-19.fasta	0
Lodderomyces elongisporus NRRL YB-4239	Lodelo1_GeneCatalog_proteins_20161026.aa	0
Lobosporangium transversale NRRL 3116 v1.0	Lobtra1_GeneCatalog_proteins_20160303.aa	0
Lipomyces tetrasporus NRRL Y-8875 v1.0	Liptetra1_GeneCatalog_proteins_20220515.aa	0
Lipomyces starkeyi Phaff 78-25 v1.0	Lipsta1_1_GeneCatalog_proteins_20220515.aa	0
Lipomyces suomiensis NRRL Y-17356 v1.0	Lipsuo1_GeneCatalog_proteins_20220516.aa	0
Lipomyces tetrasporus NRRL Y-11562 v1.0	Liptetr1_GeneCatalog_proteins_20220517.aa	0
Lipomyces tetrasporus NRRL Y-64009 v1.0	Liptet1_GeneCatalog_proteins_20220117.aa	0
Lipomyces smithiae NRRL Y-17922 v1.0	Lipsmi1_GeneCatalog_proteins_20220515.aa	0
Lipomyces starkeyi NRRL Y-11557 v1.0	Lipst1_1_GeneCatalog_proteins_20110609.aa	0
Lipomyces starkeyi Phaff 55-103 v1.0	Lipstark1_1_GeneCatalog_proteins_20220411.aa	0
Lipomyces starkeyi Phaff 78-24 v1.0	Lipstar1_1_GeneCatalog_proteins_20220515.aa	0
Linnemannia zychae PUST F9C	MozyPUSTF9C_1_ExternalModels_proteins_2021-11-19.fasta	0
Lipomyces doorenjongii Phaff 78-26 v1.0	Lipdoo1_GeneCatalog_proteins_20220516.aa	0
Lipomyces kononenkoae NRRL Y-11553 v1.0	Lipkon1_GeneCatalog_proteins_20220516.aa	0
Lipomyces orientalis CBS 10300 v1.0	Lipori1_1_GeneCatalog_proteins_20220515.aa	0
Melanogaster broomeianus MBLB.BST v1.0	Melbro1_GeneCatalog_proteins_20180829.aa	0
Meira miltonrushii MCA 3882 v1.0	Meimi1_GeneCatalog_proteins_20150112.aa	0
Martensiomyces pterosporus CBS 209.56 v1.0	Marpt1_GeneCatalog_proteins_20140919.aa	0
Malassezia globosa	Malassezia globosa gene models (protein)	0
Malassezia pachydermatis CBS 1879	Malpa1_ExternalModels_proteins_2021-11-19.fasta	0
Malassezia sympodialis ATCC 42132	Malsy1_1_GeneCatalog_proteins_20140109.aa	0
Malassezia vespertilionis NWHC:44797-103	Malve1_ExternalModels_proteins_2021-11-19.fasta	0
Lyophyllum atratum CBS 144462 v1.0	Lyoat1_GeneCatalog_proteins_20181208.aa	0
Clavogaster sp. whakapapa MYCOTA032 v1.0	Clawha1_GeneCatalog_proteins_20220713.aa	0
Clavogaster virescens MYCOTA036 v1.0	Clavir1_GeneCatalog_proteins_20220706.aa	0
Clitocybe gibba IJFM A808 v1.0	Cligib1_GeneCatalog_proteins_20161107.aa	0
Clavispora lusitaniae ATCC 42720	Clalu1_2_GeneCatalog_proteins_20150216.aa	0
Clavispora lusitaniae MJ12 v1.0	ClaluMJ12_1_GeneCatalog_proteins_20201111.aa	0
Cladosporium fulvum v1.0	Clafu1_GeneCatalog_proteins_20110826.aa	0
Cladosporium sphaerospermum UM 843	Clasph1_GeneCatalog_proteins_20160727.aa	0
Cladophialophora carrionii CBS 160.54	Claca1_GeneCatalog_proteins_20160902.aa	0
Cladophialophora immunda CBS83496	Claim1_GeneCatalog_proteins_20160902.aa	0
Cladophialophora yegresii CBS 114405	Claye1_GeneCatalog_proteins_20160831.aa	0
Cladochytrium polystomum WB228 v1.0	Clapol1_1_GeneCatalog_proteins_20180327.aa	0
Cladonia grayi Cgr/DA2myc/ss v2.0	Clagr3_GeneCatalog_proteins_20111121.aa	0
Chytriomyces hyalinus JEL632 v1.0	Chyhya1_GeneCatalog_proteins_20180531.aa	0
Chytriomyces sp. MP 71 v1.0	Chytri1_GeneCatalog_proteins_20161010.aa	0
Circinella umbellata NRRL1351 v1.0	Cirumb1_GeneCatalog_proteins_20170119.aa	0
Citeromyces matritensis NRRL Y-2407	Citma1_GeneCatalog_proteins_20181210.aa	0
Choanephora cucurbitarum NRRL2744 (50) v1.0	Chocucu1_GeneCatalog_proteins_20180614.aa	0
Chroogomphus vinicolor CA002 v1.0	Chrvin1_GeneCatalog_proteins_20211001.aa	0
Coemansia spiralis RSA 1278 v1.0	Coespi1_GeneCatalog_proteins_20170411.aa	0
Cokeromyces recurvatus NRRL 2243 v1.0	Cokrec1_GeneCatalog_proteins_20170123.aa	0
Coemansia mojavensis RSA 71 v1.0	Coemoj1_GeneCatalog_proteins_20180326.aa	0
Coemansia reversa NRRL 1564 v1.0	Coere1_GeneCatalog_proteins_20110909.aa	0
Coccodinium bartschii CBS 121709 v1.0	Cocba1_GeneCatalog_proteins_20140926.aa	0
Clonostachys sp. CORFU0009 v1.0	Ilyro1_GeneCatalog_proteins_20200403.aa	0
Clitocybe sp. CONT 1119283 v1.0	Cont1119283_GeneCatalog_proteins_20190417.aa	0
Clonostachys rosea CBS125111 v1.0	Cloro1_GeneCatalog_proteins_20150131.aa	0
Clonostachys rosea IK726	Cloros1_GeneCatalog_proteins_20210805.aa	0
Conidiobolus coronatus NRRL28638 v1.0	Conco1_GeneCatalog_proteins_20120213.aa	0
Conidiobolus thromboides FSU 785 v1.0	Conth1_GeneCatalog_proteins_20141003.aa	0
Crassisporium funariophilum CBS 144457 v1.0	Crafun1_GeneCatalog_proteins_20170607.aa	0
Crepidotus cesatii CBS 511.95 v1.0	Creces1_GeneCatalog_proteins_20180507.aa	0
Crepidotus variabilis CBS 506.95 v1.0	Crevar1_GeneCatalog_proteins_20151207.aa	0
Cristinia sonorae KKN 215 v1.0	Crison1_GeneCatalog_proteins_20180618.aa	0
Cortinarius sp. KIS3-TL2766 v1.0	CorKIS3_1_GeneCatalog_proteins_20200213.aa	0
Cortinarius aff. campbellae TAS5-PSC4363 v1.0	Corcam1_GeneCatalog_proteins_20181006.aa	0
Cortinarius archeri SA1 v1.0	Corarc1_GeneCatalog_proteins_20230210.aa	0
Cortinarius austrovenetus TL2843-KIS7R v1.0	Coraus1_GeneCatalog_proteins_20181214.aa	0
Cortinarius saniosus 2018PMI107 v2.0	Corsan2_GeneCatalog_proteins_20230407.aa	0
Coprinopsis cinerea AmutBmut pab1-1 v1.0	Copci_AmutBmut1_GeneCatalog_proteins_20130522.aa	0
Coprinopsis marcescibilis CBS121175 v1.0	Copmar1_GeneCatalog_proteins_20151019.aa	0
Coprinopsis sclerotiger v1.0	Copscl1_GeneCatalog_proteins_20151130.aa	0
Coprinopsis sp. MPI-PUGE-AT-0042 v1.0	Copph3_GeneCatalog_proteins_20190117.aa	0
Coprinellus angulatus CBS 144469 v1.0	Copang1_GeneCatalog_proteins_20180426.aa	0
Coprinellus micaceus FP101781 v2.0	Copmic2_GeneCatalog_proteins_20150909.aa	0
Coprinellus pellucidus v1.0	Coppel1_GeneCatalog_proteins_20151130.aa	0
Coprinopsis cinerea	Coprinopsis cinerea gene models (proteins)	0
Coniophora olivacea MUCL 20566 v1.0	Conol1_GeneCatalog_proteins_20151211.aa	0
Coniophora puteana v1.0	Conpu1_GeneCatalog_proteins_20101116.aa	0
Coniosporium apollinis CBS 100218	Conap1_GeneCatalog_proteins_20160826.aa	0
Conocybe apala SZMC-NL-8967 v1.0	Conapa1_GeneCatalog_proteins_20181024.aa	0
Blastomyces dermatitidis SLH14081	Blade1_GeneCatalog_proteins_20130826.aa	0
Blastomyces percursus EI222	Blape1_ExternalModels_proteins_2021-11-19.fasta	0
Blakeslea trispora NRRL 2456 v1.0	Blatri1_GeneCatalog_proteins_20160404.aa	0
Blastobotrys (Arxula) adeninivorans	Arxad1_GeneCatalog_proteins_20141211.aa	0
Blastomyces dermatitidis ER-3	Blader1_ExternalModels_proteins_2021-11-19.fasta	0
Bjerkandera adusta v1.0	Bjead1_1_GeneCatalog_proteins_20110614.aa	0
Blakeslea trispora F921 v1.0	Blatri_F921_1_GeneCatalog_proteins_20180606.aa	0
Blakeslea trispora F986 v1.0	Blatri_F986_2_GeneCatalog_proteins_20180606.aa	0
Bifiguratus adelaidae AZ0501	Bifad1_ExternalModels_proteins_2021-11-19.fasta	0
Baudoinia compniacensis UAMH 10762 (4089826) v1.0	Bauco1_GeneCatalog_proteins_20110511.aa	0
Benjaminiella poitrasii RSA 903 v1.0	Benpoi1_GeneCatalog_proteins_20180911.aa	0
Basidiobolus meristosporus CBS 931.73 v1.0	Basme2finSC_GeneCatalog_proteins_20150701.aa	0
Batrachochytrium dendrobatidis JAM81 v1.0	Batde5_best_proteins	0
Batrachochytrium salamandrivorans BS	Batsa1_ExternalModels_proteins_2021-11-19.fasta	0
Auriscalpium vulgare FP105234-Sp v1.0	Aurvu1_GeneCatalog_proteins_20140723.aa	0
Babjeviella inositovora NRRL Y-12698 v1.0	Babin1_GeneCatalog_proteins_20120306.aa	0
Backusella circina FSU 941 v1.0	Bacci1_GeneCatalog_proteins_20130730.aa	0
Calocera cornea v1.0	Calco1_GeneCatalog_proteins_20130417.aa	0
Calocera viscosa v1.0	Calvi1_GeneCatalog_proteins_20130829.aa	0
Caecomyces churrovis A v1.0	Caecom1_GeneCatalog_proteins_20171213.aa	0
Butyriboletus roseoflavus v1.0	Butyri1_GeneCatalog_proteins_20200504.aa	0
Botryobasidium botryosum v1.0	Botbo1_GeneCatalog_proteins_20110803.aa	0
Botryozyma mucatilis CBS 9042 v1.0	Botmuc1_GeneCatalog_proteins_20180420.aa	0
Boletus reticuloceps BR01	Bolret1_GeneCatalog_proteins_20210308.aa	0
Boliniaceae sp. AZ0804 v1.0	Cornip1_GeneCatalog_proteins_20180727.aa	0
Bolbitius vitellinus SZMC-NL-1974 v1.0	Bolvit1_GeneCatalog_proteins_20160525.aa	0
Boletus coccyginus 2016PMI039 v1.0	Bolcoc1_GeneCatalog_proteins_20191125.aa	0
Boletus edulis BED1 v4.0	Boled5_GeneCatalog_proteins_20170707.aa	0
Boletus edulis Přilba v1.0	Boledp1_GeneCatalog_proteins_20181129.aa	0
Blyttiomyces helicus single-cell v1.0	Blyhe1_GeneCatalog_proteins_20160509.aa	0
Cephaloascus albidus ATCC 66658 v1.0	Cepal1_1_GeneCatalog_proteins_20150113.aa	0
Cephaloascus fragrans 12-1022 v1.0	Cepfr1_1_GeneCatalog_proteins_20150115.aa	0
Ceraceosorus bombacis ATCC 22867	Cerbo1_ExternalModels_proteins_2021-11-19.fasta	0
Ceraceosorus guamensis MCA 4658 v1.0	Cersp1_GeneCatalog_proteins_20150406.aa	0
Caulochytrium protostelioides ATCC 52028 single-cell v1.0	Caupr_SCcomb_GeneCatalog_proteins_20140821.aa	0
Caulochytrium protostelioides ATCC 52028 v1.0	Caupr1_GeneCatalog_proteins_20150107.aa	0
Capronia coronata CBS 617.96	Capcor1_ExternalModels_proteins_2022-01-20.fasta	0
Capronia epimyces CBS 606.96	Capep1_ExternalModels_proteins_2022-01-21.fasta	0
Capronia fungicola CBS 614.96 v1.0	Capfu1_GeneCatalog_proteins_20190329.aa	0
Capronia semiimmersa CBS27337	Capse1_GeneCatalog_proteins_20160902.aa	0
Candida tropicalis MYA3404	Cantro1_ExternalModels_proteins_2021-11-19.fasta	0
Cantharellales sp. MUCL 035158 v1.0	Tylas1_GeneCatalog_proteins_20190321.aa	0
Cantharellus anzutake C23 v1.0	Cananz1_GeneCatalog_proteins_20160317.aa	0
Capnodiales sp. MNA-CCFEE 6580 v1.0	Cap6580_1_GeneCatalog_proteins_20221012.aa	0
Candida orthopsilosis Co 90-125	Canor1_ExternalModels_proteins_2021-11-19.fasta	0
Candida parapsilosis CDC317	Canpa1_ExternalModels_proteins_2021-11-19.fasta	0
Candida tanzawaensis NRRL Y-17324 v1.0	Canta1_GeneCatalog_proteins_20120131.aa	0
Candida tenuis NRRL Y-1498 v1.0	Cante1_filtered_proteins_v1_1	0
Candida arabinofermentans NRRL YB-2248 v1.0	Canar1_GeneCatalog_proteins_20111127.aa	0
Candida boidinii NRRL Y-2332	Canbo1_GeneCatalog_proteins_20181210.aa	0
Candida dubliniensis CD36	Candu1_ExternalModels_proteins_2021-11-19.fasta	0
Candida membranifaciens IST 626 v1.0	Canmem1_GeneCatalog_proteins_20210126.aa	0
Candida albicans SC5314	Canalb1_ExternalModels_proteins_2021-05-26.fasta	0
Chalciporus piperatus 201810 CP v1.0	Chapip1_GeneCatalog_proteins_20200323.aa	0
Chionosphaera apobasidialis 52639 v1.0	Chiap1_GeneCatalog_proteins_20150110.aa	0
Chionosphaera cuniculicola CBS10063 v1.0	Chicu1_GeneCatalog_proteins_20160411.aa	0
Chiua virens LA06	Chivir1_GeneCatalog_proteins_20210309.aa	0
Chaetothyriales sp. MNA-CCFEE 5317 v1.0	Cha5317_1_GeneCatalog_proteins_20221014.aa	0
Cerrena unicolor v1.1	Cerun2_GeneCatalog_proteins_20130111.aa	0
Chaetocladium brefeldii NRRL 2343 v1.0	Chabre1_GeneCatalog_proteins_20190501.aa	0
Cerinomyces ceraceus ATCC 56525 v1.0	Cercer1_GeneCatalog_proteins_20160510.aa	0
Cerinomyces crustulinus OMC1686 v1.0	Cercru1_GeneCatalog_proteins_20200124.aa	0
Ceriporia viridans OMC1683 v1.0	Cervir1_GeneCatalog_proteins_20180925.aa	0
Ceriporiopsis (Gelatoporia) subvermispora B	Ceriporiopsis subvermispora gene models (protein)	0
Cercospora berteroae CBS 538.71	Cerbe1_ExternalModels_proteins_2021-11-19.fasta	0
Cercospora zeae-maydis v1.0	Cerzm1_GeneCatalog_proteins_20111029.aa	0
Exophiala viscosa JF 03-3F Goopy CBS 148801 v1.0	EurotioJF033F_1_GeneCatalog_proteins_20180719.aa	0
Exophiala viscosa JF 03-4F Slimy CBS 148802 v1.0	EurotioJF034F_1_GeneCatalog_proteins_20180726.aa	0
Exophiala dermatitidis UT8656	Exode1_GeneCatalog_proteins_20160902.aa	0
Exophiala mesophila CBS40295	Exome1_GeneCatalog_proteins_20160902.aa	0
Exophiala sideris CBS121828	Exosi1_GeneCatalog_proteins_20160902.aa	0
Exobasidium vaccinii MPITM v1.0	Exova1_GeneCatalog_proteins_20131210.aa	0
Exophiala alcalophila ATCC 48519 v1.0	Exoalc1_GeneCatalog_proteins_20160519.aa	0
Exophiala alcalophila J33 v1.0	Exoalc1_J33_GeneCatalog_proteins_20160520.aa	0
Eurotium rubrum v1.0	Eurhe1_GeneCatalog_proteins_20120312.aa	0
Exobasidium maculosum A7-4 v1.0	Exomac1_GeneCatalog_proteins_20171101.aa	0
Erythrobasidium hasegawianum ATCC 9536 v1.0	Eryha1_GeneCatalog_proteins_20141119.aa	0
Escovopsis weberi CC031208-10	Escweb1_GeneCatalog_proteins_20200124.aa	0
Eremothecium cymbalariae DBVPG 7215	Erecy1_ExternalModels_proteins_2021-11-19.fasta	0
Eremothecium gossypii ATCC 10895	Ashgo1_1_GeneCatalog_proteins_20140830.aa	0
Eremothecium gossypii FDAG1	Erego1_ExternalModels_proteins_2021-11-19.fasta	0
Epibryaceae sp. MNA-CCFEE 6094 v1.0	Epi6094_1_GeneCatalog_proteins_20221014.aa	0
Entomortierella chlamydospora NRRL 2769	MochN2769_1_ExternalModels_proteins_2021-11-19.fasta	0
Entomortierella lignicola NRRL 2525	HaliN2525_1_ExternalModels_proteins_2021-11-19.fasta	0
Entophlyctis helioformis JEL805 v1.0	Enthel1_GeneCatalog_proteins_20161121.aa	0
Entophlyctis luteolus JEL0129 v1.0	Entlut1_GeneCatalog_proteins_20220126.aa	0
Friedmanniomyces simplex CCFEE 5184	Frisi1_ExternalModels_proteins_2021-11-19.fasta	0
Fonsecaea multimorphosa CBS 102226	Fonmu1_GeneCatalog_proteins_20160827.aa	0
Fonsecaea nubica CBS 269.64	Fonnu1_GeneCatalog_proteins_20170705.aa	0
Fonsecaea pedrosoi CBS 271.37	Fonpe1_GeneCatalog_proteins_20160901.aa	0
Friedmanniomyces endolithicus CCFEE 5311	Frien1_ExternalModels_proteins_2021-11-19.fasta	0
Fomitopsis rosea Sig1Fomros20-ss v1.0	Fomro1_GeneCatalog_proteins_20180323.aa	0
Fomitopsis schrenkii FP-58527 SS1 v3.0	Fompi3_GeneCatalog_proteins_20120705.aa	0
Fonsecaea erecta CBS 125763	Foner1_ExternalModels_proteins_2021-11-19.fasta	0
Fonsecaea monophora CBS 269.37	Fonmo1_GeneCatalog_proteins_20170704.aa	0
Fomes fomentarius CIRM-BRFM 1821 v1.0	Fomfom1_GeneCatalog_proteins_20170620.aa	0
Fomitopsis betulina CIRM-BRFM 1772 v1.1	Pipbet1_1_GeneCatalog_proteins_20171124.aa	0
Flagelloscypha sp. PMI_526 v1.0	FlaPMI526_1_GeneCatalog_proteins_20180925.aa	0
Flavodon flavus 38 v1.0	Flafl1_GeneCatalog_proteins_20181202.aa	0
Fibulobasidium inconspicuum Phaff89-39 v1.0	Fibin1_GeneCatalog_proteins_20151214.aa	0
Fibulorhizoctonia psychrophila CBS 109695 v1.0	Fibsp1_GeneCatalog_proteins_20131122.aa	0
Filobasidium floriforme CBS 6241 v1.0	Filflo1_GeneCatalog_proteins_20191218.aa	0
Filobasidium wieringae UCDFST 05-544 v1.0	Crywi1_GeneCatalog_proteins_20160204.aa	0
Fenestella fenestrata ATCC 66461 v1.0	Fenfe1_GeneCatalog_proteins_20180419.aa	0
Fennellomyces linderi CBS 158.54 v1.0	FenlinCB54_1_GeneCatalog_proteins_20200116.aa	0
Fennellomyces sp. T-0311 v1.0	Fenlin1_GeneCatalog_proteins_20170109.aa	0
Fibroporia radiculosa TFFH 294	Fibra1_GeneCatalog_proteins_20131030.aa	0
Extremus antarcticus MNA-CCFEE 451 v1.0	Extant1_GeneCatalog_proteins_20221003.aa	0
Fellomyces penicillatus Phaff54-35 v1.0	Felpe1_GeneCatalog_proteins_20160326.aa	0
Cyphellophora europaea CBS 101466	Cypeu1_GeneCatalog_proteins_20160902.aa	0
Cystobasidium minutum MCA 4210 v1.0	Rhomi1_GeneCatalog_proteins_20140320.aa	0
Cyathus striatus AH 40144 v1.0	Cyastr2_GeneCatalog_proteins_20160525.aa	0
Cyberlindnera fabianii 65	Cybfa1_ExternalModels_proteins_2021-11-19.fasta	0
Cyberlindnera jadinii NRRL Y-1542 v1.0	Cybja1_GeneCatalog_proteins_20121210.aa	0
Cunninghamella echinulata NRRL 1382 v1.0	Cunech1_GeneCatalog_proteins_20170119.aa	0
Cyathus pallidus NK-01 v1.0	Cyapal1_GeneCatalog_proteins_20220714.aa	0
Cyathus stercoreus NK-82 v1.0	Cyaste1_GeneCatalog_proteins_20220716.aa	0
Cryptococcus terricola JCM 24523 v1.0	Cryte1_GeneCatalog_proteins_20150926.aa	0
Cryptococcus wingfieldii CBS 7118	Tsuwi1_ExternalModels_proteins_2021-11-19.fasta	0
Cryptococcus gattii WM276	CgaWM276_1_ExternalModels_proteins_2021-11-19.fasta	0
Cryptococcus neoformans var neoformans JEC21	Cryne_JEC21_1_GeneCatalog_proteins_20120305.aa	0
Cryptococcus neoformans var. grubii H99	Cryptococcus neoformans H99 gene models (proteins)	0
Cryptococcus terreus 61-443 v1.0	Cryter1_GeneCatalog_proteins_20210628.aa	0
Cryptococcus curvatus ATCC 20509 v1.0	Crycu1_GeneCatalog_proteins_20150820.aa	0
Cryptococcus gattii CA1873	CgaCA1873_1_ExternalModels_proteins_2021-11-19.fasta	0
Cryptococcus gattii VGII 2001/935-1	CgaVGII_1_ExternalModels_proteins_2021-11-19.fasta	0
Cryptococcus gattii VGIV IND107	CgaVGIV_1_ExternalModels_proteins_2021-11-19.fasta	0
Cryomyces antarcticus CBS 116301 v3.0	Cryan3_FilteredModels1_proteins_2022-01-21.fasta	0
Cryomyces minteri CCFEE 5187	Crymi1_ExternalModels_proteins_2021-11-19.fasta	0
Cryptococcus amylolentus CBS 6039	Cryam1_ExternalModels_proteins_2021-11-19.fasta	0
Crucibulum laeve CBS 166.37 v1.0	Crula1_GeneCatalog_proteins_20151130.aa	0
Crustoderma dryinum OMC1663 v1.0	Crudry1_GeneCatalog_proteins_20181128.aa	0
Dekkera bruxellensis CBS 2499 v2.0	Dekbr2_GeneCatalog_proteins_20120306.aa	0
Delphinella strobiligena CBS 735.71 v1.0	Delst1_GeneCatalog_proteins_20160906.aa	0
Debaryomyces fabryi CBS 789	Debfa1_ExternalModels_proteins_2021-11-19.fasta	0
Debaryomyces hansenii CBS 767	Debha1_GeneCatalog_proteins_20130209.aa	0
Debaryomyces subglobosus dep8 v1.0	Debsub1_GeneCatalog_proteins_20201221.aa	0
Daedalea quercina v1.0	Daequ1_GeneCatalog_proteins_20130110.aa	0
Dacryopinax primogenitus DJM 731 SSP1 v1.0	Dacsp1_GeneCatalog_proteins_20110131.aa	0
Cytidiella melzeri FP 102339 v1.0	Cytmel1_GeneCatalog_proteins_20170103.aa	0
Dacrymyces fennicus OMC1656 v1.0	Dactor1_GeneCatalog_proteins_20180816.aa	0
Dacrymyces tortus OMC1693 v1.0	Dactort1_GeneCatalog_proteins_20200124.aa	0
Dissophora decumbens NRRL 22416 v1.0	Disdec1_GeneCatalog_proteins_20201104.aa	0
Dissophora ornata CBS 347.77 v1.0	Disorn1_GeneCatalog_proteins_20180714.aa	0
Dissophora ornata NRRL 22417	DiorN22417_1_ExternalModels_proteins_2021-11-19.fasta	0
Dipodascopsis uninucleata Phaff 50-6 v1.0	Dipuni1_GeneCatalog_proteins_20220517.aa	0
Disciotis venosa NRRL 24433 v1.0	Disven1_GeneCatalog_proteins_20191202.aa	0
Dissoconium aciculare v1.0	Disac1_GeneCatalog_proteins_20130805.aa	0
Dimargaris cristalligena RSA 468 single-cell v1.0	DimcrSC1_GeneCatalog_proteins_20151223.aa	0
Dioszegia cryoxerica ANT03-071 v1.0	Diocr1_GeneCatalog_proteins_20130123.aa	0
Dioszegia hungarica PDD-24b-2	Diohu1_GeneCatalog_proteins_20210920.aa	0
Digitatispora marina 008cD1.1 v1.0	Digmar1_GeneCatalog_proteins_20201103.aa	0
Dichomitus squalens LYAD-421 SS1 v1.0	Dicsq1_GeneCatalog_proteins_20101110.aa	0
Dichomitus squalens OM18370.1 v1.0	Dicsqu18370_1_GeneCatalog_proteins_20151202.aa	0
Dichotomocladium elegans RSA 919- v1.0	Dicele1_GeneCatalog_proteins_20170425.aa	0
Dichotomocladium robustum RSA 2353+ v1.0	Dicrob1_GeneCatalog_proteins_20190615.aa	0
Dibaeis baeomyces	Dibbae1_GeneCatalog_proteins_20160727.aa	0
Dichomitus squalens CBS 464.89 v2.0	Dicsqu464_2_GeneCatalog_proteins_20221018.aa	0
Dichomitus squalens CBS463.89 v1.0	Dicsqu463_1_GeneCatalog_proteins_20151203.aa	0
Dichomitus squalens CBS464.89 v1.0	Dicsqu464_1_GeneCatalog_proteins_20151220.aa	0
Dentipellis sp. KUC8613 v1.0	Densp1_GeneCatalog_proteins_20150825.aa	0
Entoloma gasteromycetoides TAS9 v1.0	Entgas1_GeneCatalog_proteins_20230210.aa	0
Entomophaga maimaiga ARSEF 7190 v1.0	Entmai1_GeneCatalog_proteins_20210808.aa	0
Entomortierella beljakovae KOD 1040	MobeAD1040_1_ExternalModels_proteins_2021-11-19.fasta	0
Entomortierella chlamydospora AD033	MochAD033_1_ExternalModels_proteins_2021-11-19.fasta	0
Enterocytozoon bieneusi H348	Entbi1_GeneCatalog_proteins_20140106.aa	0
Enterocytozoon hepatopenaei TH1	Enthe1_ExternalModels_proteins_2021-11-19.fasta	0
Enterospora canceri GB1	Entca1_ExternalModels_proteins_2021-11-19.fasta	0
Encephalitozoon romaleae SJ-2008	Encro1_GeneCatalog_proteins_20131209.aa	0
Endocarpon pallidulum Enpa	Endpal1_GeneCatalog_proteins_20160728.aa	0
Endocarpon pusillum Z07020	EndpusZ1_GeneCatalog_proteins_20180130.aa	0
Endogone sp FLAS 59071	Endsp1_GeneCatalog_proteins_20180904.aa	0
Emmonsia parva UAMH 130	Emmpa1_ExternalModels_proteins_2021-11-19.fasta	0
Encephalitozoon cuniculi GB-M1	Enccu1_GeneCatalog_proteins_20130927.aa	0
Encephalitozoon hellem ATCC 50504	Enche1_GeneCatalog_proteins_20131209.aa	0
Encephalitozoon intestinalis ATCC 50506	Encin1_GeneCatalog_proteins_20131101.aa	0
Emergomyces pasteurianus UAMH 9510	Emepa1_ExternalModels_proteins_2021-11-19.fasta	0
Edhazardia aedis USNM 41457	Edhae1_ExternalModels_proteins_2021-11-19.fasta	0
Elaphomyces granulatus OSC145934	Elagr1_ExternalModels_proteins_2021-11-19.fasta	0
Ellisomyces anomalus CBS 243.57 v2.0	Ellano2_GeneCatalog_proteins_20191125.aa	0
Elsinoe ampelina CECT 20119 v1.0	Elsamp1_GeneCatalog_proteins_20151205.aa	0
Earliella scabrosa CIRM-BRFM 1817 v1.0	Earsca1_GeneCatalog_proteins_20171018.aa	0
Dothistroma septosporum NZE10 v1.0	Dotse1fmaa	0
Spraguea lophii 42 110	Sprlo1_ExternalModels_proteins_2021-11-19.fasta	0
Sporodiniella umbellata MES 1446 v1.0	Spoumb1_GeneCatalog_proteins_20170626.aa	0
Sporopachydermia lactativora Phaff 68-199 v1.0	Spola1_GeneCatalog_proteins_20160222.aa	0
Sporisorium reilianum SRZ2	Spore1_GeneCatalog_proteins_20131031.aa	0
Sporobolomyces roseus v1.0	FM1protein	0
Spinellus fusiger NRRL 22323 v1.0	Spifus1_GeneCatalog_proteins_20161021.aa	0
Spizellomyces punctatus DAOM BR117	Spipu1_GeneCatalog_proteins_20131203.aa	0
Sporidiobolus pararoseus UCDFST 68-350 v1.0	Spopa1_GeneCatalog_proteins_20160208.aa	0
Spathaspora passalidarum NRRL Y-27907 v2.0	Spapa3_filtered_proteins	0
Spathaspora suhii UFMG-HMD-16.2 v1.1	Spasuh1_1_GeneCatalog_proteins_20210823.aa	0
Sparassis latifolia CCMJ1100 v1.0	Spalat1_GeneCatalog_proteins_20161107.aa	0
Spathaspora arborariae UFMG-HMD-19.1 v1.0	Spaarb1_GeneCatalog_proteins_20180319.aa	0
Smittium culicis ID-206-W2	SmiculW2_1_GeneCatalog_proteins_20170804.aa	0
Smittium mucronatum ALG-7-W6	Smimuc2_GeneCatalog_proteins_20170808.aa	0
Suillus granulatus S33 v1.0	Suigra1_GeneCatalog_proteins_20221005.aa	0
Suillus grisellus FC184 v1.0	Suigri1_GeneCatalog_proteins_20201122.aa	0
Suillus hirtellus EM16 v1.0	Suihi1_GeneCatalog_proteins_20150416.aa	0
Suillus kaibabensis FC96 v2.0	Suikai2_GeneCatalog_proteins_20201129.aa	0
Suillus discolor FC423 v1.0	Suidis1_GeneCatalog_proteins_20190615.aa	0
Suillus elbensis FC64 v1.0	Suielb1_GeneCatalog_proteins_20200116.aa	0
Suillus fuscotomentosus FC203 v1.0	Suifus1_GeneCatalog_proteins_20190304.aa	0
Suillus glandulosipes FC488 v1.0	Suigla1_GeneCatalog_proteins_20221025.aa	0
Suillus clintonianus FC179 v1.0	Suicli1_GeneCatalog_proteins_20180420.aa	0
Suillus collinitus S28 v1.0	Suicol1_GeneCatalog_proteins_20200131.aa	0
Suillus cothurnatus VC 1858 v1.0	Suicot1_GeneCatalog_proteins_20171209.aa	0
Suillus decipiens EM49 v1.0	Suidec1_GeneCatalog_proteins_20150904.aa	0
Suillus brunnescens FC94 v1.1	Suibru1_1_GeneCatalog_proteins_20221128.aa	0
Suillus cf. sibiricus RUI384 v1.0	Suisib1_GeneCatalog_proteins_20200129.aa	0
Suillus cf. subluteus FC464 v1.0	Suisubl1_GeneCatalog_proteins_20190617.aa	0
Suillus cf. variegatus FC465 v1.0	Suivari1_GeneCatalog_proteins_20191203.aa	0
Suillus americanus EM31 v1.0	Suiame1_GeneCatalog_proteins_20151214.aa	0
Suillus ampliporus FC55 v1.0	Suiamp1_GeneCatalog_proteins_20180421.aa	0
Suillus bovinus UH-Sbo-P2 v1.0	Suibov1_GeneCatalog_proteins_20180813.aa	0
Suillus brevipes Sb2 v2.0	Suibr2_GeneCatalog_proteins_20150912.aa	0
Stropharia rugosoannulata MYCOTA018 v1.0	Strrug1_GeneCatalog_proteins_20220713.aa	0
Sugiyamaella americana NRRL YB-2067 v1.0	Sugame1_GeneCatalog_proteins_20160411.aa	0
Suillus acidus FC148 v1.0	Suiac1_GeneCatalog_proteins_20230207.aa	0
Stephanosporaceae sp. PMI 697 v1.0	AgarPMI687_1_GeneCatalog_proteins_20221120.aa	0
Sterigmatosporidium polymorphum UCDFST 82-13 v1.0	Stepol1_GeneCatalog_proteins_20210728.aa	0
Starmerella bombicola SB1 v1.0	Stabo1_GeneCatalog_proteins_20210212.aa	0
Starmerella floricola CF1 v2.0	Staflo2_GeneCatalog_proteins_20201013.aa	0
Syncephalis fuscata S228 v1.0	Synfus1_GeneCatalog_proteins_20170105.aa	0
Syncephalis plumigaleata NRRL S24 v1.0	Synplu1_GeneCatalog_proteins_20160902.aa	0
Syncephalis pseudoplumigaleata Benny S71-1 single-cell v1.0	Synps1_GeneCatalog_proteins_20160128.aa	0
Suillus weaverae EM37 v1.0	Suigr1_GeneCatalog_proteins_20150504.aa	0
Sympodiomyces attinorum NRRL Y-27639 v1.0	Symat1_GeneCatalog_proteins_20150310.aa	0
Syncephalastrum racemosum NRRL 2496 v1.0	Synrac1_GeneCatalog_proteins_20160125.aa	0
Suillus subaureus MN1 v1.0	Suisub1_GeneCatalog_proteins_20170827.aa	0
Suillus tomentosus FC115 v1.0	Suitom1_GeneCatalog_proteins_20170729.aa	0
Suillus variegatus UH-Sva-Z1 v1.0	Suivar1_GeneCatalog_proteins_20180923.aa	0
Suillus viscidus S02 v2.0	Suivis2_GeneCatalog_proteins_20200917.aa	0
Suillus quiescens NZ227 v1.0	Suqu227_1_GeneCatalog_proteins_20221006.aa	0
Suillus sp. nov. FC429 v1.0	SuiFC429_1_GeneCatalog_proteins_20200314.aa	0
Suillus spraguei EM44 v1.0	Suipic1_GeneCatalog_proteins_20160216.aa	0
Suillus subalutaceus FC151 v1.0	Suisu1_GeneCatalog_proteins_20180325.aa	0
Suillus quiescens AUS222 v1.0	Suqu222_1_GeneCatalog_proteins_20220706.aa	0
Suillus quiescens AUS223 v1.0	Suilquie1_GeneCatalog_proteins_20210915.aa	0
Suillus quiescens FC197 v1.0	Suiqui1_GeneCatalog_proteins_20200124.aa	0
Suillus quiescens FC198 v1.0	Suiqu1_GeneCatalog_proteins_20201129.aa	0
Suillus plorans S12 v1.0	Suiplo1_GeneCatalog_proteins_20191203.aa	0
Suillus pseudogranulatus FC45 v1.0	Suipse1_GeneCatalog_proteins_20200116.aa	0
Suillus punctipes FC325 v1.0	Suipunc1_GeneCatalog_proteins_20200428.aa	0
Suillus pungens FC27 v1.0	Suipun1_GeneCatalog_proteins_20200424.aa	0
Suillus ochraceoroseus FC498 v1.0	Suioch1_GeneCatalog_proteins_20200204.aa	0
Suillus paluster FC165 v1.0	Suipal1_GeneCatalog_proteins_20180813.aa	0
Suillus placidus DOB743 v1.0	Suipla1_GeneCatalog_proteins_20181128.aa	0
Suillus placidus S07 v1.0	Suiplac1_GeneCatalog_proteins_20191202.aa	0
Suillus lakei FC43 v1.0	Suilak1_GeneCatalog_proteins_20180814.aa	0
Suillus luteus 16.09.17.av07 v1.0	Suisuba1_GeneCatalog_proteins_20210323.aa	0
Suillus luteus UH-Slu-Lm8-n1 v3.0	Suilu4_GeneCatalog_proteins_20170628.aa	0
Suillus occidentalis FC124 v1.0	Suiocc1_GeneCatalog_proteins_20180813.aa	0
Thelephora ganbajun P2 v1.0	Thega1_GeneCatalog_proteins_20150318.aa	0
Thelephora terrestris UH-Tt-Lm1 v1.0	Theter1_GeneCatalog_proteins_20181017.aa	0
Thermomyces lanuginosus SSBP	Thelan1_GeneCatalog_proteins_20160730.aa	0
Thelebolus globosus UNIPAMPA015 v1.0	Theglo1_GeneCatalog_proteins_20201122.aa	0
Thelebolus microsporus ATCC 90970 v1.0	Themi1_GeneCatalog_proteins_20141205.aa	0
Thelebolus stercoreus	Thest1_GeneCatalog_proteins_20130808.aa	0
Tetrapisispora blattae CBS 6284	Tetbla1_ExternalModels_proteins_2021-11-19.fasta	0
Tetrapisispora phaffii CBS 4417	Tetpha1_ExternalModels_proteins_2021-11-19.fasta	0
Thamnidium elegans v1.0	Thaele1_GeneCatalog_proteins_20160208.aa	0
Thamnocephalis sphaerospora RSA 1356 single-cell v1.0	Thasp1_GeneCatalog_proteins_20160203.aa	0
Terfezia boudieri ATCC MYA-4762 v1.1	Terbo2_GeneCatalog_proteins_20141124.aa	0
Terfezia claveryi T7 v1.0	Tercla1_GeneCatalog_proteins_20170113.aa	0
Termitomyces sp. J132	TerJ132_1_ExternalModels_proteins_2021-11-19.fasta	0
Testicularia cyperi MCA 3645 v1.0	Tescy1_GeneCatalog_proteins_20150113.aa	0
Teratosphaeria nubilosa CBS 116005 v1.0	Ternu1_GeneCatalog_proteins_20140925.aa	0
Teratosphaeriaceae sp. NC1134 v1.0	TerNC1134_1_GeneCatalog_proteins_20190222.aa	0
Talaromyces marneffei ATCC 18224	Talma1_2_GeneCatalog_proteins_20140114.aa	0
Russula rugulosa BPL654 v1.0	Rusrug1_GeneCatalog_proteins_20161111.aa	0
Russula seminuda PSC4341-TAS1 v1.0	Russem1_GeneCatalog_proteins_20181109.aa	0
Russula sp, TAS8 v1.0	Rusnee1_GeneCatalog_proteins_20220823.aa	0
Russula sp. KIS4 v1.1	RusKIS4_1_1_GeneCatalog_proteins_20221127.aa	0
Russula earlei BPL698 v1.0	Rusear1_GeneCatalog_proteins_20190529.aa	0
Russula emetica 2018DUKE113 v1.0	Ruseme113_1_GeneCatalog_proteins_20221018.aa	0
Russula emetica Přilba v1.0	Ruseme1_GeneCatalog_proteins_20190225.aa	0
Russula ochroleuca Přilba v1.0	Rusoch1_GeneCatalog_proteins_20180325.aa	0
Rozella allomycis CSF55 single-cell v1.0	Rozal_SC1_GeneCatalog_proteins_20141014.aa	0
Russula brevipes BPL707 v1.0	Rusbre1_GeneCatalog_proteins_20161010.aa	0
Russula compacta BPL669 v1.0	Ruscom1_GeneCatalog_proteins_20170112.aa	0
Russula dissimulans BPL704 v1.0	Rusdis1_GeneCatalog_proteins_20160910.aa	0
Rozella allomycis CSF55	Rozal1_1_GeneCatalog_proteins_20140111.aa	0
Rhodotorula mucilaginosa J31 v1.0	RhodotJ31_1_GeneCatalog_proteins_20160519.aa	0
Rhodotorula sp. CCFEE 5036	RhoCCFEE5036_1_ExternalModels_proteins_2021-11-19.fasta	0
Rhodotorula sp. JG-1b	Rhosp1_GeneCatalog_proteins_20140409.aa	0
Rhodotorula taiwanensis MD1149	Rhota1_ExternalModels_proteins_2021-11-19.fasta	0
Rhodosporidium toruloides NP11	Rhoto1_GeneCatalog_proteins_20141208.aa	0
Rhodotorula glutinis v1.0	Rhoglu1_GeneCatalog_proteins_20160519.aa	0
Rhodotorula graminis strain WP1 v1.1	Rhoba1_1_GeneCatalog_proteins_20100913.aa	0
Rhodotorula mucilaginosa ATCC58901 v1.0	Rhomuc1_GeneCatalog_proteins_20160519.aa	0
Scheffersomyces insectosa NRRL Y-12854T v1.0	Schins1_GeneCatalog_proteins_20210822.aa	0
Scheffersomyces lignicola CBS10612T v1.0	Schlign1_GeneCatalog_proteins_20210721.aa	0
Scheffersomyces lignosus NRRL Y-12856T v1.0	Schlig1_GeneCatalog_proteins_20210721.aa	0
Scheffersomyces queiroziae UFMG-CLM-5.1 v1.0	Schque1_GeneCatalog_proteins_20180319.aa	0
Scheffersomyces cryptocercus NRRL Y-48824T v1.0	Schcry1_GeneCatalog_proteins_20210717.aa	0
Scheffersomyces gosingicus CBS11433T v1.0	Schgos1_GeneCatalog_proteins_20210719.aa	0
Scheffersomyces illinoisensis NRRL Y-48827T v1.0	Schill1_GeneCatalog_proteins_20201022.aa	0
Scheffersomyces illinoisensis NRRL Y-48827T v1.1	Schill1_1_GeneCatalog_proteins_20210706.aa	0
Saturnispora dispora NRRL Y-1447	Satdi1_GeneCatalog_proteins_20181207.aa	0
[truncated: 513 more rows]

## Sheet: Genome used for Fig 4C
Ecology	Class	Species	Lab strain ID	NCBI accession number	gene	CDS	BUSCO comp. %	Genome size, Mb	Covaradge	Scaffold No.	N50 scaffold size, Mbp	GC content, %	Gap %
NTF	Orbiliomycetes	Arthrobotrys megalosporum	TWF281	JAVHJN000000000	11940	12609	97	37.93	53.6x	18	2.27127	46.69	0
NTF	Orbiliomycetes	Arthrobotrys oligospora	TWF154	SOZJ00000000	12109	12007	97.7	39.62	131x	10	5.39093	43.96	n.a.
NTF	Orbiliomycetes	Arthrobotrys vermicola	TWF730	JAVHNS000000000	11421	12007	98.9	42.46	143.4x	23	2.47396	44.05	0
NTF	Orbiliomycetes	Drechslerella anchonia	TWF696	JAVHNQ000000000	10028	10661	99	36.32	138.6x	23	2.67122	49.33	0
Nematode pathogen	Agaricomycetes	Pleurotus ostreatus	PC9	GCF_014466165.1	11855	11695	97.2	35.03	161x	17	3.50073	50.79	n.a.
Human pathogen	Eurotiomycetes	Aspergillus fumigatus	Af293	GCF_000002655.1	9915	9630	98.5	29.4	10.5x	8	3.95	49.5	2
Human pathogen	Saccharomycetes	Candida albicans	SC5314	GCF_000182965.3	6263	6030	95.7	14.3	700x	8	2.23	33	0
Human pathogen	Tremellomycetes	Cryptococcus neoformans var. grubii	H99	GCF_000149245.1	8338	6975	98	18.9	11.8x	14	1.4	48	0
Insect pathogen	Sordariomycetes	Beauveria bassiana	ARSEF 2860	GCF_000280675.1	10364	10364	99.6	33.7	28x	235	0.73	51.5	0.3
Insect pathogen	Sordariomycetes	Metarhizium robertsii	ARSEF 23	GCF_000187425.2	11688	11688	99.3	41.7	147.3x	90	4.6	51.5	6.5
Plant pathogen	Sordariomycetes	Fusarium graminearum	PH-1	GCF_000240135.3	13726	13313	98.3	36.5	10.6x	31	5.35	48	0.6
Plant pathogen	Sordariomycetes	Pyricularia oryzae	70-15	GCF_000002495.2	13184	12825	99.7	41	7x	7	6.61	51.5	0.1
Plant pathogen	Ustilaginomycetes	Ustilago maydis	521	GCF_000328475.2	6907	6762	97.9	19.7	10x	27	0.88	54	0.1
Non-pathogen	Sordariomycetes	Trichoderma reesei	QM6a	GCF_000167675.1	9116	9109	99.6	33.4	9x	77	0.79	52.5	0.9
Non-pathogen	Saccharomycetes	Saccharomyces cerevisiae	S288C	GCF_000146045.2	6465	6017	96.6	12.1	n.a.	16	0.92	38	0
Non-pathogen	Sordariomycetes	Neurospora crassa	OR74A v2.0	GCF_000182925.2	10590	9757	100	41	20x	20	20	48	0.1
Non-pathogen	Eurotiomycetes	Penicillium_chrysogenum	IBT 35668	GCF_028827035.1	11975	11974	99.1	32.4	103x	27	5.34	48.5	0.4
Non-pathogen	Schizosaccharomycetes	Schizosaccharomyces pombe	972h-	GCF_000002945.1	6974	5131	96.1	12.6	n.a.	3	4.54	36	0
Non-pathogen	Eurotiomycetes	Aspergillus nidulans	FGSC A4	GCF_000011425.1	10518	10455	96.2	29.8	13x	8	3.76	50	2.2
